# Supplementary material for: Deep generative model embedding of single-cell RNA-Seq profiles on hyperspheres and hyperbolic spaces
Source: Nat Commun. 2021 May 5;12:2554. doi: 10.1038/s41467-021-22851-4 (PMC8099904; doi:10.1038/s41467-021-22851-4)
Supplement: Supplementary file 9 — Supplementary Software 1 [file 41467_2021_22851_MOESM9_ESM.zip]

Archive with 33 entries (24 files):
- scPhere/
- scPhere/example/
- scPhere/example/script/
- scPhere/example/script/demo.py
- scPhere/example/data/
- scPhere/example/data/cd14_monocyte_erythroid_celltype.tsv
- scPhere/example/data/cd14_monocyte_erythroid_cell.tsv
- scPhere/example/data/cd14_monocyte_erythroid_gene.tsv
- scPhere/example/data/cd14_monocyte_erythroid.mtx
- scPhere/README.md
- scPhere/setup.py
- scPhere/LICENSE.txt
- scPhere/scphere/
- scPhere/scphere/util/
- scPhere/scphere/util/plot.py
- scPhere/scphere/util/trainer_sp.py
- scPhere/scphere/util/util.py
- scPhere/scphere/util/__init__.py
- scPhere/scphere/util/trainer.py
- scPhere/scphere/util/data.py
- scPhere/scphere/__init__.py
- scPhere/scphere/model/
- scPhere/scphere/model/__init__.py
- scPhere/scphere/model/vae.py
- scPhere/scphere/model/vae_sp.py
- scPhere/scphere/ops/
- scPhere/scphere/ops/__init__.py
- scPhere/scphere/ops/ive.py
- scPhere/scphere/distributions/
- scPhere/scphere/distributions/__init__.py
- scPhere/scphere/distributions/von_mises_fisher.py
- scPhere/scphere/distributions/hyperspherical_uniform.py
- scPhere/scphere/distributions/hyperbolic_wrapped_norm.py
