# Supplementary material for: Deep generative model embedding of single-cell RNA-Seq profiles on hyperspheres and hyperbolic spaces
Source: Nat Commun. 2021 May 5;12:2554. doi: 10.1038/s41467-021-22851-4 (PMC8099904; doi:10.1038/s41467-021-22851-4)
Supplement: Supplementary file 9 — Supplementary Software 1 [file 41467_2021_22851_MOESM9_ESM.zip › scPhere/example/data/cd14_monocyte_erythroid_celltype.tsv]

CD14+ Mono
CD14+ Mono
CD14+ Mono
CD14+ Mono
CD14+ Mono
CD14+ Mono
CD14+ Mono
CD14+ Mono
CD14+ Mono
CD14+ Mono
CD14+ Mono
CD14+ Mono
CD14+ Mono
CD14+ Mono
CD14+ Mono
CD14+ Mono
CD14+ Mono
CD14+ Mono
CD14+ Mono
CD14+ Mono
CD14+ Mono
CD14+ Mono
CD14+ Mono
CD14+ Mono
CD14+ Mono
CD14+ Mono
CD14+ Mono
CD14+ Mono
CD14+ Mono
CD14+ Mono
CD14+ Mono
CD14+ Mono
CD14+ Mono
CD14+ Mono
CD14+ Mono
CD14+ Mono
CD14+ Mono
CD14+ Mono
CD14+ Mono
CD14+ Mono
CD14+ Mono
CD14+ Mono
CD14+ Mono
CD14+ Mono
CD14+ Mono
CD14+ Mono
CD14+ Mono
CD14+ Mono
CD14+ Mono
CD14+ Mono
CD14+ Mono
CD14+ Mono
CD14+ Mono
CD14+ Mono
CD14+ Mono
CD14+ Mono
CD14+ Mono
CD14+ Mono
CD14+ Mono
CD14+ Mono
CD14+ Mono
CD14+ Mono
CD14+ Mono
CD14+ Mono
CD14+ Mono
CD14+ Mono
CD14+ Mono
CD14+ Mono
CD14+ Mono
CD14+ Mono
CD14+ Mono
CD14+ Mono
CD14+ Mono
CD14+ Mono
CD14+ Mono
CD14+ Mono
CD14+ Mono
CD14+ Mono
CD14+ Mono
CD14+ Mono
CD14+ Mono
CD14+ Mono
CD14+ Mono
CD14+ Mono
CD14+ Mono
CD14+ Mono
CD14+ Mono
CD14+ Mono
CD14+ Mono
CD14+ Mono
CD14+ Mono
CD14+ Mono
CD14+ Mono
CD14+ Mono
CD14+ Mono
CD14+ Mono
CD14+ Mono
CD14+ Mono
CD14+ Mono
CD14+ Mono
CD14+ Mono
CD14+ Mono
CD14+ Mono
CD14+ Mono
CD14+ Mono
CD14+ Mono
CD14+ Mono
CD14+ Mono
CD14+ Mono
CD14+ Mono
CD14+ Mono
CD14+ Mono
CD14+ Mono
CD14+ Mono
CD14+ Mono
CD14+ Mono
CD14+ Mono
CD14+ Mono
CD14+ Mono
CD14+ Mono
CD14+ Mono
CD14+ Mono
CD14+ Mono
CD14+ Mono
CD14+ Mono
CD14+ Mono
CD14+ Mono
CD14+ Mono
CD14+ Mono
CD14+ Mono
CD14+ Mono
CD14+ Mono
CD14+ Mono
CD14+ Mono
CD14+ Mono
CD14+ Mono
CD14+ Mono
CD14+ Mono
CD14+ Mono
CD14+ Mono
CD14+ Mono
CD14+ Mono
CD14+ Mono
CD14+ Mono
CD14+ Mono
CD14+ Mono
CD14+ Mono
CD14+ Mono
CD14+ Mono
CD14+ Mono
CD14+ Mono
CD14+ Mono
CD14+ Mono
CD14+ Mono
CD14+ Mono
CD14+ Mono
CD14+ Mono
CD14+ Mono
CD14+ Mono
CD14+ Mono
CD14+ Mono
CD14+ Mono
CD14+ Mono
CD14+ Mono
CD14+ Mono
CD14+ Mono
CD14+ Mono
CD14+ Mono
CD14+ Mono
CD14+ Mono
CD14+ Mono
CD14+ Mono
CD14+ Mono
CD14+ Mono
CD14+ Mono
CD14+ Mono
CD14+ Mono
CD14+ Mono
CD14+ Mono
CD14+ Mono
CD14+ Mono
CD14+ Mono
CD14+ Mono
CD14+ Mono
CD14+ Mono
CD14+ Mono
CD14+ Mono
CD14+ Mono
CD14+ Mono
CD14+ Mono
CD14+ Mono
CD14+ Mono
CD14+ Mono
CD14+ Mono
CD14+ Mono
CD14+ Mono
CD14+ Mono
CD14+ Mono
CD14+ Mono
CD14+ Mono
CD14+ Mono
CD14+ Mono
CD14+ Mono
CD14+ Mono
CD14+ Mono
CD14+ Mono
CD14+ Mono
CD14+ Mono
CD14+ Mono
CD14+ Mono
CD14+ Mono
CD14+ Mono
CD14+ Mono
CD14+ Mono
CD14+ Mono
CD14+ Mono
CD14+ Mono
CD14+ Mono
CD14+ Mono
CD14+ Mono
CD14+ Mono
CD14+ Mono
CD14+ Mono
CD14+ Mono
CD14+ Mono
CD14+ Mono
CD14+ Mono
CD14+ Mono
CD14+ Mono
CD14+ Mono
CD14+ Mono
CD14+ Mono
CD14+ Mono
CD14+ Mono
CD14+ Mono
CD14+ Mono
CD14+ Mono
CD14+ Mono
CD14+ Mono
CD14+ Mono
CD14+ Mono
CD14+ Mono
CD14+ Mono
CD14+ Mono
CD14+ Mono
CD14+ Mono
CD14+ Mono
CD14+ Mono
CD14+ Mono
CD14+ Mono
CD14+ Mono
CD14+ Mono
CD14+ Mono
CD14+ Mono
CD14+ Mono
CD14+ Mono
CD14+ Mono
CD14+ Mono
CD14+ Mono
CD14+ Mono
CD14+ Mono
CD14+ Mono
CD14+ Mono
CD14+ Mono
CD14+ Mono
CD14+ Mono
CD14+ Mono
CD14+ Mono
CD14+ Mono
CD14+ Mono
CD14+ Mono
CD14+ Mono
CD14+ Mono
CD14+ Mono
CD14+ Mono
CD14+ Mono
CD14+ Mono
CD14+ Mono
CD14+ Mono
CD14+ Mono
CD14+ Mono
CD14+ Mono
CD14+ Mono
CD14+ Mono
CD14+ Mono
CD14+ Mono
CD14+ Mono
CD14+ Mono
CD14+ Mono
CD14+ Mono
CD14+ Mono
CD14+ Mono
CD14+ Mono
CD14+ Mono
CD14+ Mono
CD14+ Mono
CD14+ Mono
CD14+ Mono
CD14+ Mono
CD14+ Mono
CD14+ Mono
CD14+ Mono
CD14+ Mono
CD14+ Mono
CD14+ Mono
CD14+ Mono
CD14+ Mono
CD14+ Mono
CD14+ Mono
CD14+ Mono
CD14+ Mono
CD14+ Mono
CD14+ Mono
CD14+ Mono
CD14+ Mono
CD14+ Mono
CD14+ Mono
CD14+ Mono
CD14+ Mono
CD14+ Mono
CD14+ Mono
CD14+ Mono
CD14+ Mono
CD14+ Mono
CD14+ Mono
CD14+ Mono
CD14+ Mono
CD14+ Mono
CD14+ Mono
CD14+ Mono
CD14+ Mono
CD14+ Mono
CD14+ Mono
CD14+ Mono
CD14+ Mono
CD14+ Mono
CD14+ Mono
CD14+ Mono
CD14+ Mono
CD14+ Mono
CD14+ Mono
CD14+ Mono
CD14+ Mono
CD14+ Mono
CD14+ Mono
CD14+ Mono
CD14+ Mono
CD14+ Mono
CD14+ Mono
CD14+ Mono
CD14+ Mono
CD14+ Mono
CD14+ Mono
CD14+ Mono
CD14+ Mono
CD14+ Mono
CD14+ Mono
CD14+ Mono
CD14+ Mono
CD14+ Mono
CD14+ Mono
CD14+ Mono
CD14+ Mono
CD14+ Mono
CD14+ Mono
CD14+ Mono
CD14+ Mono
CD14+ Mono
CD14+ Mono
CD14+ Mono
CD14+ Mono
CD14+ Mono
CD14+ Mono
CD14+ Mono
CD14+ Mono
CD14+ Mono
CD14+ Mono
CD14+ Mono
CD14+ Mono
CD14+ Mono
CD14+ Mono
CD14+ Mono
CD14+ Mono
CD14+ Mono
CD14+ Mono
CD14+ Mono
CD14+ Mono
CD14+ Mono
CD14+ Mono
CD14+ Mono
CD14+ Mono
CD14+ Mono
CD14+ Mono
CD14+ Mono
CD14+ Mono
CD14+ Mono
CD14+ Mono
CD14+ Mono
CD14+ Mono
CD14+ Mono
CD14+ Mono
CD14+ Mono
CD14+ Mono
CD14+ Mono
CD14+ Mono
CD14+ Mono
CD14+ Mono
CD14+ Mono
CD14+ Mono
CD14+ Mono
CD14+ Mono
CD14+ Mono
CD14+ Mono
CD14+ Mono
CD14+ Mono
CD14+ Mono
CD14+ Mono
CD14+ Mono
CD14+ Mono
CD14+ Mono
CD14+ Mono
CD14+ Mono
CD14+ Mono
CD14+ Mono
CD14+ Mono
CD14+ Mono
CD14+ Mono
CD14+ Mono
CD14+ Mono
CD14+ Mono
CD14+ Mono
CD14+ Mono
CD14+ Mono
CD14+ Mono
CD14+ Mono
CD14+ Mono
CD14+ Mono
CD14+ Mono
CD14+ Mono
CD14+ Mono
CD14+ Mono
CD14+ Mono
CD14+ Mono
CD14+ Mono
CD14+ Mono
CD14+ Mono
CD14+ Mono
CD14+ Mono
CD14+ Mono
CD14+ Mono
CD14+ Mono
CD14+ Mono
CD14+ Mono
CD14+ Mono
CD14+ Mono
CD14+ Mono
CD14+ Mono
CD14+ Mono
CD14+ Mono
CD14+ Mono
CD14+ Mono
CD14+ Mono
CD14+ Mono
CD14+ Mono
CD14+ Mono
CD14+ Mono
CD14+ Mono
CD14+ Mono
CD14+ Mono
CD14+ Mono
CD14+ Mono
CD14+ Mono
CD14+ Mono
CD14+ Mono
CD14+ Mono
CD14+ Mono
CD14+ Mono
CD14+ Mono
CD14+ Mono
CD14+ Mono
CD14+ Mono
CD14+ Mono
CD14+ Mono
CD14+ Mono
CD14+ Mono
CD14+ Mono
CD14+ Mono
CD14+ Mono
CD14+ Mono
CD14+ Mono
CD14+ Mono
CD14+ Mono
CD14+ Mono
CD14+ Mono
CD14+ Mono
CD14+ Mono
CD14+ Mono
CD14+ Mono
CD14+ Mono
CD14+ Mono
CD14+ Mono
CD14+ Mono
CD14+ Mono
CD14+ Mono
CD14+ Mono
CD14+ Mono
CD14+ Mono
CD14+ Mono
CD14+ Mono
CD14+ Mono
CD14+ Mono
CD14+ Mono
CD14+ Mono
CD14+ Mono
CD14+ Mono
CD14+ Mono
CD14+ Mono
CD14+ Mono
CD14+ Mono
CD14+ Mono
CD14+ Mono
CD14+ Mono
CD14+ Mono
CD14+ Mono
CD14+ Mono
CD14+ Mono
CD14+ Mono
CD14+ Mono
CD14+ Mono
CD14+ Mono
CD14+ Mono
CD14+ Mono
CD14+ Mono
CD14+ Mono
CD14+ Mono
CD14+ Mono
CD14+ Mono
CD14+ Mono
CD14+ Mono
CD14+ Mono
CD14+ Mono
CD14+ Mono
CD14+ Mono
CD14+ Mono
CD14+ Mono
CD14+ Mono
CD14+ Mono
CD14+ Mono
CD14+ Mono
CD14+ Mono
CD14+ Mono
CD14+ Mono
CD14+ Mono
CD14+ Mono
CD14+ Mono
CD14+ Mono
CD14+ Mono
CD14+ Mono
CD14+ Mono
CD14+ Mono
CD14+ Mono
CD14+ Mono
CD14+ Mono
CD14+ Mono
CD14+ Mono
CD14+ Mono
CD14+ Mono
CD14+ Mono
CD14+ Mono
CD14+ Mono
CD14+ Mono
CD14+ Mono
CD14+ Mono
CD14+ Mono
CD14+ Mono
CD14+ Mono
CD14+ Mono
CD14+ Mono
CD14+ Mono
CD14+ Mono
CD14+ Mono
CD14+ Mono
CD14+ Mono
CD14+ Mono
CD14+ Mono
CD14+ Mono
CD14+ Mono
CD14+ Mono
CD14+ Mono
CD14+ Mono
CD14+ Mono
CD14+ Mono
CD14+ Mono
CD14+ Mono
CD14+ Mono
CD14+ Mono
CD14+ Mono
CD14+ Mono
CD14+ Mono
CD14+ Mono
CD14+ Mono
CD14+ Mono
CD14+ Mono
CD14+ Mono
CD14+ Mono
CD14+ Mono
CD14+ Mono
CD14+ Mono
CD14+ Mono
CD14+ Mono
CD14+ Mono
CD14+ Mono
CD14+ Mono
CD14+ Mono
CD14+ Mono
CD14+ Mono
CD14+ Mono
CD14+ Mono
CD14+ Mono
CD14+ Mono
CD14+ Mono
CD14+ Mono
CD14+ Mono
CD14+ Mono
CD14+ Mono
CD14+ Mono
CD14+ Mono
CD14+ Mono
CD14+ Mono
CD14+ Mono
CD14+ Mono
CD14+ Mono
CD14+ Mono
CD14+ Mono
CD14+ Mono
CD14+ Mono
CD14+ Mono
CD14+ Mono
CD14+ Mono
CD14+ Mono
CD14+ Mono
CD14+ Mono
CD14+ Mono
CD14+ Mono
CD14+ Mono
CD14+ Mono
CD14+ Mono
CD14+ Mono
CD14+ Mono
CD14+ Mono
CD14+ Mono
CD14+ Mono
CD14+ Mono
CD14+ Mono
CD14+ Mono
CD14+ Mono
CD14+ Mono
CD14+ Mono
CD14+ Mono
CD14+ Mono
CD14+ Mono
CD14+ Mono
CD14+ Mono
CD14+ Mono
CD14+ Mono
CD14+ Mono
CD14+ Mono
CD14+ Mono
CD14+ Mono
CD14+ Mono
CD14+ Mono
CD14+ Mono
CD14+ Mono
CD14+ Mono
CD14+ Mono
CD14+ Mono
CD14+ Mono
CD14+ Mono
CD14+ Mono
CD14+ Mono
CD14+ Mono
CD14+ Mono
CD14+ Mono
CD14+ Mono
CD14+ Mono
CD14+ Mono
CD14+ Mono
CD14+ Mono
CD14+ Mono
CD14+ Mono
CD14+ Mono
CD14+ Mono
CD14+ Mono
CD14+ Mono
CD14+ Mono
CD14+ Mono
CD14+ Mono
CD14+ Mono
CD14+ Mono
CD14+ Mono
CD14+ Mono
CD14+ Mono
CD14+ Mono
CD14+ Mono
CD14+ Mono
CD14+ Mono
CD14+ Mono
CD14+ Mono
CD14+ Mono
CD14+ Mono
CD14+ Mono
CD14+ Mono
CD14+ Mono
CD14+ Mono
CD14+ Mono
CD14+ Mono
CD14+ Mono
CD14+ Mono
CD14+ Mono
CD14+ Mono
CD14+ Mono
CD14+ Mono
CD14+ Mono
CD14+ Mono
CD14+ Mono
CD14+ Mono
CD14+ Mono
CD14+ Mono
CD14+ Mono
CD14+ Mono
CD14+ Mono
CD14+ Mono
CD14+ Mono
CD14+ Mono
CD14+ Mono
CD14+ Mono
CD14+ Mono
CD14+ Mono
CD14+ Mono
CD14+ Mono
CD14+ Mono
CD14+ Mono
CD14+ Mono
CD14+ Mono
CD14+ Mono
CD14+ Mono
CD14+ Mono
CD14+ Mono
CD14+ Mono
CD14+ Mono
CD14+ Mono
CD14+ Mono
CD14+ Mono
CD14+ Mono
CD14+ Mono
CD14+ Mono
CD14+ Mono
CD14+ Mono
CD14+ Mono
CD14+ Mono
CD14+ Mono
CD14+ Mono
CD14+ Mono
CD14+ Mono
CD14+ Mono
CD14+ Mono
CD14+ Mono
CD14+ Mono
CD14+ Mono
CD14+ Mono
CD14+ Mono
CD14+ Mono
CD14+ Mono
CD14+ Mono
CD14+ Mono
CD14+ Mono
CD14+ Mono
CD14+ Mono
CD14+ Mono
CD14+ Mono
CD14+ Mono
CD14+ Mono
CD14+ Mono
CD14+ Mono
CD14+ Mono
CD14+ Mono
CD14+ Mono
CD14+ Mono
CD14+ Mono
CD14+ Mono
CD14+ Mono
CD14+ Mono
CD14+ Mono
CD14+ Mono
CD14+ Mono
CD14+ Mono
CD14+ Mono
CD14+ Mono
CD14+ Mono
CD14+ Mono
CD14+ Mono
CD14+ Mono
CD14+ Mono
CD14+ Mono
CD14+ Mono
CD14+ Mono
CD14+ Mono
CD14+ Mono
CD14+ Mono
CD14+ Mono
CD14+ Mono
CD14+ Mono
CD14+ Mono
CD14+ Mono
CD14+ Mono
CD14+ Mono
CD14+ Mono
CD14+ Mono
CD14+ Mono
CD14+ Mono
CD14+ Mono
CD14+ Mono
CD14+ Mono
CD14+ Mono
CD14+ Mono
CD14+ Mono
CD14+ Mono
CD14+ Mono
CD14+ Mono
CD14+ Mono
CD14+ Mono
CD14+ Mono
CD14+ Mono
CD14+ Mono
CD14+ Mono
CD14+ Mono
CD14+ Mono
CD14+ Mono
CD14+ Mono
CD14+ Mono
CD14+ Mono
CD14+ Mono
CD14+ Mono
CD14+ Mono
CD14+ Mono
CD14+ Mono
CD14+ Mono
CD14+ Mono
CD14+ Mono
CD14+ Mono
CD14+ Mono
CD14+ Mono
CD14+ Mono
CD14+ Mono
CD14+ Mono
CD14+ Mono
CD14+ Mono
CD14+ Mono
CD14+ Mono
CD14+ Mono
CD14+ Mono
CD14+ Mono
CD14+ Mono
CD14+ Mono
CD14+ Mono
CD14+ Mono
CD14+ Mono
CD14+ Mono
CD14+ Mono
CD14+ Mono
CD14+ Mono
CD14+ Mono
CD14+ Mono
CD14+ Mono
CD14+ Mono
CD14+ Mono
CD14+ Mono
CD14+ Mono
CD14+ Mono
CD14+ Mono
CD14+ Mono
CD14+ Mono
CD14+ Mono
CD14+ Mono
CD14+ Mono
CD14+ Mono
CD14+ Mono
CD14+ Mono
CD14+ Mono
CD14+ Mono
CD14+ Mono
CD14+ Mono
CD14+ Mono
CD14+ Mono
CD14+ Mono
CD14+ Mono
CD14+ Mono
CD14+ Mono
CD14+ Mono
CD14+ Mono
CD14+ Mono
CD14+ Mono
CD14+ Mono
CD14+ Mono
CD14+ Mono
CD14+ Mono
CD14+ Mono
CD14+ Mono
CD14+ Mono
CD14+ Mono
CD14+ Mono
CD14+ Mono
CD14+ Mono
CD14+ Mono
CD14+ Mono
CD14+ Mono
CD14+ Mono
CD14+ Mono
CD14+ Mono
CD14+ Mono
CD14+ Mono
CD14+ Mono
CD14+ Mono
CD14+ Mono
CD14+ Mono
CD14+ Mono
CD14+ Mono
CD14+ Mono
CD14+ Mono
CD14+ Mono
CD14+ Mono
CD14+ Mono
CD14+ Mono
CD14+ Mono
CD14+ Mono
CD14+ Mono
CD14+ Mono
CD14+ Mono
CD14+ Mono
CD14+ Mono
CD14+ Mono
CD14+ Mono
CD14+ Mono
CD14+ Mono
CD14+ Mono
CD14+ Mono
CD14+ Mono
CD14+ Mono
CD14+ Mono
CD14+ Mono
CD14+ Mono
CD14+ Mono
CD14+ Mono
CD14+ Mono
CD14+ Mono
CD14+ Mono
CD14+ Mono
CD14+ Mono
CD14+ Mono
CD14+ Mono
CD14+ Mono
CD14+ Mono
CD14+ Mono
CD14+ Mono
CD14+ Mono
CD14+ Mono
CD14+ Mono
CD14+ Mono
CD14+ Mono
CD14+ Mono
CD14+ Mono
CD14+ Mono
CD14+ Mono
CD14+ Mono
CD14+ Mono
CD14+ Mono
CD14+ Mono
CD14+ Mono
CD14+ Mono
CD14+ Mono
CD14+ Mono
CD14+ Mono
CD14+ Mono
CD14+ Mono
CD14+ Mono
CD14+ Mono
CD14+ Mono
CD14+ Mono
CD14+ Mono
CD14+ Mono
CD14+ Mono
CD14+ Mono
CD14+ Mono
CD14+ Mono
CD14+ Mono
CD14+ Mono
CD14+ Mono
CD14+ Mono
CD14+ Mono
CD14+ Mono
CD14+ Mono
CD14+ Mono
CD14+ Mono
CD14+ Mono
CD14+ Mono
CD14+ Mono
CD14+ Mono
CD14+ Mono
CD14+ Mono
CD14+ Mono
CD14+ Mono
CD14+ Mono
CD14+ Mono
CD14+ Mono
CD14+ Mono
CD14+ Mono
CD14+ Mono
CD14+ Mono
CD14+ Mono
CD14+ Mono
CD14+ Mono
CD14+ Mono
CD14+ Mono
CD14+ Mono
CD14+ Mono
CD14+ Mono
CD14+ Mono
CD14+ Mono
CD14+ Mono
CD14+ Mono
CD14+ Mono
CD14+ Mono
CD14+ Mono
CD14+ Mono
CD14+ Mono
CD14+ Mono
CD14+ Mono
CD14+ Mono
CD14+ Mono
CD14+ Mono
CD14+ Mono
CD14+ Mono
CD14+ Mono
CD14+ Mono
CD14+ Mono
CD14+ Mono
CD14+ Mono
CD14+ Mono
CD14+ Mono
CD14+ Mono
CD14+ Mono
CD14+ Mono
CD14+ Mono
CD14+ Mono
CD14+ Mono
CD14+ Mono
CD14+ Mono
CD14+ Mono
CD14+ Mono
CD14+ Mono
CD14+ Mono
CD14+ Mono
CD14+ Mono
CD14+ Mono
CD14+ Mono
CD14+ Mono
CD14+ Mono
CD14+ Mono
CD14+ Mono
CD14+ Mono
CD14+ Mono
CD14+ Mono
CD14+ Mono
CD14+ Mono
CD14+ Mono
CD14+ Mono
CD14+ Mono
CD14+ Mono
CD14+ Mono
CD14+ Mono
CD14+ Mono
CD14+ Mono
CD14+ Mono
CD14+ Mono
CD14+ Mono
CD14+ Mono
CD14+ Mono
CD14+ Mono
CD14+ Mono
CD14+ Mono
CD14+ Mono
CD14+ Mono
CD14+ Mono
CD14+ Mono
CD14+ Mono
CD14+ Mono
CD14+ Mono
CD14+ Mono
CD14+ Mono
CD14+ Mono
CD14+ Mono
CD14+ Mono
CD14+ Mono
CD14+ Mono
CD14+ Mono
CD14+ Mono
CD14+ Mono
CD14+ Mono
CD14+ Mono
CD14+ Mono
CD14+ Mono
CD14+ Mono
CD14+ Mono
CD14+ Mono
CD14+ Mono
CD14+ Mono
CD14+ Mono
CD14+ Mono
CD14+ Mono
CD14+ Mono
CD14+ Mono
CD14+ Mono
CD14+ Mono
CD14+ Mono
CD14+ Mono
CD14+ Mono
CD14+ Mono
CD14+ Mono
CD14+ Mono
CD14+ Mono
CD14+ Mono
CD14+ Mono
CD14+ Mono
CD14+ Mono
CD14+ Mono
CD14+ Mono
CD14+ Mono
CD14+ Mono
CD14+ Mono
CD14+ Mono
CD14+ Mono
CD14+ Mono
CD14+ Mono
CD14+ Mono
CD14+ Mono
CD14+ Mono
CD14+ Mono
CD14+ Mono
CD14+ Mono
CD14+ Mono
CD14+ Mono
CD14+ Mono
CD14+ Mono
CD14+ Mono
CD14+ Mono
CD14+ Mono
CD14+ Mono
CD14+ Mono
CD14+ Mono
CD14+ Mono
CD14+ Mono
CD14+ Mono
CD14+ Mono
CD14+ Mono
CD14+ Mono
CD14+ Mono
CD14+ Mono
CD14+ Mono
CD14+ Mono
CD14+ Mono
CD14+ Mono
CD14+ Mono
CD14+ Mono
CD14+ Mono
CD14+ Mono
CD14+ Mono
CD14+ Mono
CD14+ Mono
CD14+ Mono
CD14+ Mono
CD14+ Mono
CD14+ Mono
CD14+ Mono
CD14+ Mono
CD14+ Mono
CD14+ Mono
CD14+ Mono
CD14+ Mono
CD14+ Mono
CD14+ Mono
CD14+ Mono
CD14+ Mono
CD14+ Mono
CD14+ Mono
CD14+ Mono
CD14+ Mono
CD14+ Mono
CD14+ Mono
CD14+ Mono
CD14+ Mono
CD14+ Mono
CD14+ Mono
CD14+ Mono
CD14+ Mono
CD14+ Mono
CD14+ Mono
CD14+ Mono
CD14+ Mono
CD14+ Mono
CD14+ Mono
CD14+ Mono
CD14+ Mono
CD14+ Mono
CD14+ Mono
CD14+ Mono
CD14+ Mono
CD14+ Mono
CD14+ Mono
CD14+ Mono
CD14+ Mono
CD14+ Mono
CD14+ Mono
CD14+ Mono
CD14+ Mono
CD14+ Mono
CD14+ Mono
CD14+ Mono
CD14+ Mono
CD14+ Mono
CD14+ Mono
CD14+ Mono
CD14+ Mono
CD14+ Mono
CD14+ Mono
CD14+ Mono
CD14+ Mono
CD14+ Mono
CD14+ Mono
CD14+ Mono
CD14+ Mono
CD14+ Mono
CD14+ Mono
CD14+ Mono
CD14+ Mono
CD14+ Mono
CD14+ Mono
CD14+ Mono
CD14+ Mono
CD14+ Mono
CD14+ Mono
CD14+ Mono
CD14+ Mono
CD14+ Mono
CD14+ Mono
CD14+ Mono
CD14+ Mono
CD14+ Mono
CD14+ Mono
CD14+ Mono
CD14+ Mono
CD14+ Mono
CD14+ Mono
CD14+ Mono
CD14+ Mono
CD14+ Mono
CD14+ Mono
CD14+ Mono
CD14+ Mono
CD14+ Mono
CD14+ Mono
CD14+ Mono
CD14+ Mono
CD14+ Mono
CD14+ Mono
CD14+ Mono
CD14+ Mono
CD14+ Mono
CD14+ Mono
CD14+ Mono
CD14+ Mono
CD14+ Mono
CD14+ Mono
CD14+ Mono
CD14+ Mono
CD14+ Mono
CD14+ Mono
CD14+ Mono
CD14+ Mono
CD14+ Mono
CD14+ Mono
CD14+ Mono
CD14+ Mono
CD14+ Mono
CD14+ Mono
CD14+ Mono
CD14+ Mono
CD14+ Mono
CD14+ Mono
CD14+ Mono
CD14+ Mono
CD14+ Mono
CD14+ Mono
CD14+ Mono
CD14+ Mono
CD14+ Mono
CD14+ Mono
CD14+ Mono
CD14+ Mono
CD14+ Mono
CD14+ Mono
CD14+ Mono
CD14+ Mono
CD14+ Mono
CD14+ Mono
CD14+ Mono
CD14+ Mono
CD14+ Mono
CD14+ Mono
CD14+ Mono
CD14+ Mono
CD14+ Mono
CD14+ Mono
CD14+ Mono
CD14+ Mono
CD14+ Mono
CD14+ Mono
CD14+ Mono
CD14+ Mono
CD14+ Mono
CD14+ Mono
CD14+ Mono
CD14+ Mono
CD14+ Mono
CD14+ Mono
CD14+ Mono
CD14+ Mono
CD14+ Mono
CD14+ Mono
CD14+ Mono
CD14+ Mono
CD14+ Mono
CD14+ Mono
CD14+ Mono
CD14+ Mono
CD14+ Mono
CD14+ Mono
CD14+ Mono
CD14+ Mono
CD14+ Mono
CD14+ Mono
CD14+ Mono
CD14+ Mono
CD14+ Mono
CD14+ Mono
CD14+ Mono
CD14+ Mono
CD14+ Mono
CD14+ Mono
CD14+ Mono
CD14+ Mono
CD14+ Mono
CD14+ Mono
CD14+ Mono
CD14+ Mono
CD14+ Mono
CD14+ Mono
CD14+ Mono
CD14+ Mono
CD14+ Mono
CD14+ Mono
CD14+ Mono
CD14+ Mono
CD14+ Mono
CD14+ Mono
CD14+ Mono
CD14+ Mono
CD14+ Mono
CD14+ Mono
CD14+ Mono
CD14+ Mono
CD14+ Mono
CD14+ Mono
CD14+ Mono
CD14+ Mono
CD14+ Mono
CD14+ Mono
CD14+ Mono
CD14+ Mono
CD14+ Mono
CD14+ Mono
CD14+ Mono
CD14+ Mono
CD14+ Mono
CD14+ Mono
CD14+ Mono
CD14+ Mono
CD14+ Mono
CD14+ Mono
CD14+ Mono
CD14+ Mono
CD14+ Mono
CD14+ Mono
CD14+ Mono
CD14+ Mono
CD14+ Mono
CD14+ Mono
CD14+ Mono
CD14+ Mono
CD14+ Mono
CD14+ Mono
CD14+ Mono
CD14+ Mono
CD14+ Mono
CD14+ Mono
CD14+ Mono
CD14+ Mono
CD14+ Mono
CD14+ Mono
CD14+ Mono
CD14+ Mono
CD14+ Mono
CD14+ Mono
CD14+ Mono
CD14+ Mono
CD14+ Mono
CD14+ Mono
CD14+ Mono
CD14+ Mono
CD14+ Mono
CD14+ Mono
CD14+ Mono
CD14+ Mono
CD14+ Mono
CD14+ Mono
CD14+ Mono
CD14+ Mono
CD14+ Mono
CD14+ Mono
CD14+ Mono
CD14+ Mono
CD14+ Mono
CD14+ Mono
CD14+ Mono
CD14+ Mono
CD14+ Mono
CD14+ Mono
CD14+ Mono
CD14+ Mono
CD14+ Mono
CD14+ Mono
CD14+ Mono
CD14+ Mono
CD14+ Mono
CD14+ Mono
CD14+ Mono
CD14+ Mono
CD14+ Mono
CD14+ Mono
CD14+ Mono
CD14+ Mono
CD14+ Mono
CD14+ Mono
CD14+ Mono
CD14+ Mono
CD14+ Mono
CD14+ Mono
CD14+ Mono
CD14+ Mono
CD14+ Mono
CD14+ Mono
CD14+ Mono
CD14+ Mono
CD14+ Mono
CD14+ Mono
CD14+ Mono
CD14+ Mono
CD14+ Mono
CD14+ Mono
CD14+ Mono
CD14+ Mono
CD14+ Mono
CD14+ Mono
CD14+ Mono
CD14+ Mono
CD14+ Mono
CD14+ Mono
CD14+ Mono
CD14+ Mono
CD14+ Mono
CD14+ Mono
CD14+ Mono
CD14+ Mono
CD14+ Mono
CD14+ Mono
CD14+ Mono
CD14+ Mono
CD14+ Mono
CD14+ Mono
CD14+ Mono
CD14+ Mono
CD14+ Mono
CD14+ Mono
CD14+ Mono
CD14+ Mono
CD14+ Mono
CD14+ Mono
CD14+ Mono
CD14+ Mono
CD14+ Mono
CD14+ Mono
CD14+ Mono
CD14+ Mono
CD14+ Mono
CD14+ Mono
CD14+ Mono
CD14+ Mono
CD14+ Mono
CD14+ Mono
CD14+ Mono
CD14+ Mono
CD14+ Mono
CD14+ Mono
CD14+ Mono
CD14+ Mono
CD14+ Mono
CD14+ Mono
CD14+ Mono
CD14+ Mono
CD14+ Mono
CD14+ Mono
CD14+ Mono
CD14+ Mono
CD14+ Mono
CD14+ Mono
CD14+ Mono
CD14+ Mono
CD14+ Mono
CD14+ Mono
CD14+ Mono
CD14+ Mono
CD14+ Mono
CD14+ Mono
CD14+ Mono
CD14+ Mono
CD14+ Mono
CD14+ Mono
CD14+ Mono
CD14+ Mono
CD14+ Mono
CD14+ Mono
CD14+ Mono
CD14+ Mono
CD14+ Mono
CD14+ Mono
CD14+ Mono
CD14+ Mono
CD14+ Mono
CD14+ Mono
CD14+ Mono
CD14+ Mono
CD14+ Mono
CD14+ Mono
CD14+ Mono
CD14+ Mono
CD14+ Mono
CD14+ Mono
CD14+ Mono
CD14+ Mono
CD14+ Mono
CD14+ Mono
CD14+ Mono
CD14+ Mono
CD14+ Mono
CD14+ Mono
CD14+ Mono
CD14+ Mono
CD14+ Mono
CD14+ Mono
CD14+ Mono
CD14+ Mono
CD14+ Mono
CD14+ Mono
CD14+ Mono
CD14+ Mono
CD14+ Mono
CD14+ Mono
CD14+ Mono
CD14+ Mono
CD14+ Mono
CD14+ Mono
CD14+ Mono
CD14+ Mono
CD14+ Mono
CD14+ Mono
CD14+ Mono
CD14+ Mono
CD14+ Mono
CD14+ Mono
CD14+ Mono
CD14+ Mono
CD14+ Mono
CD14+ Mono
CD14+ Mono
CD14+ Mono
CD14+ Mono
CD14+ Mono
CD14+ Mono
CD14+ Mono
CD14+ Mono
CD14+ Mono
CD14+ Mono
CD14+ Mono
CD14+ Mono
CD14+ Mono
CD14+ Mono
CD14+ Mono
CD14+ Mono
CD14+ Mono
CD14+ Mono
CD14+ Mono
CD14+ Mono
CD14+ Mono
CD14+ Mono
CD14+ Mono
CD14+ Mono
CD14+ Mono
CD14+ Mono
CD14+ Mono
CD14+ Mono
CD14+ Mono
CD14+ Mono
CD14+ Mono
CD14+ Mono
CD14+ Mono
CD14+ Mono
CD14+ Mono
CD14+ Mono
CD14+ Mono
CD14+ Mono
CD14+ Mono
CD14+ Mono
CD14+ Mono
CD14+ Mono
CD14+ Mono
CD14+ Mono
CD14+ Mono
CD14+ Mono
CD14+ Mono
CD14+ Mono
CD14+ Mono
CD14+ Mono
CD14+ Mono
CD14+ Mono
CD14+ Mono
CD14+ Mono
CD14+ Mono
CD14+ Mono
CD14+ Mono
CD14+ Mono
CD14+ Mono
CD14+ Mono
CD14+ Mono
CD14+ Mono
CD14+ Mono
CD14+ Mono
CD14+ Mono
CD14+ Mono
CD14+ Mono
CD14+ Mono
CD14+ Mono
CD14+ Mono
CD14+ Mono
CD14+ Mono
CD14+ Mono
CD14+ Mono
CD14+ Mono
CD14+ Mono
CD14+ Mono
CD14+ Mono
CD14+ Mono
CD14+ Mono
CD14+ Mono
CD14+ Mono
CD14+ Mono
CD14+ Mono
CD14+ Mono
CD14+ Mono
CD14+ Mono
CD14+ Mono
CD14+ Mono
CD14+ Mono
CD14+ Mono
CD14+ Mono
CD14+ Mono
CD14+ Mono
CD14+ Mono
CD14+ Mono
CD14+ Mono
CD14+ Mono
CD14+ Mono
CD14+ Mono
CD14+ Mono
CD14+ Mono
CD14+ Mono
CD14+ Mono
CD14+ Mono
CD14+ Mono
CD14+ Mono
CD14+ Mono
CD14+ Mono
CD14+ Mono
CD14+ Mono
CD14+ Mono
CD14+ Mono
CD14+ Mono
CD14+ Mono
CD14+ Mono
CD14+ Mono
CD14+ Mono
CD14+ Mono
CD14+ Mono
CD14+ Mono
CD14+ Mono
CD14+ Mono
CD14+ Mono
CD14+ Mono
CD14+ Mono
CD14+ Mono
CD14+ Mono
CD14+ Mono
CD14+ Mono
CD14+ Mono
CD14+ Mono
CD14+ Mono
CD14+ Mono
CD14+ Mono
CD14+ Mono
CD14+ Mono
CD14+ Mono
CD14+ Mono
CD14+ Mono
CD14+ Mono
CD14+ Mono
CD14+ Mono
CD14+ Mono
CD14+ Mono
CD14+ Mono
CD14+ Mono
CD14+ Mono
CD14+ Mono
CD14+ Mono
CD14+ Mono
CD14+ Mono
CD14+ Mono
CD14+ Mono
CD14+ Mono
CD14+ Mono
CD14+ Mono
CD14+ Mono
CD14+ Mono
CD14+ Mono
CD14+ Mono
CD14+ Mono
CD14+ Mono
CD14+ Mono
CD14+ Mono
CD14+ Mono
CD14+ Mono
CD14+ Mono
CD14+ Mono
CD14+ Mono
CD14+ Mono
CD14+ Mono
CD14+ Mono
CD14+ Mono
CD14+ Mono
CD14+ Mono
CD14+ Mono
CD14+ Mono
CD14+ Mono
CD14+ Mono
CD14+ Mono
CD14+ Mono
CD14+ Mono
CD14+ Mono
CD14+ Mono
CD14+ Mono
CD14+ Mono
CD14+ Mono
CD14+ Mono
CD14+ Mono
CD14+ Mono
CD14+ Mono
CD14+ Mono
CD14+ Mono
CD14+ Mono
CD14+ Mono
CD14+ Mono
CD14+ Mono
CD14+ Mono
CD14+ Mono
CD14+ Mono
CD14+ Mono
CD14+ Mono
CD14+ Mono
CD14+ Mono
CD14+ Mono
CD14+ Mono
CD14+ Mono
CD14+ Mono
CD14+ Mono
CD14+ Mono
CD14+ Mono
CD14+ Mono
CD14+ Mono
CD14+ Mono
CD14+ Mono
CD14+ Mono
CD14+ Mono
CD14+ Mono
CD14+ Mono
CD14+ Mono
CD14+ Mono
CD14+ Mono
CD14+ Mono
CD14+ Mono
CD14+ Mono
CD14+ Mono
CD14+ Mono
CD14+ Mono
CD14+ Mono
CD14+ Mono
CD14+ Mono
CD14+ Mono
CD14+ Mono
CD14+ Mono
CD14+ Mono
CD14+ Mono
CD14+ Mono
CD14+ Mono
CD14+ Mono
CD14+ Mono
CD14+ Mono
CD14+ Mono
CD14+ Mono
CD14+ Mono
CD14+ Mono
CD14+ Mono
CD14+ Mono
CD14+ Mono
CD14+ Mono
CD14+ Mono
CD14+ Mono
CD14+ Mono
CD14+ Mono
CD14+ Mono
CD14+ Mono
CD14+ Mono
CD14+ Mono
CD14+ Mono
CD14+ Mono
CD14+ Mono
CD14+ Mono
CD14+ Mono
CD14+ Mono
CD14+ Mono
CD14+ Mono
CD14+ Mono
CD14+ Mono
CD14+ Mono
CD14+ Mono
CD14+ Mono
CD14+ Mono
CD14+ Mono
CD14+ Mono
CD14+ Mono
CD14+ Mono
CD14+ Mono
CD14+ Mono
CD14+ Mono
CD14+ Mono
CD14+ Mono
CD14+ Mono
CD14+ Mono
CD14+ Mono
CD14+ Mono
CD14+ Mono
CD14+ Mono
CD14+ Mono
CD14+ Mono
CD14+ Mono
CD14+ Mono
CD14+ Mono
CD14+ Mono
CD14+ Mono
CD14+ Mono
CD14+ Mono
CD14+ Mono
CD14+ Mono
CD14+ Mono
CD14+ Mono
CD14+ Mono
CD14+ Mono
CD14+ Mono
CD14+ Mono
CD14+ Mono
CD14+ Mono
CD14+ Mono
CD14+ Mono
CD14+ Mono
CD14+ Mono
CD14+ Mono
CD14+ Mono
CD14+ Mono
CD14+ Mono
CD14+ Mono
CD14+ Mono
CD14+ Mono
CD14+ Mono
CD14+ Mono
CD14+ Mono
CD14+ Mono
CD14+ Mono
CD14+ Mono
CD14+ Mono
CD14+ Mono
CD14+ Mono
CD14+ Mono
CD14+ Mono
CD14+ Mono
CD14+ Mono
CD14+ Mono
CD14+ Mono
CD14+ Mono
CD14+ Mono
CD14+ Mono
CD14+ Mono
CD14+ Mono
CD14+ Mono
CD14+ Mono
CD14+ Mono
CD14+ Mono
CD14+ Mono
CD14+ Mono
CD14+ Mono
CD14+ Mono
CD14+ Mono
CD14+ Mono
CD14+ Mono
CD14+ Mono
CD14+ Mono
CD14+ Mono
CD14+ Mono
CD14+ Mono
CD14+ Mono
CD14+ Mono
CD14+ Mono
CD14+ Mono
CD14+ Mono
CD14+ Mono
CD14+ Mono
CD14+ Mono
CD14+ Mono
CD14+ Mono
CD14+ Mono
CD14+ Mono
CD14+ Mono
CD14+ Mono
CD14+ Mono
CD14+ Mono
CD14+ Mono
CD14+ Mono
CD14+ Mono
CD14+ Mono
CD14+ Mono
CD14+ Mono
CD14+ Mono
CD14+ Mono
CD14+ Mono
CD14+ Mono
CD14+ Mono
CD14+ Mono
CD14+ Mono
CD14+ Mono
CD14+ Mono
CD14+ Mono
CD14+ Mono
CD14+ Mono
CD14+ Mono
CD14+ Mono
CD14+ Mono
CD14+ Mono
CD14+ Mono
CD14+ Mono
CD14+ Mono
CD14+ Mono
CD14+ Mono
CD14+ Mono
CD14+ Mono
CD14+ Mono
[truncated: 303 more rows]
