# Supplementary material for: Deep generative model embedding of single-cell RNA-Seq profiles on hyperspheres and hyperbolic spaces
Source: Nat Commun. 2021 May 5;12:2554. doi: 10.1038/s41467-021-22851-4 (PMC8099904; doi:10.1038/s41467-021-22851-4)
Supplement: Supplementary file 9 — Supplementary Software 1 [file 41467_2021_22851_MOESM9_ESM.zip › scPhere/example/data/cd14_monocyte_erythroid_cell.tsv]

AAGGTTCGTCACTGGC
CAACTAGTCTAACTCT
GTTCTCGGTTTCCACC
CACTCCAGTTTCCACC
TGGCTGGTCAGCAACT
GTAACGTTCGGTTCGG
ACATACGAGAGTGAGA
AGCTTGACAAGTCATC
TCAATCTTCTTAACCT
GGGACCTTCGAGCCCA
AGGGATGCAATCCAAC
GAACATCAGAATAGGG
CGATGTACACTTACGA
TCGTACCGTACGACCC
ATTATCCAGGCATGGT
TGGGCGTTCGTAGGTT
CATCCACGTTCAGGCC
AAGACCTCATAGAAAC
TAAGAGAGTCATACTG
TTGGCAACACAAGCCC
CAGCATAAGAAGGACA
AGATTGCAGGCACATG
ACACTGACAATGTTGC
ACATGGTAGACCTAGG
ACGAGGAGTGACTACT
GCGCAGTGTAAGTAGT
GTCTTCGAGTACGTAA
AATCGGTGTACCATCA
TACACGAAGATGCCTT
CTCAGAACATTTCAGG
GCAGCCATCGTTACAG
TTTGCGCCAGATCCAT
TTGGCAAGTTGAACTC
CCGTACTAGAGCCCAA
CTACACCTCCAGAGGA
CTTGGCTTCATGCTCC
TCTCATAGTCTTCTCG
GTCTTCGCAGACAAAT
CATATTCCAACACCTA
TACCTTACACAACGCC
GAAATGATCCACGCAG
TTGTAGGTCGTGGACC
GGACATTCAGGACGTA
AGAGCGAGTACTCGCG
GTAACTGAGTTATCGC
TCAGCAACAGCAGTTT
GATGAAATCTTGACGA
GCAGCCAAGGATGTAT
GGCAATTTCTGTTTGT
TATCTCATCCAGTATG
ACTATCTCAAGCTGGA
CACTCCACACCAGATT
TACCTTAAGAGACTAT
AACCATGAGGACAGCT
AGGCCACCAATAGCGG
CCATTCGCAAGCCTAT
GGCTCGAAGGGTCGAT
GGACAAGGTCGAGTTT
GCTCCTAAGTTAACGA
ACGAGGACAGGCAGTA
GTTTCTAAGAATGTGT
ATCATGGAGACACTAA
ATCGAGTAGTGCGATG
CGTTGGGCACATAACC
TGAGAGGCAGGGCATA
TACCTTATCTAACCGA
GCCTCTATCCGTAGGC
GACGTGCTCCACTCCA
TATTACCTCTTGTCAT
TAGAGCTAGTCATCCA
ATCGAGTTCTGCCCTA
CCTCAGTAGCACACAG
ACGGAGACACCTCGTT
CGACTTCTCATTGCGA
TCAGATGTCTTGTTTG
CCTTACGAGGCAATTA
CGACTTCAGACCTTTG
CGTCCATGTCCCTTGT
ATCCGAAGTACTCAAC
AAGGCAGCATGCGCAC
TCAGCAAAGTGTTTGC
TAGCCGGCAAGGTTCT
CAACTAGGTACTTAGC
TCTTCGGCAGTAGAGC
TGCTGCTTCTCTTATG
CCATGTCGTAAATACG
ACGAGGAGTGATGCCC
CCCAGTTGTATGGTTC
GGCGACTGTCAGAATA
CCAGCGAGTTCCACAA
ACTGCTCAGTTGAGAT
GACCTGGTCTTAACCT
CCGTACTCAATAGCAA
GTGCATACAATGAATG
GTAGGCCTCGGCGCAT
ATTCTACAGCGTCTAT
CTCGAGGTCATCGCTC
TGCCCATAGGATATAC
GATCGTATCAGGTAAA
TCTGAGATCAACACAC
ACAGCTATCATGCTCC
CCTAAAGGTCTTGATG
GCAGTTACATCAGTAC
CATATGGTCAGTCCCT
ATTACTCCATGACATC
AAGCCGCGTAGCCTAT
CCAATCCCATTGAGCT
CCGGTAGGTCGGGTCT
AAACCTGGTCGACTGC
CGCGGTAAGAGGTTAT
GTCCTCAGTAAAGGAG
AGGGAGTAGCAATCTC
CCGTGGACAGTAAGAT
CGACCTTAGATGGCGT
CCCAGTTGTAGAGTGC
TCAATCTCAGCTCGAC
TGAGGGACATGGTCTA
ATAGACCGTTTCGCTC
GGACATTCACTTCTGC
GTGTTAGTCAAGGTAA
CCACGGACACCTTGTC
CAAGATCGTTTGTTTC
CTAGCCTGTTTACTCT
CCTTACGCACGAAAGC
TCAGCTCGTCCTCCAT
AACTCAGAGTATTGGA
GTGAAGGCAGTGGGAT
GTGCATAGTTCAGACT
ATTGGTGCACACATGT
CTAGCCTTCACTGGGC
CGGTTAAGTAAAGTCA
GACTGCGGTACCGTAT
AACGTTGCATTGGGCC
TAAGCGTGTCACCCAG
AATCGGTCACTATCTT
TGAGCATCACCATCCT
TCTGAGATCCCGGATG
TATCTCATCACGGTTA
TGACAACAGACTTTCG
CGTGTCTGTTTACTCT
CTACATTTCAGTCAGT
TAGTGGTGTATGCTTG
TCTCATATCCGTTGCT
ACGGGTCGTACCGTAT
TCTGGAAGTTTAGGAA
ACTGTCCAGCCAGGAT
ATCACGAAGGTGATAT
CTGTGCTTCACATAGC
ACGGGTCAGTGCCATT
GAACATCCATGGATGG
GAGCAGATCTTTACAC
CTTTGCGCAATCTGCA
CTCTAATCACCACGTG
AAGACCTGTATATCCG
GCGCAGTAGAACAATC
CGAATGTAGCGATAGC
CAGAGAGGTGAAATCA
ATGAGGGAGAGCTATA
CTCCTAGCACCCATGG
ACCTTTACAATAAGCA
CAGCAGCCATTATCTC
CATATTCTCAATAAGG
AAGGAGCTCAAAGTAG
ATGCGATCAGCAGTTT
AAAGCAAGTATTACCG
CACCTTGGTGGCCCTA
CGACTTCAGTGTACTC
GTACGTATCTACTCAT
CATGGCGAGTTGTAGA
GTACGTATCGCCAAAT
TTGGCAAGTCAAGCGA
CTTAACTAGAACAATC
TCTGGAATCGGCGCAT
CATCGGGTCCGCGTTT
CGTCACTCATTAGGCT
ACCCACTGTAAACACA
GTACGTACAAACGTGG
GTACTCCTCTTTCCTC
GCATGCGGTCCTCTTG
CACATAGGTACTCTCC
CTCTAATAGCTATGCT
CACACCTCAACACGCC
GTATCTTAGTGGGCTA
ATCATGGGTGGTCCGT
TTATGCTGTCCTGCTT
GTACGTACACGAAATA
AGGTCATTCCGATATG
CCATTCGGTAAACCTC
TGAGCCGAGGAACTGC
CATATTCAGTACGTTC
GGACAGAAGAAGGGTA
CACATAGTCCTAGGGC
TTTACTGGTGATGATA
GTCCTCACAGATGGGT
CGTCACTTCAGTCAGT
TGTTCCGGTCGCATAT
CGGACTGCACTATCTT
CCAATCCGTCGGGTCT
GGAAAGCAGTGTACTC
ACACCAACAGCAGTTT
AGTGGGATCGTACGGC
AACTCTTCATGGAATA
CAGATCAAGAGCTGGT
TGGTTAGGTCATGCCG
CCTACCACAAAGGCGT
CAGGTGCCAATGCCAT
TTGGAACTCATGCAAC
CAACTAGTCTGGTTCC
ACCTTTATCTCGCATC
TAAACCGGTTGATTGC
GTGTTAGCAGATGAGC
TCAACGAGTCGCCATG
GGACAAGAGGTCGGAT
ACTTACTCACGAAATA
CTACACCGTAACGCGA
ACACCCTGTTATCGGT
TTGGCAAAGTCCGGTC
CCGTTCAGTTCCACAA
TGCCAAACAAGGTTCT
TGGGCGTTCACATACG
GCTGCTTAGCTTTGGT
TGACTAGCATGCCTTC
TGACTTTCACGTAAGG
AACTGGTGTAAGCACG
TTGTAGGTCTTGTCAT
ATCATCTAGACAAAGG
TGAGGGACACCATCCT
CGCTGGAAGGAATGGA
TGGCTGGTCCTCTAGC
TAAGCGTCACACGCTG
GCAGCCATCCGTCATC
TGAGCATGTTGAGGTG
GCATGTAGTATATGAG
CCTAAAGCAATGCCAT
GCTGCTTCAAGGTTCT
CTACACCGTTTGGCGC
TTCTCCTTCTACCAGA
CGGACGTGTCGAACAG
CATCGGGAGGAGTACC
ACTGCTCCATGTAAGA
GAGGTGAGTAGCAAAT
CGAGCACAGCCACCTG
GCTCTGTTCGTCGTTC
CTTTGCGTCTGCAAGT
CTACCCAGTTCCACTC
ATGTGTGCAGACAAGC
GGTGAAGAGGATATAC
CCTCTGACACAGCCCA
GGAATAATCATATCGG
TAGGCATCAGATGGCA
GGACAAGGTTCCGTCT
TGACTAGCACATGACT
CCACCTAGTCGAAAGC
ATCCGAACATCCGTGG
TTCTACAAGGACCACA
ACGGGCTGTCGTCTTC
ACTGAGTAGCTCCCAG
CAAGTTGAGGTGCTAG
TAGAGCTAGATGTCGG
AAAGATGAGTCCATAC
CGTTGGGCAAGCTGAG
TAGTTGGCATCTGGTA
CGAGCCACACATCCGG
AACACGTCATATGAGA
CATGGCGCATATGGTC
CTTCTCTGTCCTCCAT
GTGTTAGGTAGCCTCG
TCTTTCCGTCCGACGT
ACATGGTGTGAGGCTA
ATGAGGGTCACAGTAC
TCTCTAAAGTGGGTTG
TCAATCTCAAGTAATG
ACAGCTAAGCAACGGT
ATTGGACTCCAACCAA
CTACACCCATCAGTCA
GTTCATTCAGGACGTA
ACTTGTTCAGCTTAAC
TTATGCTAGTTCGATC
AACTTTCTCCGAGCCA
CGCCAAGCAAGTTCTG
GTGCTTCGTCCATGAT
CGAGAAGGTCGTGGCT
CCTAAAGAGCTGAAAT
TGGTTCCTCATACGGT
CTCACACAGCTGTCTA
CAGCCGAGTTTGGCGC
AACTCTTTCCAAACAC
CATATTCCACCAGGCT
CGATTGATCCGTACAA
ATTATCCTCGGCATCG
CAAGGCCAGGGTATCG
CTGCCTAGTCTAGAGG
CGGGTCACACCCATGG
TAAACCGAGCAACGGT
TGGCCAGTCACCGGGT
TGGTTAGCACAGTCGC
CTCGAAATCACTTCAT
TCTGAGAGTACCAGTT
CATATTCAGAGACTAT
AGCGGTCCAAGTTAAG
CCTAAAGAGTCCGTAT
AGCCTAATCTTAGCCC
TCGGGACAGACTTTCG
GTAGGCCTCGCATGAT
TCATTACGTCACCTAA
CGTTGGGAGACTAGAT
TACAGTGTCCTTCAAT
GGTATTGCATCGACGC
TGCCCATCATCCTTGC
AAATGCCTCACCTTAT
CCGGGATTCCTGCCAT
AAGGAGCAGGCAATTA
CTTGGCTAGTCCATAC
TCGCGAGGTAGTGAAT
CGGACACCAACACCCG
GGAACTTAGGTGATTA
CGACTTCCAGCGTTCG
TTGCCGTTCTCTAGGA
TACCTATCAGGAACGT
CTGCTGTGTCCCTTGT
GATGCTAAGCTGTCTA
CGTTGGGGTTGAGGTG
TACGGGCGTTCAGGCC
TTGCCGTAGACTAGAT
GGTGAAGCATCGGTTA
AAGGCAGAGTGTTAGA
CGTTGGGAGAAGCCCA
GCACATACAATGCCAT
TGAGCCGCAACGATCT
ATCTACTCAGGGCATA
TATTACCTCTCGTTTA
GTCATTTAGTGTCCCG
AACTGGTAGTCAAGGC
ATCATCTTCAACCAAC
AGTAGTCCATTCTTAC
AGGGATGCAGTGAGTG
CGCTATCGTTCAGCGC
CCCATACCACCGCTAG
GTAACTGTCTCAAACG
TGTGTTTGTTGGTGGA
GACTAACTCCGAATGT
GGGTTGCCATGCCCGA
TAAGTGCCACACCGCA
GATCAGTGTCGAAAGC
AGGGAGTCAAGAGGCT
TGATTTCTCGCTTGTC
CTACACCCAGACGTAG
ATCACGAAGGATGTAT
CTAGCCTGTCTAGCCG
ATCACGAAGCTAGGCA
ATGTGTGAGCCCTAAT
ACGGGCTGTGTGTGCC
TGACTAGAGAATAGGG
GAGCAGATCTAACTTC
CTACACCCAGTGGGAT
ACCCACTTCATCGCTC
ATCTGCCTCAACGGCC
CTCGTACGTGCACGAA
CCGTACTGTCATATCG
CACCTTGGTACTTAGC
AACTCAGTCCCTAATT
CTCGAAACATTATCTC
GACACGCTCTACTATC
GTTAAGCTCTTCCTTC
GCTGGGTGTACCATCA
AGGCCACTCAGTTTGG
ATGAGGGCAATCAGAA
TACAGTGTCCCTTGCA
GATGAGGTCCGGCACA
CGTTAGAAGTGTACCT
CACATTTTCCTCTAGC
TAAGTGCCATGTTCCC
CAGCAGCTCTGTCAAG
CAGAATCAGCGTCTAT
TTAGGCACAGGTGCCT
TAAACCGAGAAGATTC
GTTACAGCAGTATGCT
CTACGTCAGCGATTCT
TTCTCCTTCCTCAACC
CTTACCGAGTGTACGG
CGCTGGAAGTAACCCT
GCGACCAAGTTAGGTA
CAACCAACAGTCAGCC
AACTCCCCAGCTTAAC
TAGCCGGCACATCCGG
ATAACGCAGCCACTAT
CGATTGACAGTGGGAT
CGAGAAGGTACCCAAT
AGGTCATGTAAAGGAG
ACACCCTAGTTCGATC
AGATCTGCATGTAGTC
CACATTTCAACGATCT
CATCAAGAGGGTCTCC
TGCCCATAGAATCTCC
CACATTTCACGCTTTC
TCAGCTCGTTCGGGCT
AACGTTGGTCTGATCA
CTACATTCACCATGTA
GTTAAGCCAATCCGAT
GGCTCGATCGCTTAGA
GACACGCAGATCCCAT
GAACATCTCCACGTGG
TCGTAGAAGACTAAGT
CGTAGCGAGTTGAGTA
GGAACTTGTTTACTCT
TGTTCCGGTCTCGTTC
GCGCAGTAGAGATGAG
CGGACACTCCAAGTAC
CGGACTGAGCGTTCCG
CTCGTCATCGGGAGTA
ACTTGTTCAAGGACTG
TATCTCAGTCTGATCA
ACATCAGGTAGGAGTC
GACTACATCACCGTAA
CGTTGGGAGTGAATTG
GCTGCAGAGGATTCGG
CGCGGTATCAACCAAC
GAAACTCGTAGCTAAA
CACCACTAGCAGCGTA
CTGAAGTAGTACTTGC
AGTGTCAAGCTGTCTA
GTTCGGGGTACATCCA
CGCTGGAAGCTAACAA
AGTTGGTGTCTAGCGC
ACGCAGCCAGGTTTCA
AGCTCTCTCTTCGGTC
CGTTGGGCACCTATCC
CGAATGTCAGACGCAA
TCTGAGAGTACGCACC
TCTTTCCTCTTACCTA
TCAGGTAGTACATCCA
GGACAAGAGTCTTGCA
TGCACCTTCGTTTATC
CGGACTGAGGAGTAGA
CACAAACGTCATGCCG
GATGAGGTCGTATCAG
AACTCCCAGCTGTCTA
AACGTTGCACAGTCGC
GCGCGATCAAGACGTG
GGAATAAGTGTCGCTG
GATGAAATCTAGCACA
GATGCTATCCTTTACA
ATGAGGGTCCTACAGA
TGAGGGACATATGGTC
GTTCATTAGTGTACTC
CTACACCGTGCTGTAT
CGATTGATCGGTTAAC
GGCAATTGTGCAGGTA
CCACTACAGACAGGCT
TTGTAGGCACCCAGTG
TGAGCCGGTCGAGATG
ACACTGATCTTGTCAT
CTGAAACCACTGAAGG
GGACATTCATGGATGG
ACACCAATCGAACGGA
ATAACGCCATCAGTCA
GAAGCAGGTACCGTTA
CGAGAAGAGTGTACCT
GGACGTCTCGTACCGG
ATCGAGTTCTGGGCCA
GCTGCGACAAAGTCAA
CAACCAAGTTGTTTGG
ACTGAGTTCAAACAAG
GTGCTTCAGGATTCGG
CTCCTAGGTCGCATCG
GTTACAGCATCCTAGA
CTTAACTTCCAGTATG
CAAGTTGTCTCTAGGA
CGATCGGTCGCAGGCT
TCAGATGTCAGGATCT
GGGACCTAGTTACCCA
CAGCAGCAGCGTTCCG
GCAGTTAGTTGTCTTT
CACCTTGAGTACGTTC
AGCTCCTAGTAAGTAC
TTCTTAGCAATGACCT
AACTCAGGTACCGAGA
TCGAGGCAGACGACGT
CCAATCCAGGGATCTG
CACCAGGTCCCTTGCA
GACGGCTAGTTTGCGT
GATGAAAGTGTATGGG
AGCTTGATCTCGCATC
TTCTACAAGGGTTCCC
AGCTCTCTCAACCATG
AGGGAGTAGTATTGGA
AACTCCCGTTAGAACA
CACATAGGTACCGCTG
AGGCCGTCATTCTTAC
GTGGGTCAGAACTGTA
GACTAACCAAGGTTTC
TCTCATATCAAGATCC
TTTGCGCAGAGGGATA
CTCTACGTCCCTTGCA
GGCCGATGTTAAGTAG
TCTATTGCATGGAATA
GTGCGGTCACAGGTTT
GGTGCGTTCTTCGAGA
AAATGCCGTTTGTTGG
CTCAGAACAAGAAGAG
TGCCAAAGTCTCGTTC
CTAGAGTGTGTTCGAT
AAAGTAGCAGTAACGG
ACAGCCGCATTAACCG
TGACTAGTCACCTCGT
GATCGCGGTTGTACAC
TCTATTGGTGACGCCT
CCTACACTCGGTTCGG
TAAGCGTGTCTTGATG
CCTACACAGGACAGAA
GCGACCACAGACGCAA
CTCTAATCAAAGGCGT
TTCTACAGTCCCGACA
CAGCTGGGTATTCGTG
CACAAACTCATTATCC
TTAGGCAAGTCTCCTC
GACGCGTAGTTAGGTA
ACTGATGGTTCAGTAC
GTCTTCGTCGGAAATA
GACTAACAGTGCCATT
TTTCCTCTCCTGTACC
TAGGCATAGCTTCGCG
CATGGCGGTGTGTGCC
CGGGTCAGTCTAGTGT
CTAATGGTCGGAAATA
GTGCAGCTCCTTTCTC
TCAGCTCAGGACTGGT
AGTGTCACATATGAGA
CTGATAGCAGATGGCA
CCACTACAGGACAGCT
TCGCGAGGTCCAGTTA
CTTTGCGGTGCACTTA
CCACCTACAGGTCGTC
ACTATCTTCAGCGACC
ACCCACTAGGGAAACA
TCTCATACACCAGATT
GCGAGAACACTTAACG
ATGAGGGTCTGTTTGT
CGAACATCAGTAACGG
TCAGATGCATGGTCAT
CTGAAGTAGAAGCCCA
AACTCTTTCCTTCAAT
AGATCTGTCACATAGC
CGCGGTAGTTAGAACA
CAAGGCCTCCGCATCT
CATCAAGCAGGGTACA
ACTTGTTAGGTAGCCA
GCATGATGTGTAACGG
GGCTCGAGTCAGCTAT
GCACTCTGTCTAGTCA
GCGCAGTCAGACGCAA
GACCAATCATACCATG
AGGCCACCACGAAAGC
TGTTCCGGTTTGACAC
ACTGATGTCAAGATCC
AGGCCGTAGCCCAGCT
CACATTTGTGCAGGTA
AAGGCAGTCCTGTACC
AGGGATGGTAAGCACG
TAGTTGGCAGATTGCT
AGTGTCAAGGCACATG
GGTGCGTAGCACAGGT
AGCATACTCTGCGACG
TACTTGTCAGATAATG
GTTACAGTCTGTCTCG
GTTCATTCACCTCGTT
TCTTTCCAGCGATCCC
CATCCACGTGTGCCTG
GCATGTAAGCTGGAAC
ATCTACTCAGTTTACG
CGCCAAGCATGCCACG
CACCACTCAGTAAGCG
GCTTCCAGTGTCCTCT
GCTCCTAGTGCTAGCC
AACTCCCCAACTGGCC
AACCGCGAGATCACGG
ATTTCTGTCCGCAGTG
TGCCCTAAGACTTGAA
CGGACGTAGGGTGTGT
AAAGTAGCAGTCCTTC
GCATACATCGAGAGCA
CGCGGTATCTGGGCCA
CGCCAAGCAGTACACT
CACAGTAAGAGCTTCT
TGCCCTATCCCTAATT
TGCCAAAGTCGACTGC
GTCTCGTAGGTGCACA
CGGACGTTCGCCAAAT
AGCTCTCTCATCTGTT
TAGGCATTCTGTCTAT
CGGGTCATCTAAGCCA
CTTTGCGCATCACGTA
TGCTGCTCATGGTTGT
CTAGCCTGTCGAACAG
ATCCACCTCCAAAGTC
TGAGCATAGTTGTCGT
CACATAGCACACCGCA
CGGGTCACATTAACCG
TAGGCATAGATCCGAG
CAGAGAGGTTGTCTTT
GTTAAGCCACGTAAGG
AACCATGCACGGCCAT
CGGAGCTTCACCGTAA
CTGAAACAGCGCTCCA
GGCGACTGTCTTCTCG
TGTATTCAGACTTTCG
ACTGAGTCATCACCCT
ATCTGCCGTTCCCGAG
CATCCACGTTGGGACA
AGATCTGCAAACAACA
GTGCTTCTCTTTACAC
GTGCATATCGCACTCT
CTCTAATAGCACAGGT
GGATTACGTGTGGTTT
ATCCGAACAACACCCG
TCCACACAGCCAACAG
GAACATCGTAGAAGGA
TGGGCGTCACAAGCCC
CAGCTGGCACACGCTG
CGCTGGAAGCGTGTCC
ACTGAGTTCAAACCAC
AAAGATGAGACTAGAT
CAGCATATCAATACCG
TCATTACTCTCGCTTG
ACGGGCTTCTTACCTA
ACTGTCCGTAAATGTG
AGGCCGTTCAGCCTAA
CGTCTACTCCAAACTG
TATCTCACATGCAATC
TGGCGCATCAGGATCT
GACGTTAGTCATATGC
TATCTCAGTAGGCTGA
CTGTTTACATGCTGGC
CATCAAGCAAAGTGCG
TGACTAGCATGCCTAA
GCAGCCAAGCCCAGCT
CAGCTGGAGGATATAC
CTCGAAAGTGCTAGCC
AATCCAGGTCATATGC
CTACACCTCAATCTCT
GAGCAGACAAATCCGT
CAAGATCAGTAATCCC
TGCACCTCACCATGTA
GTAGGCCTCCAAGTAC
GATCGTATCACAAACC
TGCGGGTAGCTAGTGG
TACAGTGAGGACACCA
GACTACATCGCCTGAG
ACGATGTAGGATTCGG
TCACGAACAGCATACT
GGAACTTGTTGAGGTG
TGTATTCAGATGGGTC
TTCCCAGAGTGGCACA
TGACGGCTCCTGTAGA
AAGCCGCCAATGAATG
TATCAGGAGCAGCGTA
ACGAGGAAGTGGAGAA
TCGGGACTCAGTCAGT
TAGAGCTCACAGATTC
TCTTCGGAGCTGGAAC
CACACCTTCAATAAGG
TCGAGGCGTTCGCGAC
TATCAGGAGATGAGAG
GCGGGTTGTTTACTCT
GTCGGGTGTAAGGGAA
AGACGTTGTAATTGGA
ATTGGTGCATTCCTGC
GGAACTTGTAGTGAAT
TCTCTAATCTAGAGTC
GTTTCTAGTGCAGACA
AGTAGTCTCAGATAAG
AATCGGTCATCCTAGA
TACAGTGCACCCATTC
AGCATACGTTAAGTAG
TTTACTGAGATGTTAG
CTCAGAATCTGTACGA
GTACGTAAGCCCAATT
TTGCGTCAGACGCAAC
CGACTTCCATGTTGAC
CGTTAGACACATTCGA
TCTCTAACAGTTAACC
GACTAACGTGAACCTT
CTCTAATTCCACTCCA
CGTTCTGTCAGAGGTG
CGAATGTTCCGTCATC
ACGGGCTCAAGGACAC
TCAGCAATCCCTGACT
CGTGTCTGTTGAGTTC
ACGAGCCGTTCCCTTG
CTAGAGTAGTAGCGGT
CTACACCGTTTCCACC
TGCCCTAAGTAGATGT
AATCGGTCATCCGGGT
GTCACAAGTAGCTTGT
AACTGGTTCACCTTAT
CGGAGCTAGCTACCTA
GAACATCCACATCCGG
CCTAGCTGTTGTCGCG
GGCCGATTCAGCATGT
ACACCAACAACACCCG
AGGGTGATCCGTTGCT
GGGTTGCGTCTAGCGC
CAAGGCCGTTCGCTAA
ACCTTTACATATACCG
GCCAAATCAATCACAC
CCTTCGAGTCCGTGAC
TAGCCGGTCGCTAGCG
ACGAGGATCTTGTACT
CGTCACTAGAAACGCC
TCGGTAAGTAGTGAAT
TTCTCCTAGCTTTGGT
CCATTCGAGGCTATCT
GGTATTGTCATGCAAC
TCTCTAAAGGGCTTCC
AACTCAGCACACAGAG
GCAGCCAAGGAGTAGA
CTGTTTAGTAGAAGGA
GTGAAGGTCCGCGTTT
CTCTACGTCCTCATTA
TCGGTAATCAAACCGT
CTTTGCGAGGTGCACA
AATCCAGCATCGACGC
GCGCGATTCTTTCCTC
TCGTACCTCATAGCAC
TTTGCGCGTGTGCGTC
ACGATACTCAGTTAGC
TGCTACCTCATAACCG
TACTTGTGTAAGAGAG
TCTCATATCTACTTAC
GCTTCCAGTTAAGTAG
CGATTGATCGTGGACC
TGAGGGATCTCCCTGA
GCTGGGTGTCTCCACT
TTCCCAGGTACCGAGA
CACAAACGTGTTTGGT
AGTTGGTCAGGATTGG
CTGAAGTCAGGTCGTC
GTTCATTTCAAAGTAG
TGGCCAGGTATTCTCT
AGCATACGTCTCACCT
TGCCCTACATAACCTG
GATTCAGAGGACAGCT
CCCATACAGGTGCTTT
TTTCCTCTCGTCTGAA
CGGAGTCCACATAACC
TTGGCAATCAGGATCT
GCGACCAGTCCGTGAC
AGCGGTCCAGCATACT
CGTCAGGTCACAACGT
AAATGCCAGTACGCGA
TGGACGCTCATAAAGG
TTCGAAGCAACACGCC
GCTCCTAAGAAACCGC
AAAGTAGAGCGAAGGG
CCAATCCTCCCAAGAT
GTGCAGCCAGCGAACA
GGGATGATCTGTACGA
TGAGAGGCAAACAACA
ACGGGTCTCTGTACGA
ACTTACTTCGCAAGCC
ACTTGTTTCCGTAGGC
TTCTACACAAATACAG
GTGTTAGAGATGTAAC
CGTCTACGTCAGAATA
CAACTAGAGGTGCTAG
ACTATCTAGTGTTGAA
CGAGAAGTCAGCTTAG
GGGATGATCCGTTGTC
CGATCGGTCTTAGAGC
CCTAGCTGTCCGTGAC
AGCCTAAGTTAAGTAG
GCCTCTAAGTGGGATC
ACGCCGAGTACATCCA
TGACTAGAGGCATTGG
CGAACATGTTGATTCG
AGGGTGACACAGACAG
GTTAAGCCACCCAGTG
ATTGGTGTCGTCTGAA
GGTGAAGCAGCCAGAA
CGCGGTAGTACACCGC
GCAAACTAGGGCTCTC
CAGGTGCTCCCAAGAT
TACTCATTCAAACCGT
CGCTTCACAGATGAGC
TTAGTTCTCCTTAATC
ACGCCGAAGAATTGTG
AGCGTATGTGAAAGAG
CAGTCCTCAAGAGGCT
TAGACCATCCCATTAT
GCAAACTGTGTCTGAT
AAAGTAGTCCAGAGGA
CCTTCGAGTACCGGCT
CGTAGGCCAGCATGAG
TTCCCAGAGCTAGTCT
AAGTCTGTCAATCACG
AGATTGCAGCCACGCT
TTGGAACAGTTGCAGG
TTTGCGCCACGCTTTC
GATCGATTCGCAAACT
TGTCCCAAGGGATACC
GGGCACTAGTAACCCT
TACTCATTCGTTTAGG
CGGTTAAGTTATGCGT
CGCCAAGGTCGCGAAA
GGCGACTGTACCTACA
TTAGGCAGTTCGAATC
CTGGTCTTCAAACCGT
CTCATTACACCTCGGA
AGTAGTCCAAGGTTCT
TCCCGATTCTAACTTC
CATATTCCAGGTCCAC
CAGCTAAAGACTAAGT
TCGGTAACATGAACCT
TTGCCGTCACATGGGA
TGCCCATCAATCGAAA
GTATCTTTCATATCGG
GCTCTGTCATTACGAC
ACACTGACAGACGCCT
TTTGGTTTCGCCGTGA
TACGGGCCAGCCAGAA
TTGGAACAGTAATCCC
TATCTCAAGGTGGGTT
TTGCCGTCAATCCAAC
GCACTCTTCTCGAGTA
AGCGTCGCATTTCAGG
TGCGCAGCAGTGGGAT
CTTAGGACAATCGGTT
AAACCTGTCGTTGCCT
AGATCTGCACGAAATA
GATCGTATCATGCTCC
GGAGCAAAGTTGCAGG
TAGTTGGTCCTTTCTC
CAGCTAAAGGCTAGGT
GCCAAATGTTCCGGCA
AGTGGGAAGTGTACGG
ATCTACTGTGTGAATA
AGCATACTCGTGGACC
TCAGCAACAGCCACCA
CCTCAGTAGAGCTTCT
CTAGCCTCATGGGACA
CAGAATCGTTTCCACC
ACTGAACCACGGTAAG
TACTTACGTGCTGTAT
CGCGGTACACGGTAAG
ATCTACTCAGTCGATT
CGTGAGCCAGGTGGAT
GTTACAGTCGCGTTTC
TTCTCCTGTCGCGGTT
ACGAGGAGTAGCCTAT
TAGGCATTCTCCAGGG
GACCAATTCTCAACTT
AGCGTATCAAGCGTAG
TATGCCCTCGATAGAA
TCCACACCAAACTGTC
CCTCTGAAGTTAACGA
AATCGGTTCACGGTTA
CTAATGGGTATGCTTG
TTGTAGGGTATGCTTG
CTCGTCATCTTAACCT
GTGTGCGCAAGGTGTG
ACAGCTACAGACTCGC
GTAACTGCAAGGACTG
TACCTATCAACTTGAC
GTGCTTCAGGGCTCTC
ATCATCTCATCCCACT
AGGGTGACACGACGAA
TGTGGTAAGAGCTGGT
TGCCCTACACATTTCT
CGGACACGTCTCTTAT
TCAGGATTCTTCATGT
CAGGTGCGTGTGCCTG
GATCGTACAGCCTATA
GCCTCTACATACGCTA
AACGTTGTCATGTGGT
GGGATGAGTTAAGATG
GGGCATCGTCCGACGT
CCTTCCCCACGGTGTC
CGTTAGAGTTAAGTAG
TGCGTGGTCAGAAATG
GTGTGCGAGTACGACG
CTAACTTTCAGGCAAG
GAACGGATCTTGAGGT
GGCGACTAGAACAACT
CGGGTCATCACTCTTA
TCGGGACGTCACTGGC
AATCGGTAGGCGCTCT
ACAGCCGCATCACGTA
ACACTGAAGACCGGAT
CCGGGATCAGGGTATG
AAATGCCCATACTACG
TACGGTATCACTGGGC
CCGGTAGAGCGGCTTC
ATTCTACTCTTGTACT
TCAGGTAGTGCACCAC
GTACGTAGTAGGCTGA
TGCACCTTCCGAGCCA
GGTGAAGGTGAAGGCT
TAAGCGTTCGTTACAG
GATCTAGCACAGAGGT
GCAAACTGTCTTGCGG
CTTTGCGTCCATGAGT
CGACCTTCACGTCAGC
CATGCCTCAAGTTAAG
ACGTCAAAGGCAATTA
GATGCTACACATTAGC
GGAAAGCCACTAGTAC
AGAATAGAGACAGACC
AGCTTGAAGCACAGGT
CGCTATCGTAAGAGAG
CGCGGTAAGATCACGG
CGCGTTTTCCACGAAT
CTGCTGTTCCAATGGT
CTGCCTACATGGTAGG
GAACGGAAGATAGTCA
ATCACGATCCGCGTTT
CTGTGCTAGACAGAGA
GGACGTCCATCTATGG
GCAAACTAGTGGGTTG
AGGTCCGTCAGCTCGG
GATCGTACAGACGCAA
TACGGGCTCCGCATAA
CGATGTAAGCTAGTCT
CAACTAGGTCTCCACT
CGCCAAGTCCTGCCAT
GTACTTTAGCAGATCG
GGACAAGAGAATGTGT
ACTTACTCACCTGGTG
TCAATCTAGTGTTAGA
AACGTTGTCTCTGTCG
GTAACTGTCGCCATAA
GATGAAACATTAGCCA
TTTCCTCTCGGTCTAA
GCATGTAGTCTAAAGA
CTACATTGTCTCATCC
TAGTTGGCATTTGCCC
ATCATCTGTCTGCCAG
TCAGGATAGTATCGAA
CTACATTGTTCAGACT
TGGACGCTCGAATGGG
CGATCGGAGGGTTCCC
CTCAGAACAGATAATG
CCACCTAGTTTACTCT
CAGCAGCGTCTCCATC
CCTAAAGCAAACAACA
CGTCAGGTCTTGCCGT
CTCGTACAGGGCATGT
CAACCAACAAACCCAT
GGGATGAGTAAGTTCC
CCTCAGTCAGTAACGG
ATCGAGTCACGTAAGG
CACCTTGAGGACCACA
TACCTATTCGTTTAGG
ACCGTAACAAATCCGT
GGGAGATTCGTCCAGG
AGAGTGGGTCTAAACC
CTGCCTAAGGTGCTAG
AGTGTCATCTGAGGGA
TAGCCGGTCGGAGGTA
AAGGAGCCAATACGCT
GCTCCTAAGGAGCGAG
GACGTGCCAGGGAGAG
TTGTAGGTCAGCTCTC
GGGAGATCATCCGCGA
GTAGGCCAGCTAGGCA
TACGGTATCTGCCCTA
CCTTACGTCTATGTGG
TACGGATTCTACTTAC
TACGGATCATTCGACA
CTAAGACGTCGCGGTT
TAAACCGGTCATGCAT
GTATCTTTCACTGGGC
CTGCTGTAGAGGGCTT
CATCGGGGTACAAGTA
CAAGATCAGTAGGTGC
GCCAAATCACTTCGAA
CGTCACTAGTTACGGG
GGCCGATCACCATGTA
CAACCAAGTCATCCCT
GTCTTCGAGTGGTCCC
CAGCGACTCAGGCCCA
TGTGGTAGTTAGAACA
TAGCCGGGTGCCTGGT
ACTTTCACATAAAGGT
CAGAATCGTGTTTGTG
CTCGGAGGTGTAAGTA
GCCAAATGTTTAGCTG
GAAATGAGTGACTACT
CAAGAAAGTGACGGTA
GGGATGACACTGTCGG
CCATGTCCATCGGTTA
GGCTCGATCACCTCGT
TCTGAGAGTGATGTCT
TCAGCTCCAGTGAGTG
CCTATTACACTCGACG
CACTCCAGTCTAAACC
GTTAAGCCAATCGGTT
CAGAATCTCAGTTGAC
GCGCGATAGACCACGA
GCGCGATCACCGTTGG
TGAAAGATCCAAAGTC
AGTTGGTGTGTTGGGA
CACACAAGTCCTAGCG
TCGCGTTTCATTGCGA
GTGTTAGAGAGGGATA
CATGACAGTATGGTTC
GTCCTCAGTGTTCGAT
ACAGCCGGTCCTGCTT
CCAATCCTCGGATGTT
CCTACCATCGTAGGAG
ACTTGTTAGTCAAGCG
AGAGCGAGTACTCTCC
CATTCGCCAGGGTATG
CGGACACAGACTACAA
GTTCTCGTCCTATGTT
CTGATCCCACGAAATA
ATCCACCAGGGCTCTC
GCTCCTATCCTTGACC
ACGAGGAAGAATTGTG
GGGATGATCTCTGTCG
CCTACACTCTACTTAC
AAGCCGCCAAGCGAGT
TCTTCGGAGAAGAAGC
GACCTGGGTGTAATGA
TAGAGCTGTTACTGAC
TCAACGACATAGTAAG
CACACAACAGGTCGTC
ACGAGGAGTACAGCAG
CGAACATCAATAAGCA
CGAGCACTCTCGCTTG
CGTAGGCTCCTCGCAT
TTGACTTGTTTGTTTC
TTGACTTTCACCACCT
GATCGATGTAGGGTAC
GTCATTTAGACTGGGT
CATTCGCAGAAGGTTT
CTCGTCAAGCTGTTCA
GGATTACGTTTAGCTG
CAGGTGCAGATCACGG
TACCTATCACCAGCAC
TGTGTTTTCCCACTTG
TCAATCTGTACTTGAC
CTGTGCTAGCGATATA
GCAGTTACAAACGCGA
TACCTTAAGGCAGGTT
AAACGGGCACATCTTT
ACCGTAAGTGATGCCC
CGGACTGGTCGAGATG
CACAGTACATCGTCGG
GATTCAGCAATGGAAT
AGCGTATAGTAACCCT
CTCGTCAGTCGGCACT
GCATGTAGTACATGTC
GACCTGGTCTCTAAGG
CCCATACCACTCAGGC
TGCGGGTGTATGAAAC
CGTTGGGCATTAACCG
TAGTTGGAGTACGACG
CGGACGTCAATCGAAA
TGTGTTTGTGATGCCC
TACGGGCTCTAACGGT
TCAGGTATCGCATGGC
GGCGTGTTCGATGAGG
CGAACATCATGCCTAA
CGAATGTCACATAACC
TATCTCACAATCGGTT
TCTATTGAGAGGTTAT
AGATCTGTCCCTAACC
GTCTTCGGTGGAAAGA
ACAGCCGAGAGACGAA
GAACATCGTCATATCG
AAGACCTGTTCAGCGC
CAGCGACGTATCTGCA
TCGCGAGAGATCCGAG
AGCGTATCAATCCGAT
AAGTCTGGTGGAAAGA
GACTAACCACACTGCG
ATAAGAGCACACATGT
CTCCTAGCAACAACCT
TGGGAAGTCTGAGGGA
CTCTAATAGACAGAGA
TAAGAGAAGGGTCTCC
TCGTACCCAATCGAAA
GGAAAGCTCTTGCCGT
AAACGGGGTCAGAAGC
GTCACGGAGGGAGTAA
TGAGAGGGTAACGCGA
TGGTTAGAGAATAGGG
TCTGAGAAGACAGACC
CAGCCGAAGACTAAGT
TCATTTGTCTTGCAAG
GAATGAAGTAGCTTGT
CCACCTAGTCACCTAA
CTAATGGTCGAATGGG
AGTTGGTTCCCATTTA
GCTGCTTTCTGGAGCC
GTAGTCAAGAGGTTAT
AACACGTGTCCAGTAT
AGGGTGAAGCACAGGT
GGTGCGTGTCAGTGGA
ATCACGACAGACAAGC
TCAGATGCAGTCCTTC
CACATTTCAGTCGATT
ATAAGAGGTTGTTTGG
GGTATTGGTTCCATGA
ATCTACTAGACCTTTG
AAAGTAGCATGGTCAT
AACTGGTGTGAGGGTT
ATGTGTGAGCGAGAAA
GTCCTCACAATCCAAC
TTTGTCAGTAGTAGTA
AGATTGCAGGAGTTGC
CTTAACTTCTTCGAGA
CCGTTCAGTAAGGGCT
GGAAAGCTCAAACCAC
CTGCCTACACAAGACG
CCCATACAGCAGCCTC
GTCACAATCAATCTCT
AGAATAGTCACTCTTA
GCATGCGAGTACGCCC
CACCACTCATAGACTC
CCTATTAGTACTCAAC
ACAGCTAAGCCGGTAA
TTGAACGCACTTCTGC
CCGGGATAGCAGATCG
CTCATTAGTCTTTCAT
TTGACTTTCACGACTA
TAGTTGGGTGTCAATC
TTTATGCGTCCGCTGA
TCACGAAAGCATCATC
TGACTTTTCGTATCAG
CTCGGAGCAAGCCGTC
CCTACCATCCCAAGAT
ACTTTCATCACTCTTA
CCAGCGATCCTTGGTC
CCGTGGAAGAGCTGGT
CTAAGACGTCGCGTGT
ATTGGTGTCTACTCAT
CCGGGATCACACGCTG
GAATGAAGTGTCCTCT
TCTTCGGCAAGTAATG
CTGAAGTTCCGAGCCA
GCAATCAAGCGATAGC
ACGGCCACAATGTTGC
ACGGGCTCAAAGGTGC
TCACGAATCAGGATCT
ATTCTACGTCCAGTAT
CTTACCGAGTGAATTG
TAAGAGAAGAAGCCCA
GACGGCTCACCACGTG
GTATTCTAGATATGGT
ACGGAGACATGTCTCC
CAGTAACGTCCAGTGC
GAACGGATCCGCAGTG
CATCGGGCATGCGCAC
GACGTGCTCTTGAGGT
CGGCTAGTCGAATGCT
TTGACTTTCGAATCCA
ATAACGCTCAGTGTTG
TCGAGGCCACCAGTTA
TGTATTCCATTAGGCT
CGAGCACAGTTGCAGG
GCTGGGTAGTGTTGAA
TATTACCGTTGCGCAC
TGATTTCAGCATGGCA
CAGAATCTCCTTGGTC
CAGCTGGTCTCGCATC
CGCTTCACAATCCAAC
ACGCCGACAGTCTTCC
TACGGATGTTCCGTCT
GCGCGATAGGGCTTGA
GGAAAGCGTGGCGAAT
TACTCATCATACCATG
CAAGAAAGTGATGTGG
AACTTTCTCAACCAAC
CGTCTACTCGCGCCAA
AAACCTGCAGTTCATG
AACACGTAGGTGATAT
AGGTCATCAATCAGAA
ACGAGCCGTTGTGGCC
ACGGAGATCTAACGGT
GATTCAGGTCCGAAGA
GTCACAAGTAATCGTC
TCTCTAATCGCCTGTT
GTTAAGCCATTCCTCG
GTTCATTAGGCACATG
GGTATTGAGCACAGGT
GCTTCCAAGGACTGGT
CACACCTCACTTAACG
GACAGAGTCCCAAGTA
TACTTACAGCGATCCC
TTTATGCGTCAGAATA
GGACGTCGTCGCTTTC
TTGGAACGTCATGCAT
TCGTAGATCAGTTGAC
GCATACACAAGGTGTG
GGCGTGTGTCGGCTCA
ACCGTAAGTTACCAGT
GCGCAACCAGTTTACG
GAACGGATCAAGGCTT
TTCTACAAGGCATTGG
CGATGTAGTTGAACTC
CCAATCCTCTTCGAGA
TAAGCGTAGAGTGACC
ATCCGAATCTCTGAGA
AGGGATGTCTTGTACT
TACCTATAGTCACGCC
TCGGTAATCGTGACAT
TTCTCAAAGCACCGTC
CCATTCGTCACCCGAG
CAGCGACGTCATGCCG
TGACGGCTCTGACCTC
GCTTCCAGTGTGGCTC
TAGTTGGGTCCGTGAC
GTGCTTCGTGCCTGTG
CTACACCAGCAGGTCA
GACTACAAGACTAGGC
TACTTACCATGCCTAA
AGAGCGAGTTGTCTTT
GGATTACGTATAGGGC
GGTGCGTCAGCCAATT
AGCGGTCTCACAGTAC
CAGCTAAGTGGCCCTA
ACGCCGAGTGTGAAAT
TCATTTGAGGATGCGT
TAAGAGAAGAGTGACC
TGAGGGATCTACTCAT
GATCGATTCATAGCAC
CGGACTGCACGAAATA
CAAGTTGAGAGGTACC
AGCTTGAGTTCTGAAC
TCACGAATCGTATCAG
TTGTAGGAGTACATGA
TACCTTAGTAGTACCT
TTTGGTTTCTCTAGGA
AGCTCCTCATAGTAAG
AAACCTGAGTGGTCCC
TAGTTGGAGCGATGAC
GCACATACATGTTCCC
AGGCCGTCATCCCACT
CTTACCGGTGTGCGTC
GGGAGATGTCCATGAT
CATCAGACACCATGTA
GAAGCAGTCCGGGTGT
GTCTCGTAGTCGAGTG
CGGACTGGTGACGCCT
GCACATATCCGAATGT
CAACCAACAATTCCTT
GGGATGACACAGACTT
ACACCCTTCATTATCC
TGGGAAGGTCTGGAGA
TCTCTAAAGAAGGTTT
CCACGGACAAACAACA
ACATGGTCACAGTCGC
GCTCTGTAGCTCCCAG
ACCGTAATCTCCAGGG
CTGCGGACATAGGATA
ACTTACTTCTGGTATG
CGGACACTCCGGGTGT
AGAGCTTGTGTAAGTA
TCGGGACTCGGACAAG
CCTCAGTGTGTGAATA
AAACGGGTCGGCGCAT
GCGCAGTGTCAACATC
GTGGGTCAGTTGTCGT
CGGACGTCAGCCTTGG
GACGTTAAGTCTCAAC
GGATGTTCACCGCTAG
GGGCACTTCCTTGACC
CCGTGGATCCCGGATG
GATTCAGTCTCAAACG
GAAACTCTCCTAGTGA
CTACACCCAATGAAAC
TCAGGATGTTAAGATG
CTCTACGCAGTACACT
AGATTGCCAAGAAGAG
AGAATAGGTTCAGGCC
CACCAGGTCGGAGCAA
ATTCTACCAGGAATGC
AACTCAGCAAGGTTCT
AACCGCGCAACACCCG
CATCAGACAACGATCT
GCGCAGTCACGGCCAT
GGAGCAAGTACAGTTC
AAGTCTGCACTCAGGC
CGATGTATCCTTTCTC
CTACGTCCACTAAGTC
GCATGCGCACGTGAGA
TGACGGCGTCGCGAAA
GACACGCAGAAACCAT
CTAACTTGTTAAGACA
AGAATAGCAACAACCT
GCTGCTTTCCGAATGT
GTCACAAGTCAACTGT
ATCGAGTGTCAAGCGA
CGTTGGGAGATGCGAC
ATCTACTGTTGACGTT
ATTTCTGGTACCGAGA
TGTGTTTTCGCGCCAA
GGATGTTAGCTCCCAG
CACCAGGGTCTCTTAT
ACGGAGAGTACGAAAT
GTGAAGGGTCGCATCG
GTTCTCGCAAACCCAT
AGAGCTTGTCTGCGGT
TGGACGCGTAGGACAC
AGGTCATTCAGCTTAG
CGGTTAACACAGAGGT
TGCTACCAGATATACG
GTATTCTCATCGATTG
CTCTGGTCAAAGGAAG
ACGGGTCGTTGAACTC
TCGTACCGTGGCCCTA
CATGCCTCAAGGACTG
AGGTCCGTCAAGAAGT
GTGCATAAGAAACCAT
AGCGGTCTCCGGCACA
CAAGGCCAGGACCACA
CTGTTTAGTTAAGACA
GGCTCGAAGAGTACCG
CACAAACTCACTTATC
AGCTCTCGTAAGAGGA
TTCCCAGCATCCAACA
CGTTCTGGTTTGACAC
CGATCGGGTGAGGGTT
TTGCGTCTCAACGCTA
CTAGTGAAGTACATGA
ACATCAGTCCTCATTA
CTCGAGGCAACACCCG
TTAGGCAGTCTGCGGT
TCGCGAGTCACGGTTA
GATTCAGTCCGCGGTA
ACTGTCCAGGGAGTAA
TCGTACCTCTCAAACG
TACCTATGTTGCGCAC
AGCCTAACAAGGTTTC
ATCATCTAGTGGGCTA
CGGAGCTGTAAATGTG
TCCCGATGTCCTAGCG
AGATCTGTCAACTCTT
AGAGCGACACACATGT
TCAGATGAGGAGTTTA
CTAAGACCAAGCCGTC
CAAGTTGGTACCGAGA
CGATTGATCCGCAAGC
GCATGTACACAGATTC
ATGGGAGGTCCTCCAT
CCTCTGAGTTCCGGCA
AAGGAGCAGCGTTCCG
GCATACAGTCCGAAGA
CCATGTCTCCCATTAT
GCGCGATCAGTCTTCC
TCTTCGGGTTGGACCC
AAACGGGAGGTCATCT
ATCGAGTAGCTGCCCA
GACGTTAAGTGGTCCC
AGACGTTTCTTGTACT
AGGCCGTCAAGTTCTG
CTACGTCTCAGCAACT
AAACGGGCATTGGCGC
CTGATCCGTAGTGAAT
TGCACCTAGATGGCGT
GCGCAGTAGCTCCCAG
TCACAAGAGGTGATTA
AGTGTCACAGCTGTGC
GACACGCTCACAGTAC
GACGCGTTCGTTTATC
GGGCATCAGCGTCAAG
GAAATGAGTCTTGCGG
GGAACTTGTCGCATAT
TGGACGCGTCATACTG
AAGTCTGGTGGTCTCG
ACTGAACCAATGGATA
TTGAACGCAATAGCAA
CTACGTCAGGGTATCG
GCAGTTATCGAGAGCA
CCGGGATCACAACGCC
GGACAGAGTCAACTGT
TGTTCCGCACGAAACG
ACGCAGCCAAAGGAAG
AAACCTGAGCAGGTCA
CTTACCGAGAGTAATC
CATCGAAAGCGTCTAT
ACGATGTGTTGGTTTG
GATCGCGCACTGTGTA
TTGGAACGTCATTAGC
GCTGCGAGTGTTGAGG
ATAACGCAGGGTATCG
TAGACCACAGCGAACA
GTTTCTAAGACACGAC
CTCAGAAAGGACTGGT
TTCGAAGCACACGCTG
TCGTACCCACATGGGA
CCTATTATCGAATGCT
CATGGCGTCCGAACGC
TTTACTGCAATAGAGT
GCGGGTTAGCAACGGT
CAGCCGAAGAAGGTGA
CTGGTCTTCGAACGGA
AGAGCTTGTATTACCG
CCTTCCCAGTGGTAAT
GGGATGATCATCATTC
TGCCCTAAGTGGTAAT
ACAGCCGCAGTAAGCG
ACTGCTCGTAGCACGA
GTTAAGCAGATAGTCA
CTACCCAGTTGGAGGT
CGATTGATCTAGAGTC
ACGATACGTACAGTGG
GCCTCTACAGATTGCT
TTAACTCTCCAGAGGA
CGTGTAACAGTCCTTC
GTATCTTAGAGGTACC
ACACCAAGTATTAGCC
AGCCTAACACAGGCCT
TTGTAGGAGCATCATC
CGGAGCTCAGGCTGAA
CCGGTAGAGCTGATAA
GGCGACTAGGGAACGG
GAGCAGACATTCCTCG
GTTCTCGTCTTACCGC
ATTGGACAGCCAGTAG
AGCAGCCCACTTCTGC
ACACCGGAGATGCCTT
ACATACGTCCTCAACC
AGAGCGACAATACGCT
CCTAAAGTCCTAGTGA
ATGTGTGCAGGATTGG
TAAGAGAAGCCGGTAA
GTTTCTACAAGTTCTG
GGACATTGTGTGGCTC
CATGACATCAGTTAGC
GGGACCTTCAGTTCGA
GGAAAGCCACGGTAGA
TCACAAGTCTCGTTTA
CGACCTTCAATGGACG
CCTATTACAATGGAAT
AAAGCAATCGAGAGCA
TGGCTGGTCCACGCAG
AGAATAGCAATCTACG
CGAGCACCAAATTGCC
CTCTACGTCAGTGTTG
TTTGTCAAGGGCATGT
CCTTCGATCAGTTAGC
GGGATGACAGGCTGAA
GGGAGATTCTATCGCC
TGGTTCCTCTCCTATA
GTCTCGTCATCGGTTA
ATGCGATCACATCCGG
CATTATCGTGTGCGTC
GCAATCAAGCAAATCA
CACATTTCAGATGGCA
AGCATACCATCCCATC
ATGGGAGCAGTATCTG
CATGGCGGTTTAAGCC
ATAACGCTCCGCAAGC
GTTACAGAGCTAGCCC
CGACTTCTCATGTCTT
ACTGTCCAGTGGAGTC
CGGAGCTCACAACTGT
ACGGGTCGTCGCGTGT
CGTCAGGTCACCGGGT
GTCACAAGTTCAACCA
CCTTACGTCAGCATGT
TGAGGGAAGGTGATTA
ACGCCGAAGTCCAGGA
GCCTCTAAGGTGCACA
TAAACCGTCATCATTC
CCTTACGCATTCGACA
AGGGATGTCCCAAGTA
TCGAGGCCACAGACTT
AAGACCTGTTACGACT
TCTATTGGTTAAGAAC
TCATTACTCTTGCCGT
CATATGGTCACAAACC
CGGGTCAAGCACGCCT
TCTATTGAGCCGATTT
TGAGGGATCTGAGGGA
ACTGATGCATGACATC
CGAGCCACAATGTAAG
CTGAAACAGCTAGTGG
TGCCCTATCATCATTC
AGTTGGTGTCTAAAGA
TGCCAAAGTAGTACCT
CTCTACGTCTTACCGC
GCAATCACATGAACCT
CTTAACTAGAAACCGC
CCATGTCAGGAGCGAG
ACACCGGGTATAGGTA
GAGGTGACAGTGAGTG
GCTCTGTAGGCCCTTG
TGAGGGAAGCTAGGCA
GTTTCTAGTATCGCAT
AGCGTCGCATTGGTAC
GGGATGAAGAAGGTGA
GTGCTTCGTTCCGGCA
AAACGGGGTCAATACC
AAATGCCAGGAGTTGC
GATCAGTTCTGTTGAG
CTAGCCTAGGGAACGG
CTCATTAAGACCTAGG
CAAGGCCCAAAGTGCG
TGTCCCACAGGAACGT
GATCGATCAAAGCGGT
TCGCGTTGTTCCACAA
GTCCTCATCAAAGTAG
ATTATCCCACTTACGA
GTATTCTCAGTGACAG
CTTGGCTGTCGCTTTC
CAAGTTGGTGCCTGTG
TTCCCAGCAGCAGTTT
CAAGAAACACAGCGTC
GAAATGACAAGGTGTG
TTAGGACGTCCCTACT
GATCGTAAGATGTGGC
TAAGAGAAGTGGTCCC
AGGGTGACAAGGACAC
TCAGGTATCATAACCG
CGCGTTTTCGAGAACG
CTTAGGAGTGTAACGG
GAAGCAGTCTGGTGTA
CAACTAGAGCAGGTCA
ACACCCTTCACTTACT
CACATTTCAGTGACAG
CTAGCCTAGACAGAGA
AAAGCAACAATAGCGG
GCCAAATCAGATTGCT
AGGTCATTCTCAAACG
TAGACCATCTTAGCCC
AAAGATGGTTACAGAA
ACTGATGAGTATCTCG
GCAAACTTCCTCGCAT
CTCTAATGTAGCGTCC
GCTTCCAGTGATAAAC
TCGCGTTCACCAGGTC
CCATGTCCAATCAGAA
GATCTAGCATGAAGTA
AGTGAGGCAGTACACT
GAGTCCGCACAGCGTC
TTAACTCTCTCTTGAT
TGGTTCCAGTCTCGGC
CACAGTACATGCTAGT
GTCACGGTCTAAGCCA
CAGCTAATCTTGAGAC
ACTATCTGTGCAGTAG
TCAGCTCCAGACACTT
GTGCTTCGTGCTCTTC
CGCGGTATCAAACGGG
CTGAAACTCACGCATA
GTCATTTCACGGTAAG
GTCTCGTAGTACACCT
AGCGGTCAGTGGAGAA
CGTCTACGTACTCTCC
GGGACCTGTGCAGGTA
TTAACTCCATTACGAC
TCGTACCTCGGTTAAC
GTGCATAAGCACCGTC
GCTGGGTAGTGAAGAG
CTGGTCTGTAGCTAAA
GACCAATGTAAGGATT
CGCTGGAAGCTAGTTC
CCTTACGGTACTCGCG
CGATCGGCAGTCGATT
TTCGGTCCATCGTCGG
CATATTCAGGCGATAC
AGGCCGTCAAGCCGTC
GATTCAGCATGCTGGC
TATTACCAGTACACCT
CGCTGGAGTTCATGGT
TAGAGCTAGTGTCCAT
CACATTTTCTAGCACA
CGGAGTCGTACCGTTA
GTGCGGTTCCACGTGG
GACCAATTCTGCAAGT
ATGGGAGGTATGAATG
TCGCGAGTCGGTGTTA
TTCTCCTAGCGTGAGT
CTTTGCGGTGATGATA
CGATTGAGTCCGCTGA
TGTTCCGAGACCACGA
GTCCTCAAGTTTCCTT
GTTCGGGCAGGAACGT
CTAGCCTCACAAGCCC
ACTGTCCAGATGAGAG
TTTCCTCAGTCGATAA
CCGTTCATCCACTGGG
GTATTCTCAGCGAACA
GGGATGAAGCCGCCTA
TCAATCTAGATGCGAC
AACGTTGTCACTTACT
GACTAACAGACTGGGT
GGAAAGCGTAGATTAG
CATTCGCCACGAGAGT
GAGGTGAGTCACCTAA
ATTGGACAGCCTATGT
TGTCCCACAATGACCT
ATAAGAGAGAGCTGCA
GGTGCGTAGTGTCCCG
CAGCTAAGTTCAGTAC
GGGCACTCATGTCGAT
AAGGCAGTCTGGTTCC
CCCTCCTGTCGACTAT
GACGCGTAGCCCGAAA
GGCTCGAAGCGTTTAC
AATCGGTCATAGACTC
GCGGGTTCACTACAGT
ATGAGGGGTCCGTGAC
ATCATCTTCAGCACAT
TGATTTCCAAGCCGTC
TTGGAACAGAAACCTA
ACGATGTAGGGAAACA
CTGATCCTCCAAACTG
TGCGCAGGTGACGCCT
GCGAGAAAGAGACGAA
CAACCTCCACGAGAGT
GTCGGGTGTGGACGAT
AGTCTTTTCACTATTC
TTTGCGCTCGTACCGG
TACTTACGTCCAACTA
CTCACACTCAAGGCTT
TTGACTTGTATAGGGC
TGCGTGGTCTGAGGGA
ATAAGAGCATAGGATA
TAGAGCTAGAGAGCTC
GACGCGTAGGTAGCTG
ACTGTCCGTATGAAAC
CCGTGGAAGCAGACTG
ACGCCGAGTGTTCGAT
GTGCAGCCAGGGTACA
GGGCACTAGACTAGGC
AACTGGTTCTGAGGGA
TACGGATGTGCATCTA
ACTTTCATCATCTGTT
CGCGTTTAGTGCCAGA
ACATACGAGACAAAGG
CTCCTAGCATATACCG
GGCTCGAAGCACCGTC
TCGTAGAAGCCAACAG
GTCGGGTAGCTAGTTC
GGAAAGCTCCATGAGT
CGAGCCAAGCCGTCGT
ACTGCTCGTACGACCC
GTCGGGTGTCGAACAG
AGGCCGTGTCTACCTC
TAGAGCTCAGGGTATG
GTAACGTTCCCAAGTA
GCTGCTTGTCAGCTAT
AGTGTCAAGAGTACCG
GCGCAACTCAGTCAGT
AACTCTTTCGCGATCG
TCACGAATCCGTTGTC
CAGCAGCAGTCCCACG
AACTTTCAGACAATAC
GTCTCGTAGTGTACGG
TCAGGATTCACTGGGC
GCTGCTTAGCGTGAGT
GGGAGATGTGGCGAAT
TTGCCGTTCTCCAGGG
ACGATACAGATTACCC
ATGTGTGTCTTCCTTC
TGCCCATCAGCTGTTA
GTCGTAATCGGAGGTA
CAGTAACTCGGCGGTT
TTTGGTTGTATATGGA
CCACTACCAAGTTGTC
TATGCCCAGTGGTAGC
CGGTTAATCATGCAAC
CCGGGATAGAGCTGGT
ATTTCTGCACAGACAG
AAAGATGGTCGCTTTC
GCTGCGAAGAACTGTA
GAGTCCGTCGACAGCC
ATCATCTAGACCGGAT
GCGAGAACAGTACACT
TCGCGAGCAAACTGCT
TGTCCCACACGAAATA
GCTTGAATCACCGGGT
GCACATAAGTACGACG
GTGCTTCTCGGCCGAT
AGGGTGACACACAGAG
GTGCAGCCAAACGTGG
ATGCGATGTCTTGATG
TTTCCTCCAATGGATA
TCGAGGCTCATCGCTC
CTCTACGTCTCGTATT
GACCAATGTGCTAGCC
TTTACTGCAAAGAATC
CTGAAGTTCTTGTACT
CATTATCGTCTGCAAT
AGCGTCGGTAGCTGCC
CCTAAAGGTCAAAGCG
CTCTGGTGTCCGAGTC
CTGTTTAGTTCCACAA
CGCTTCAGTGGACGAT
TATCAGGCAGCTGCAC
CAAGTTGCAACGATCT
TTGAACGAGCGTCAAG
GGACAAGCAATGGACG
ATTCTACCAGGGTACA
TATCTCACACACCGAC
CTGATAGTCCGAGCCA
CGCGGTAAGTTAAGTG
TCGAGGCCAGCGATCC
TCAGATGAGAGCTTCT
GATCGCGAGACCGGAT
AGTGAGGCAAACCCAT
ATCCGAACAGTGGGAT
CCCTCCTAGACTGTAA
ACCCACTTCACTTACT
AGGGATGAGACTACAA
GTCAAGTGTCCGTCAG
TGAGCATTCCAACCAA
AGATTGCTCACCTCGT
CAAGATCGTTCAGCGC
GAATAAGCAGTGAGTG
GGAGCAATCCACGACG
AAGCCGCCAACCGCCA
GCTCCTATCAAGGTAA
CTGCCTAAGGTGACCA
AGAATAGCAGCCAGAA
AACTCAGAGGGCTTCC
CATGGCGGTGCCTGTG
GATCGCGCACAACGCC
TGTGTTTTCTGTACGA
GACGTGCCAATAACGA
ATGCGATTCGTTTGCC
AACTTTCTCTCGATGA
CTCGTACAGAAGGTTT
GGAACTTCAAAGTCAA
GAGGTGAGTCTCTCGT
AGATTGCTCGTGGGAA
TACTTGTAGTACGTTC
TTTGCGCCAGCTCGAC
CGGTTAACAATTCCTT
GTTCGGGGTCTCCATC
CTAACTTTCTTCGAGA
CGTCAGGTCTAGCACA
GAGTCCGAGCTGCGAA
CTGAAACTCGTACGGC
GTGCTTCGTCTCAACA
TCAGATGTCACCTTAT
GCAGCCATCCTAGTGA
TTAACTCGTCGAGATG
TTCCCAGGTGGTCTCG
TGAGCCGGTCGCATCG
TTTGGTTGTCTAGTCA
CACAGTAAGTATGACA
CTCATTAGTCATGCCG
ATAACGCCATTGGCGC
GCTGCAGCAGTAAGAT
TTTGCGCCAAAGGAAG
TGAGAGGTCATACGGT
GCTGGGTGTTCCACGG
GTTTCTATCACTCCTG
CAACTAGGTGATGTGG
CTAACTTGTACTCGCG
GACGTTATCATCGCTC
GGGATGAGTAGAAAGG
AGACGTTCACCCATGG
CTAGAGTGTATAAACG
GCACATAAGGCTACGA
CGTTGGGCAGTAGAGC
CTACACCGTACAGTGG
CTACGTCGTAGCCTAT
CCACGGAGTGGTACAG
AGTGTCATCACGACTA
TCAGGTATCGGTCTAA
GGTATTGAGCGTTCCG
CGCTTCAGTCTAAACC
GTGCTTCGTGAGTGAC
TTGCGTCGTAAATACG
AACTCAGTCACATACG
TCAATCTGTTACGTCA
TGACGGCTCGAATGCT
CTGATAGAGCGTTTAC
CAGCCGACAAGCCGCT
GTCGGGTGTGTGACGA
ACTTGTTAGCCCAATT
CAAGAAATCATGTCTT
ACTGATGTCACATAGC
GTACTCCTCCGGGTGT
CTGCTGTAGCAGGCTA
CATCGAATCTTGCATT
ACGCCGAAGATGTAAC
ATGTGTGGTTCGAATC
GCCAAATCATGGATGG
TGAGAGGGTGTCTGAT
TGCGGGTCAACTGGCC
CTTAGGAGTATAGTAG
CGTTAGATCTGAGTGT
TGTGTTTGTTGCGCAC
CTGAAGTCAACACCCG
AGATCTGGTTCGCTAA
TGAAAGAAGATGAGAG
CTGTTTATCAGAGACG
AGCGTCGCAATAACGA
CAAGGCCTCACGACTA
TAAGTGCAGTGTACTC
CGTAGCGTCCTCATTA
ACGGAGAAGCAATCTC
ATAAGAGCACTAAGTC
GAGGTGAAGTCACGCC
GTGAAGGTCTTTAGGG
CCAGCGACATCGACGC
TCTTTCCCATCAGTCA
GTACGTAGTTCCACTC
ACACCCTCAGTGGAGT
AGTAGTCTCAGTTTGG
ATAGACCCAGACGCTC
ACGTCAATCAACGCTA
TACTCATCACCAGCAC
AAGGTTCCACGTTGGC
GTCACAACATCGGACC
GGAGCAATCCTAGAAC
CCTCAGTCAGATAATG
AGTGGGAGTCCTCCAT
CTTAGGAAGATCTGCT
TGTGGTAAGATGCGAC
CACATAGGTATAGTAG
ATTATCCTCATTGCGA
GTCGTAAAGACGCACA
TTCGAAGAGAGTTGGC
TTGAACGGTTTCGCTC
GATGAAATCCCACTTG
TGTATTCCACATTCGA
AGGGAGTAGGACAGCT
CGTGTAATCAACGGGA
CTACCCAAGCAATCTC
CTCAGAATCTACCAGA
TATCTCAGTGGAAAGA
TCGAGGCTCGGTTAAC
CTAACTTAGCTAGTTC
GTGAAGGAGATCGGGT
GTATCTTGTAACGACG
AGACGTTGTATAATGG
CTGAAGTGTTCGCTAA
AGTGTCACACAGATTC
TAGTTGGAGCCCAGCT
AGGCCGTGTCCCTTGT
ACAGCTAGTCTGCCAG
GAAGCAGTCCTAGTGA
TGCGGGTGTAGCTAAA
CAGTCCTTCTAACCGA
CTGATAGTCACAAACC
GACCAATTCGTATCAG
CAGATCACAGTCGTGC
CGAACATGTCTGATTG
ACATCAGAGCGTAGTG
TCGAGGCCAAAGAATC
GGACATTAGTCCTCCT
AGACGTTCAAGAAGAG
AAGCCGCGTCATTAGC
GATGAAAAGACGCTTT
ATTGGTGAGCTAGGCA
ACGAGCCGTTCCACTC
GCTGCGAAGCTGTCTA
AACTTTCCACACTGCG
TGGCGCAAGTGACTCT
TCATTACAGGCTCAGA
GGGTTGCGTTGCCTCT
AACGTTGGTCAGAAGC
ACACTGAAGACAAAGG
CCGGTAGCATCGGAAG
CCACTACGTCGCGAAA
CACCAGGTCGGTTCGG
CGTTAGAGTGGGTCAA
GTAGGCCGTCATATGC
ACTGCTCTCTGGTATG
GACTACAGTCGCCATG
TGACTAGAGGGTATCG
GAAGCAGTCGCCGTGA
CCGTGGACAAGGTTCT
ACATACGAGTGAAGTT
GTATTCTAGAAGGACA
CCTTCCCAGGTGTTAA
GCGCAGTGTGATGCCC
GGAACTTGTCGCTTCT
GACGTGCTCAGTTGAC
CAACCTCGTCACCTAA
CATATGGGTAGCGTGA
TCCACACCAGCAGTTT
GATGAGGAGTAGTGCG
ACTTGTTCATCTCGCT
CGGACTGCACCTTGTC
TCGAGGCTCCCACTTG
GTTCATTGTCCAGTTA
ATGAGGGAGCAACGGT
CGTGAGCCATCTATGG
AGTGGGAGTTACTGAC
CAGCAGCTCAGCACAT
GTTAAGCGTCTTGTCC
TTCGGTCGTTGAGTTC
CTAGTGAAGCGACGTA
ACGATGTCAAAGGCGT
TATTACCAGAATGTTG
TTTGTCAAGGAGTACC
GCATACAAGCTGAACG
TACTTGTCACCGGAAA
GGACATTAGCGTTCCG
GGCTCGAAGTGGTAGC
CGTGAGCAGGGTATCG
CTCGGAGCAAGTTAAG
CGTCTACAGCCGATTT
ACAGCCGTCGTACCGG
TGTGGTACATCTCCCA
CGAGAAGAGGTGCAAC
CAACCAAAGAAGCCCA
GGCAATTTCACAATGC
CTCACACAGATGCCTT
AGCTTGATCTACCAGA
GATGAGGGTCACACGC
CGGAGCTGTCTAGAGG
GGTGCGTTCTAACTGG
CTTAGGACAACACGCC
TCTTCGGGTAACGTTC
CGGACACAGGCCATAG
CAGCATAGTAACGACG
ATGAGGGAGGAATTAC
TTGAACGTCGAGGTAG
TGCCAAAGTCTGGAGA
GGAAAGCAGAGTCGGT
GTCACAAGTGATAAGT
AGAGTGGAGCTTCGCG
TTGGCAAGTTGGAGGT
AAACGGGCACTTAACG
GCGCCAACAGCTATTG
CGGACGTGTCACACGC
TCTGAGAAGTGTCCCG
TGAAAGAAGTGCGATG
CAGCATACAAGGTGTG
CTGCGGAAGGAGCGTT
CTTCTCTCACAGGAGT
GTTTCTACAGTCTTCC
ACTGAACAGGGCTTGA
TTAACTCCATCGGAAG
CCCAATCCATCCGGGT
TTCGAAGAGCGCCTCA
GACTGCGAGGAGTAGA
CACCAGGCAACACCCG
GTGCATACAAGTAATG
GACGTTATCAGCAACT
TCAGCTCTCTGATACG
TTCTACAAGTGCTGCC
CGGACTGTCCGTAGGC
GTCATTTAGAATTCCC
GGACAGATCTCCCTGA
TCTATTGTCAATACCG
GGATTACTCAACGCTA
GACAGAGCAATGAAAC
CTCGTCAAGAGCTGCA
ACGGAGAAGAGAACAG
TGCTGCTAGGCTAGGT
ACATACGAGATCTGCT
GCGACCATCTCATTCA
TACAGTGTCTACCTGC
ATTGGTGTCCCAAGTA
TTATGCTTCATAACCG
GTAGGCCTCGACGGAA
CCACGGATCAGCGACC
CAGCTAACAGACGTAG
AGTCTTTGTGTGTGCC
CGTGAGCTCCCAGGTG
GATGCTAGTGTAACGG
TACGGTATCTCATTCA
TGCGTGGCACAGACAG
ACGAGGAAGCCAGGAT
CGTCAGGAGTGGTCCC
AGATCTGCAAGTAGTA
CTGCCTAGTGGTACAG
CGTCTACGTAGGAGTC
GGACAGAAGAAGGACA
GACAGAGCACTCGACG
CACATAGGTAGCGTAG
ACACTGAGTTGTTTGG
CTACATTTCAGTTAGC
TGGTTCCGTAGAAGGA
CGAGCCACATGGAATA
GCACATAAGTCGCCGT
TCTTTCCAGGGTGTGT
ATTGGACGTCAATACC
ATTATCCGTCGATTGT
GTAACTGGTCTAGGTT
ACACTGAGTCACAAGG
GTTTCTATCTTTACGT
AGTGAGGAGGATCGCA
TCAGGATAGACGCACA
GACGCGTAGGCTCATT
TCAGCAATCAAAGTAG
CACCAGGAGCGTGTCC
GAAGCAGCAGTTCATG
GTGCTTCGTAGGACAC
CTGGTCTAGTAGCGGT
ATCATCTGTCCAGTAT
GCATGATTCCTAGAAC
AGCGTCGAGGACGAAA
AGTTGGTGTGTTTGGT
AAAGATGTCCAGTAGT
CGCTTCAGTCTAGTGT
TACTTACCAATCTGCA
GTATTCTTCGGCTTGG
AACTCCCCATACAGCT
[truncated: 303 more rows]
