# Supplementary material for: Deep generative model embedding of single-cell RNA-Seq profiles on hyperspheres and hyperbolic spaces
Source: Nat Commun. 2021 May 5;12:2554. doi: 10.1038/s41467-021-22851-4 (PMC8099904; doi:10.1038/s41467-021-22851-4)
Supplement: Supplementary file 9 — Supplementary Software 1 [file 41467_2021_22851_MOESM9_ESM.zip › scPhere/example/data/cd14_monocyte_erythroid_gene.tsv]

HBG1
HBA2
HBA1
HBG2
HBB
HBM
AHSP
PPBP
MOUSE-Acta2
GYPA
PF4
PRDX2
CA1
ALAS2
IGLC2
PTGDS
CA2
IGJ
BLVRB
GYPB
HMBS
MOUSE-Tubb5
MOUSE-Ctsl
MOUSE-Ldha
MOUSE-Tm4sf1
MOUSE-Eno1
MOUSE-Anxa1
MYL4
MOUSE-Atp6v1g1
MOUSE-Calr
MOUSE-Gsto1
MOUSE-Actb
MOUSE-Slc25a5
KIAA0101
IFIT1B
MOUSE-Dlk1
HMGB2
HIST1H4C
FCER1A
KLF1
MOUSE-Anxa2
HEMGN
C1QA
MOUSE-Mt1
MOUSE-Pkm
MOUSE-Gas5
MOUSE-H3f3b
MOUSE-Atp5b
MOUSE-Hmga2
MOUSE-Serbp1
IGLC3
MOUSE-Rps27l
HBE1
MOUSE-Cald1
PTTG1
MOUSE-Lmna
MOUSE-Esd
MOUSE-Rtn4
MOUSE-Cstb
HBZ
GNG11
MOUSE-S100a11
MOUSE-Ndufa4
MOUSE-Tnfrsf12a
MOUSE-B2m
MOUSE-Npm1
MOUSE-Slc25a3
MOUSE-Eef2
MOUSE-Lgals3
MOUSE-Arpc2
GP9
TUBA1B
MOUSE-S100a10
MOUSE-Bgn
MOUSE-Eef1g
MOUSE-Ranbp1
MOUSE-Calm1
MOUSE-Cdk4
MOUSE-Nme1
MOUSE-Prdx1
TUBB1
MOUSE-Rpl22
MOUSE-Eef1b2
MOUSE-Vim
MOUSE-Slc25a4
MOUSE-Naca
MOUSE-Rps26
MOUSE-Lamp1
MOUSE-Ppp1ca
MOUSE-Arpc1b
SDPR
HIST1H2AC
MOUSE-Txn1
ACRBP
MOUSE-Eif5a
MOUSE-Shfm1
MOUSE-Gnb2l1
MOUSE-Rps19
MOUSE-Cfl1
IGLL1
MOUSE-Rps24
MOUSE-Gnas
MOUSE-Myl12a
MOUSE-mt-Nd2
MYL3
MOUSE-Bsg
MOUSE-Rplp2
MOUSE-Cox6b1
MOUSE-Hint1
MOUSE-Cd63
SLC25A37
MOUSE-Ybx1
MOUSE-Rps3a1
MOUSE-Cox8a
MOUSE-Tmsb10
MOUSE-Cox4i1
HBD
C1QB
UROD
MOUSE-Hsp90ab1
MOUSE-Rpl26
MOUSE-Rpl23
MOUSE-Rpl32
MOUSE-Gm10260
RGS18
MOUSE-Rps15
FAM178B
MOUSE-Rpl4
MOUSE-Rps3
MOUSE-Rps9
MOUSE-Rplp1
MOUSE-Rps14
MOUSE-Malat1
SELENBP1
CLEC1B
APOC1
HLA-DQA1
MOUSE-Rpl14
MOUSE-Tmsb4x
MYL9
IGHM
MOUSE-mt-Nd4
MOUSE-S100a4
RHAG
MOUSE-Rpl8
MOUSE-Rps11
NRGN
TMEM40
MPO
CDC20
C1QTNF4
ITGA2B
CLEC10A
PRSS57
TK1
MKI67
MOUSE-Pfn1
BIRC5
HLA-DPA1
TUBB
CDK1
STMN1
TSC22D1
MOUSE-Rpl13a
UBE2C
AVP
HLA-DPB1
SNCA
MOUSE-Rplp0
TCL1A
SPINK2
MOUSE-Rps5
NUSAP1
CMTM5
RHCE
PTCRA
TOP2A
MOUSE-Fth1
LGALSL
CCNA2
SMIM1
MGST3
TREML1
CNRIP1
RRM2
RP11-1143G9.4
CENPF
MOUSE-mt-Cytb
CCNB2
CCNB1
PF4V1
TMEM56
HIST1H2BJ
HBQ1
CCL5
BPGM
KCNH2
CD9
CLU
CTD-2090I13.1
MOUSE-mt-Nd1
HES6
LCN2
SCT
TYMS
GATA2
DYNLL2
CKS2
UBAC1
C2orf88
CENPE
MOUSE-S100a6
DLGAP5
CLEC9A
CXCL10
LILRA4
CYTL1
GATA1
TMCC2
FECH
RFESD
KIAA0125
GZMK
TUBB4B
PLK1
CPOX
NCOA4
IGLC7
HPGDS
HSP90AA1
HMGA1
RP11-620J15.3
CD79A
AURKA
CCL4
MS4A1
GZMB
GFI1B
EPB42
MAP3K7CL
TUBG1
CALD1
PCNA
NUF2
CMC1
RHD
LY6G6F
IL8
TMEM14C
AP001189.4
C6orf25
GNLY
CD1C
EPCAM
C19orf77
UBE2T
PLEK
HSPD1
IFI27
CCL3
RAB27B
UROS
C1orf54
MYB
H1F0
MOUSE-Lgals1
CLDN5
LTBP1
EGFL7
CD36
HMMR
PRKAR2B
LAPTM4B
KLRB1
C1QC
MS4A3
LIMS1
SLC25A39
AURKB
CTSE
PDLIM1
GYPE
S100B
CD79B
IDO1
DMTN
SLC4A1
GCLM
MCM7
CTTN
IGHD
C12orf39
PTN
GMNN
NKG7
EXD3
HLA-DQB1
PPP1R14A
ALAD
DHRS9
TFRC
CXCL3
STXBP6
ASPM
PLD4
MPC2
NPW
FCGR3A
GSN
CDKN3
OAT
SPTA1
HLA-DRB1
HIST2H2AB
DNASE1L3
CCNE1
MZB1
TSPO2
CDCA3
NME4
ITM2C
TPM1
H2AFZ
DAAM1
ESAM
GLRX5
ENHO
AC002454.1
GMPR
NEK2
MINPP1
ALOX12
CTD-2319I12.1
DNAJA4
TRDC
NEXN
DUT
HLA-DRB5
FADS2
S100A12
PARVB
RP5-887A10.1
ACHE
SLC2A1
RP11-38P22.2
HLA-DRA
ADD2
TIMP3
MYBL2
TPM2
IRF7
AC147651.3
PRF1
MMRN1
STOM
PNMT
EPOR
TTK
SPON2
CTSW
KEL
DCAF12
PRC1
HMOX1
CXCL2
KIF23
CLSPN
HJURP
ATP1B2
CENPA
HIST1H2BG
GZMH
PBK
RP11-48O20.4
CST7
HOPX
RAN
RAB6B
KLRF1
SYNGR1
DNAAF3
SOX6
CAT
CLIC3
GINS2
CRHBP
SMPD3
AKR1C3
TSPAN13
RP11-367G6.3
FAM210B
VPREB3
KLRC1
NT5C3A
UBE2S
IRF8
CD1E
TFR2
RASD1
TPSAB1
TMEM14B
CD74
ZWINT
TPX2
F2R
GAL
ANKRD28
SELP
CD34
TRIM10
DEPDC1
AZU1
FABP4
C17orf99
APOE
TRAPPC3L
MYC
G0S2
YWHAH
ITLN1
KRT1
FGFBP2
CENPM
GJA4
MMD
VPREB1
NFE2
MDK
ARHGAP6
IGLV3-1
ISG15
NME1
HHEX
MLF1IP
LMO2
IDH2
CLEC4C
NGFRAP1
BUB1
MYLK
PRSS1
GUCY1B3
TUBB6
FAM117A
MEG3
SMC2
HMGN5
KLRD1
CD8B
CAV2
PTPRS
TROAP
CR1L
NCAPH
RBPMS2
PAQR9
SLC29A1
NECAB1
RP11-354E11.2
HIST1H1C
TRAV27
WFDC1
FADS1
IGLV2-23
SPARC
FAM19A2
GGH
LMNA
GP6
C19orf33
TTLL7
RNA28S5
ANK1
AC079767.4
MS4A7
MCM4
ZNF683
DNAJC9
RP11-879F14.2
ARG1
FN3K
RANBP1
CCL2
FAM132B
LINC00926
CDT1
MYOM2
RGS6
SPIB
SMOX
ENKUR
CST3
PKIB
CKAP2L
NCAPG
GTSE1
TIMP1
RPA3
MBOAT2
EMILIN1
TRBV28
CPA3
REXO2
SERPINF1
TUBA4A
C15orf48
IGLJ3
TAL1
MEIS1
FKBP4
TGFB1I1
IGLV3-21
RP11-498E2.9
SMIM5
STRADB
FSCN1
CDKN1C
SLC25A21
GZMA
ESCO2
SNRPD1
EREG
FCRLA
KRT86
TNNI3
ATPIF1
CTNNAL1
SHD
CD160
TANGO2
UNG
IGLL5
PHOSPHO1
AE000661.37
IGLV6-57
CoTC-ribozyme
OR2B6
CDK4
MCM3
CA3
RPL22L1
MT2A
CMAS
AL161626.1
TUBA1C
PTTG2
ELANE
CADM1
PDE5A
NFIA
RP11-290F20.3
SERPINB1
PCNXL3
WDR34
TACSTD2
MCM5
SPC24
LYL1
PROS1
PPP1R14B
APOBEC3A
TRGC2
MPP1
TMEM98
LXN
RETN
THBS1
DNM3
PTGER3
CPVL
KCNE1L
SOX10
PBX1
AC079949.1
KREMEN1
RP11-789C1.1
DERL3
DRD4
TNNC2
RNF182
THEM5
NXF3
TSPAN15
EMP1
IFITM3
ATP2C1
HLA-DMA
KIF20A
SPOCD1
RP11-382A20.4
AC137932.6
ST6GALNAC4
IL1B
CENPW
BAMBI
ITGA2
FEN1
CISH
A4GALT
TMEM106C
IL3RA
NDC80
GTSF1
XCL1
C6orf223
BSG
HDC
RNASE3
SLC22A16
HOXA9
NPR3
SYCE1
CLNK
RP11-73G16.2
TPM4
IRF4
TFDP1
ID1
IFI30
TRAV3
CXCL1
CCDC34
SCN1B
GYPC
RAB3IL1
TPGS2
KIFC1
SMIM14
ANKRD9
MT1G
TSTA3
CDCA8
SPTSSB
SLIRP
RP11-326C3.15
IL2RB
IGLV3-19
GDF15
MFSD2B
PPP1R17
TFPI2
FOXP3
CDCA7
LAMP5
AQP10
CCDC68
PAICS
RRM1
DAB2
EPHB6
SDC3
C1orf198
DCAF5
TUSC3
SLC39A3
ALDH1A1
BANK1
EMID1
GLYATL2
ASIP
GP1BA
HNRNPAB
OSBP2
FAM212A
SPTB
HTRA2
CD59
THRB
RP11-501J20.5
KLRC2
ISYNA1
SGOL1
TFAP4
MAD2L1
STON2
RP11-164H13.1
HSP90AB1
CDK6
GSPT1
MSRB3
SLC16A9
FHL2
TNFSF4
ID2
SMIM10
MCM10
UHRF1
C19orf48
ERGIC3
ID3
KRT81
RP11-348N5.7
RUNDC3A
AC104809.4
LINC00534
TXN
HIST2H2BE
IGKV4-1
DCLRE1A
PSMG1
GPX1
CCT2
PLAUR
IGLV3-25
RP11-96B2.1
SH3GL3
CD14
ASF1B
RUFY1
NUCKS1
KIF2C
MAFB
HMGB3
TRIM58
NASP
PDZK1IP1
CTA-392E5.1
PKIG
MS4A6A
MYH10
SGOL2
TCF4
VCAN
CCT6A
ODC1
HES1
FAM64A
TRAV38-2DV8
PSMB5
RGS1
CENPH
DSCC1
PEBP1
LGALS2
C12orf75
BOLA3
GAS2L1
MCM2
MLH3
XCL2
CTSA
IMPDH2
OSM
NCL
CDCA5
CCNF
HIST1H2BD
WBP5
TRBV9
SMC4
PA2G4
LSMD1
DUSP4
SLC43A3
TRH
CRYM
AC005616.1
AC083843.2
AC110781.3
CCL17
GATA4
HMSD
HOXB6
IGHJ3
IGHV1-2
LA16c-444G7.2
MRAP2
RN7SKP271
RN7SL846P
RP11-218M22.2
RP11-403A21.2
RP11-495K9.3
RP11-546J1.1
RP4-536B24.3
STARD6
TEX29
TMEM210
TRBV6-1
UBXN10
CABYR
CCDC8
FFAR3
MT3
RGS20
SFRP5
PTMS
CCL20
SOX4
EBPL
CRYGD
MLLT3
BEND2
VSIG4
ABCB10
XK
DTYMK
FAM72C
PDCD1
CDC45
GAS6
SLC35D3
IGLV1-40
SERPINE1
BCAM
F13A1
VRK1
METAP2
MATK
MSLN
SLC45A3
KIF15
NFIB
PARPBP
BNIP3L
HES4
ARHGAP18
PRDX1
EXO1
SLC6A8
NDRG2
MND1
CAV1
TMEM91
CD82
HOXA5
LRP12
CD68
HIST1H3H
ORC6
ARL6IP1
HEBP1
ICAM4
SKA3
PKMYT1
RUVBL2
TMTC3
HAGH
LSG1
TMEM45A
SLC27A2
MRVI1
PTHLH
RNA5SP151
TTC38
ZNF521
SERPINE2
CDCA4
IFI44L
SH3BGRL2
FANCI
FAM129C
HSPB1
NARF
RAD51AP1
BASP1
LILRA5
SOCS2
CKB
FAM83D
DEPDC1B
CDC27
VDAC3
TUBB2A
VBP1
MARCH2
RAD23A
AC096579.7
DCTPP1
RP11-251M1.1
TOP1
CDKN2B
MMP16
LINC00402
CSTA
TRAV41
USF1
IFI6
MAP7
AJ006998.2
GCSAML
INSM2
IGLJ2
C8orf56
PDE1A
SLC43A1
MAP3K8
B3GNT2
AREGB
MYCT1
RHOC
C18orf56
IGLV4-60
P2RX2
YWHAE
CD8A
SAMD14
SLC25A17
CKAP2
RP11-797H7.5
KLHL35
TMEM140
LINC00996
COL6A2
ANXA2
RSU1
LINC00989
IL2RA
AC005339.2
AC079354.1
C3orf55
CLC
DRC1
FBXO43
GPR161
IGF2
IGHV3-9
IGLV3-10
KIAA1217
KIF24
LINC00444
RAB3B
RP1-124C6.1
RP11-275I4.2
RP11-290F5.2
RP11-301G19.1
RP11-392E22.12
RP11-506K6.4
RP11-672A2.6
RP11-815J21.4
RP4-533D7.5
SPDYC
TAL2
TCEAL7
TCHH
WWC1
ZBTB32
ZNF157
BAALC
DENND2C
BCL2A1
ZNF703
PKLR
IRX3
SEPT4
MAOB
CEBPD
DEK
TNFRSF13B
AFAP1L2
MGLL
C21orf58
DANCR
HIST1H1D
HLA-DMB
IGFBP7
TMEM86B
HMGB1
RP11-977G19.5
NRXN2
IGLV1-51
RP11-438B23.2
RTKN2
CASC5
PDIA6
SERPINA1
DUSP5
ALOX5AP
MIR4435-1HG
MCM6
PPP3R1
ANLN
KIF4A
KPNA2
DTL
SRRM2
SPINT2
MNS1
SCCPDH
MEST
PHACTR1
LST1
ATAD5
SPRY1
HTR1F
GRTP1
BCL11A
GPR126
ATP1B1
FERMT3
DIAPH3
CCDC50
SLC38A5
CENPN
RNASE2
SRI
C5AR1
CD84
FRMD3
FRMD4B
NMU
FCGR2B
KNSTRN
STX1A
APITD1
FBXO5
TPPP3
SQLE
MITF
ERCC8
ARHGAP22
C1orf61
NT5M
TIGIT
ILK
IGFBP2
CTC-756D1.3
MYCN
RAMP2
PHTF1
FLT3
TNNT1
MGST1
TRIP13
HDGF
USP10
PRDX3
PRDX4
MNDA
C9orf40
TESC
CDC6
FCER2
TRGC1
RNASEH2A
PTPLA
LINC00892
MACC1
AC005356.1
FAM81B
KRT13
RP1-18D14.7
AC007381.2
AC079807.4
AP001347.6
C2orf82
CLEC14A
CPNE6
CTA-268H5.12
GPAT2
HSPA12B
LIF
LINC00221
LINC00977
NCS1
NPM2
PRKG1-AS1
PVALB
RP1-86D1.2
RP11-541F9.2
RP11-547D23.1
RP11-885N19.6
RP11-90C4.1
RP11-90P5.7
RP13-401N8.1
RP6-65G23.1
RUNX1T1
TRPC6
NREP
ABCG2
TSPAN17
SRSF1
ZNF530
HBEGF
SAT1
C1QBP
ATP1B3
NCAPG2
CTA-250D10.23
RHOB
SLBP
RAD51
GADD45GIP1
NPC2
PYCR1
ARV1
CRNDE
BRCA1
DEPTOR
CEBPA
IGSF6
RAB8A
CCT5
CFD
CD22
FAH
E2F1
YPEL4
ZFYVE21
HELLS
COQ2
EXOSC3
WDFY4
PDZD8
DTD1
CLEC12A
TRBV3-1
PEAR1
VMO1
MRPL13
CHEK1
MLEC
PROM1
C7orf41
SLC48A1
KIAA0087
LIMCH1
AC092580.4
PRTN3
P2RX5
VPS9D1-AS1
TSPAN9
CD19
SKA1
LILRA3
SPC25
FBXO7
RP1-241P17.4
CLEC11A
RGS2
FOXM1
FAXDC2
NMNAT3
FAM213A
POLD2
TMEM55A
PLBD1
TRAP1
CSF3R
CDKN2D
RP11-1275H24.1
RBX1
MPST
CD72
RNASE6
RNU1-60P
STEAP3
VCL
PTGS1
FGL2
KIF20B
RAB32
LILRB4
TRAV4
HPGD
GPT
MELK
RFC4
TYMP
NRIP1
RP11-672L10.6
CHAF1A
AMHR2
BFSP2-AS1
C8A
CLDN9
LINC00202-2
LRRC26
NAT8L
NPTX1
OR9Q1
RHOA-IT1
RP11-110H1.4
RP11-151A6.4
RP11-362K14.6
RP11-500G22.2
RP11-73M7.6
RP11-77H9.6
SLC16A14
TAS2R30
TRAV5
TRDV1
ZDHHC19
FCN1
ATAD2
GADD45G
H1FX
COPS3
NPM1
ANP32E
RBP7
NET1
STOML2
EME1
FAM26F
AREG
TBPL1
GLMN
HIST1H2AG
UGCG
FHL1
DHRS13
RP11-556E13.1
DNAJC6
AP001171.1
SETD8
CSF1R
SSX2IP
ANP32B
GSTM3
TRAC
B3GNT7
TSPAN33
S100A8
MARCKS
LRRC73
PARP1
NKAIN2
HIST1H2BC
CMSS1
BEX1
CD207
DUSP2
ECI2
PGRMC1
TMOD1
OIP5
LINC00936
IGSF10
KALRN
RFC3
USP14
IFNGR1
DKC1
HSPA8
LIG1
ZNRF1
WRB
NUP37
CLEC7A
CENPK
FAM110A
LCNL1
LBR
CDKN2C
SPI1
LINC00152
TMEM176B
MRPL27
C15orf54
CRISPLD1
CYC1
SNHG3
ACTG2
LRRCC1
NAMPT
EIF4EBP1
POLD3
RMI2
MAP1A
ZFAT
CFP
KCNK5
RP11-315O6.1
TCF7L2
CDKN1A
CBX5
DPPA4
SLC1A5
C16orf59
SLC40A1
HSPA5
NEFM
KLF4
RP11-302B13.5
ACAT2
DNAJA2
CMTM2
KLHL23
B4GALT1
EBNA1BP2
AC004791.2
ADAMTSL5
RP4-561L24.3
ZNF454
BCAR3
CTC-537E7.3
CTD-2044J15.2
GPC5
IGSF1
IL34
ITPKA
PARM1
RAP1GAP
RASD2
RN7SKP127
RP11-1399P15.1
RP11-185E8.1
ZNF471
GUCY1A3
NCR3
SPCS3
THOC3
NDUFC1
CPXM1
BLVRA
GPR56
CHPT1
B3GALNT1
GADD45A
NPDC1
HEATR2
ZNF593
CHST12
ARL4A
PIM1
RGCC
ALYREF
AMMECR1
PHLDA2
CEBPB
CTSL
SSRP1
CTDSPL
RAC3
ORC1
TCP1
GAR1
GRAP2
PTRF
GALR2
PASK
HERPUD1
AIFM2
CSF2RA
KIF11
TFPI
CTSG
IGLV2-14
ZFR2
RP13-143G15.4
PDLIM7
PHGDH
DDAH2
SLC44A1
CXCL16
CAPZA2
EPDR1
SRM
ELOVL6
LGALS3
IGF2BP2
FAM186B
BATF3
ISOC2
MAP2K3
LRRC36
ILF2
HSP90B1
RAB13
TRAF4
LMO4
TOMM40
SLC7A7
S1PR5
ABCC3
CMPK2
GLUL
PTGDR
DDX1
ADAM28
GPBAR1
IL1R2
TM7SF3
TNFRSF18
HSPE1
RP11-473I1.10
AMD1
CCDC171
CYB561A3
RFC5
CCL3L1
RHOBTB1
CLDN10
GPR171
RP11-598F7.3
NRG1
LGMN
PPA2
STIP1
PDHA1
H2AFX
MEF2C
RP6-91H8.3
HMGN1
NCEH1
PPM1N
ATP1B3-AS1
C15orf38
C9orf147
CTD-2203K17.1
DMC1
DSP
FAM188B
FHDC1
GAD1
HIST1H1A
LINC00664
P2RY1
PRL
RNASE1
RP11-1275H24.2
RP11-298I3.4
RP11-305E17.6
RP4-607I7.1
RP5-1057J7.6
TMEM246
TMEM30B
TRAV35
ZNF366
hsa-mir-5195
AP000442.1
CPNE7
GRM7-AS1
RP3-329E20.2
CTLA4
CYP2E1
RP11-103C16.2
FAM65C
TNFSF13B
SERINC2
HOMER2
RP11-1008C21.1
MTL5
ATP5G1
GPR183
HCK
FAM13A
PCCB
DPM2
ADM
SERPINB6
CDCA2
FCGR2A
FEM1C
CYP1B1
PILRA
AHCY
ESPN
LSMEM1
TNFAIP6
CIT
TPI1
TRUB2
LRR1
POLE2
EZH2
SCD
MRC2
MSI2
CAMK1
RTN2
POC1A
GRN
MRPS9
HILPDA
PTGS2
C1orf186
BIK
SLC22A4
AXL
RDM1
HAS1
DDX39A
CXXC5
GNG8
ITGB3BP
SIGMAR1
AIMP2
SERBP1
STXBP2
PLK4
SUPT16H
CHIC2
SPHK1
TCF19
SLC11A1
BET1
DUSP6
DNMT3B
SDC2
TGM2
CCR10
TGFBI
LEPROT
TCEAL4
C17orf58
PRSS23
GSTO1
UQCC2
FCRL6
HRK
PHB
AGRP
ARL17A
BMP3
CRB2
CRYM-AS1
DYNLRB2
GKN2
GPR84
HSD17B14
KCNG2
KREMEN2
LINC00565
MIXL1
OR2W3
PDP2
PPP1R14C
RP11-120C12.3
RP11-122G18.5
RP11-365O16.3
RP11-395P17.3
RP11-417J8.6
TMPRSS9
UCA1
AC011747.4
RP11-229C3.2
TMSB15A
ANXA3
BRIP1
TM4SF1
KIFC3
MZT1
ANGPT1
PSMC3
MRPL12
FARSA
CTA-293F17.1
HIST1H2BH
ZBTB8A
DHFR
AP1S2
CPEB4
HADH
BSPRY
DLK1
LGALS1
FPR1
EAF2
RBPMS
SLC37A1
NAA50
SNRNP25
RP11-693J15.5
NDUFB6
ATP5G3
XPNPEP1
SAFB
CALN1
KIF18A
CDC25A
RAD54L
TRBV20-1
TKTL1
DNMT1
SYPL1
PNOC
CASP3
BLNK
KIAA1407
GNA15
TXNL4B
ACTL6A
FGD2
SLC11A2
TMEM97
FOLR2
KLRG1
TEX30
QPCT
PTPLAD1
HLA-DOB
MYL6B
GNG7
NIPSNAP3A
CEP78
ALDH2
TLK1
IL13RA1
PKP2
RP11-122A3.2
SCGB3A1
NRN1
MAST4
AHCTF1
ISCA2
C1orf21
MAX
DEPDC4
CUX2
HOXA-AS4
MSR1
APOBEC3C
PCBD1
TMEM14A
LYN
TSPYL2
ADAM23
ARL2
TNF
CHAC2
SMTN
E2F2
AC004381.6
ATCAY
RP11-458F8.4
PLS3
RAB3C
CTSZ
FAM177B
RP11-405A12.2
CTSS
CHMP1B
AC093375.1
AC195454.1
ADAMTSL3
AE000662.93
AP005482.1
BBS12
CEBPA-AS1
CPB1
ENPP1
ETNK2
HSPA4L
NUPR1
PDZD7
PHKG1
PLCD3
RNF32
RP11-328K2.1
RP11-546M21.6
SEPP1
SMIM6
STK31
TDRP
TRIM45
TRAJ31
TLN1
CNST
PPM1G
PIGQ
HEXIM2
LGALS12
RP11-81H14.2
PLA2G12A
RNF130
KIT
ZNF367
TFDP2
C5orf30
ZBTB16
CORO1C
LRRFIP2
ERI2
FAM69B
PTGR1
ERH
EGLN3
MRPL37
YWHAQ
C20orf27
PAK1IP1
ACTBL2
PCP2
CCNB1IP1
POLA2
SNRPF
CALR
TRAT1
CSF2RB
MRPL35
WDR76
PRIM1
LDHA
HLTF
KLHDC8B
CLEC4F
TREM1
NELL2
HN1L
NUP62
FTMT
PACSIN1
PTPRZ1
PGLYRP2
BCL2L1
S100A9
CYP27A1
KCNK6
CREG1
MRPL42
NCF2
SEH1L
MX1
CDC42BPA
FDPS
HGD
RGS17
SPR
ZNF829
CLECL1
MRPL39
PIP5K1B
SNAI1
TMEM8B
LPCAT3
SCN9A
AC109351.1
OFD1
FCRL5
ASGR1
PXDN
RP1-244F24.1
AC011893.3
PYHIN1
PPIL1
MAGI2-AS3
INO80C
PRKDC
RCN1
WDR4
CD83
TPST2
PDZD2
PID1
HNRNPD
PRPF19
TSPAN32
CTSH
AF001548.5
AF131215.4
ART4
CTA-384D8.35
F2RL3
FKBP10
FOXJ1
GPER1
KLRC3
PHEX
RNF215
RP11-165J3.6
RP11-423H2.3
RP11-574F21.2
RP11-68I3.4
RP11-803D5.4
STRIP2
SUCNR1
TMEM231
TRIM74
AC084117.3
ANKDD1B
KRBA2
RP11-264F23.3
RP11-430C7.4
AP3M2
WDHD1
CD86
TGFBR3
HIST1H2BK
DACT1
DSN1
THOC6
GUCD1
STAG3
VIPR2
LAIR2
ERG
CYYR1
CLEC4A
IL1R1
CTD-2547L16.1
HHIP
IGKC
LEPREL1
RP11-793H13.11
KIR3DL1
BRCA2
ATP2B3
RAD54B
WNT10A
YBX1
MRPL15
ZNF438
NT5DC2
NUCB2
EIF5A
PSMA3
PSTPIP2
NUDT1
DCAF11
ACY3
STPG1
POU2AF1
PLP2
ATP5B
CYB5R3
PPME1
YBX3
IL18
CHI3L2
AKIRIN2
EIF2AK1
KIAA1524
E2F4
EPN2
PYCRL
CTD-2561J22.5
C12orf65
ASF1A
LRRC25
C5
GFRA2
PRTFDC1
RP11-720N19.2
CLIC2
IL12RB2
TMBIM1
CTNNBL1
APEX1
FAIM
MIDN
EIF2S1
MTHFD1
RNVU1-14
CTD-3234P18.2
FGF7
GP5
GTF2IRD1
HRH1
PIR
PLAU
RP11-130L8.1
RP11-862L9.3
RP4-548D19.3
TTC25
AC006994.2
C8orf37
CDH1
CTB-46B19.2
EFCAB4A
HPDL
INPP5J
IQCA1
KIF18B
KRT5
PDGFRA
RP11-303E16.2
RP11-492E3.2
SORBS2
TRAV14DV4
ZNF596
NT5DC4
VLDLR
GNAI1
PSMD14
MLH1
GAMT
NUDC
ADAM19
CCT7
PYCR2
NPL
KHSRP
HMGA2
EEF1E1
HIRIP3
DCAKD
CFH
TRAV8-2
LUCAT1
SPNS3
CDA
NDN
CCDC170
CACYBP
HPSE
TRPM4
WASF1
HNRNPF
IGKJ5
AC023590.1
HOXA10
SERPINF2
H2AFY
CD58
TLR10
TMEM176A
TSFM
CRIP3
CRLF1
ELOVL7
MYO6
PPM1J
PVRL2
RP11-222K16.2
CHST2
TNFRSF4
CYBRD1
ORAI2
FAM73B
MANF
LY86
EIF4E2
SOD1
SKA2
LILRB2
FANCD2
PLEKHF2
MEX3B
PPM1H
ZEB2
ABI3
TNS1
RP11-304L19.5
NEAT1
NOP56
NR4A1
KIF2A
CD300E
PABPC4
TTLL12
ACOT7
LILRA2
ATP8B4
CLEC4E
RCCD1
HK1
HPRT1
C7orf10
HIST1H3J
PLEKHA7
RP11-120D5.1
RP11-621L6.2
RP5-899E9.1
CCDC169
HIST1H2AH
KCNIP2
NXPH4
RP11-10C8.2
RP11-158I9.5
RP5-1115A15.1
SLC1A3
SLC6A9
SPNS2
C16orf46
CCR9
HEY2
ISM1
NLRP7
RP11-226L15.5
SEC14L4
CTD-2006K23.1
SHCBP1
CPA5
RP11-428G5.5
CIB2
FARS2
PADI4
MRPL17
BTG3
DNAJA1
CDK2
VIM-AS1
IFIT2
EHD2
CLCN4
FGF14-AS2
LINC00504
UTS2
CTD-2256P15.4
ZFP57
CCNE2
TSPAN6
RP11-359B12.2
MTMR11
CENPP
RALGPS2
CISD2
HCAR3
RP11-532F12.5
RP13-516M14.4
ASAP2
FBXO8
NUP62CL
SMAD1
PSMD6
CD33
GLIPR1
STAM
TBX21
