# Supplementary material for: Deep generative model embedding of single-cell RNA-Seq profiles on hyperspheres and hyperbolic spaces
Source: Nat Commun. 2021 May 5;12:2554. doi: 10.1038/s41467-021-22851-4 (PMC8099904; doi:10.1038/s41467-021-22851-4)
Supplement: Supplementary file 9 — Supplementary Software 1 [file 41467_2021_22851_MOESM9_ESM.zip › scPhere/example/data/cd14_monocyte_erythroid.mtx]

%%MatrixMarket matrix coordinate integer general
2000 2303 311647
1 4 1
1 13 1
1 17 1
1 20 1
1 22 1
1 23 1
1 29 1
1 39 1
1 42 1
1 43 1
1 52 1
1 53 1
1 55 1
1 58 2
1 61 1
1 65 1
1 66 1
1 68 1
1 70 1
1 100 1
1 104 1
1 107 1
1 109 1
1 116 1
1 117 1
1 118 1
1 120 1
1 132 1
1 135 1
1 143 1
1 147 1
1 151 1
1 155 1
1 172 1
1 176 1
1 179 1
1 183 1
1 184 1
1 192 1
1 196 1
1 200 2
1 204 1
1 207 1
1 221 2
1 226 1
1 227 1
1 228 1
1 238 1
1 242 1
1 247 1
1 248 1
1 257 1
1 268 1
1 281 1
1 286 1
1 291 1
1 292 1
1 294 1
1 295 1
1 296 1
1 309 11
1 313 1
1 314 1
1 315 2
1 328 1
1 336 1
1 338 2
1 340 1
1 346 1
1 347 1
1 348 1
1 362 1
1 370 2
1 373 1
1 382 1
1 387 1
1 389 1
1 393 1
1 395 1
1 407 1
1 415 1
1 420 1
1 421 1
1 422 1
1 427 1
1 429 1
1 431 1
1 440 2
1 452 2
1 455 1
1 458 1
1 462 1
1 463 2
1 464 1
1 468 1
1 470 1
1 472 1
1 473 1
1 482 2
1 496 1
1 502 1
1 506 1
1 521 1
1 523 1
1 524 1
1 528 1
1 532 1
1 536 1
1 540 1
1 544 1
1 547 1
1 550 1
1 552 1
1 557 1
1 559 1
1 563 3
1 566 2
1 585 1
1 599 1
1 611 2
1 618 1
1 619 1
1 623 1
1 632 1
1 637 1
1 639 1
1 645 1
1 648 1
1 649 1
1 651 1
1 652 1
1 663 2
1 681 1
1 707 1
1 722 1
1 727 1
1 732 1
1 753 1
1 755 1
1 765 1
1 769 1
1 778 1
1 779 1
1 784 1
1 786 1
1 791 1
1 801 1
1 802 1
1 808 1
1 819 1
1 822 1
1 826 1
1 830 1
1 847 1
1 877 1
1 878 1
1 893 1
1 897 1
1 899 1
1 906 1
1 907 1
1 924 1
1 943 1
1 963 1
1 972 1
1 976 1
1 984 1
1 987 2
1 993 1
1 997 1
1 1014 1
1 1036 2
1 1043 1
1 1045 1
1 1057 1
1 1077 1
1 1080 1
1 1091 1
1 1092 1
1 1093 1
1 1094 1
1 1095 1
1 1100 1
1 1104 1
1 1108 1
1 1109 1
1 1110 1
1 1130 1
1 1136 1
1 1149 2
1 1156 1
1 1170 1
1 1182 1
1 1186 1
1 1188 1
1 1191 1
1 1195 1
1 1207 1
1 1211 1
1 1212 1
1 1221 1
1 1225 1
1 1227 1
1 1230 1
1 1237 1
1 1239 2
1 1240 1
1 1245 1
1 1247 1
1 1263 1
1 1265 1
1 1269 1
1 1277 1
1 1291 1
1 1292 1
1 1296 1
1 1301 1
1 1305 1
1 1306 1
1 1324 1
1 1326 1
1 1334 1
1 1339 1
1 1350 1
1 1357 1
1 1360 1
1 1372 1
1 1378 2
1 1395 1
1 1396 1
1 1401 2
1 1405 1
1 1408 1
1 1429 2
1 1433 1
1 1450 1
1 1458 1
1 1469 1
1 1476 1
1 1484 1
1 1496 1
1 1497 1
1 1500 1
1 1516 1
1 1524 2
1 1525 1
1 1527 1
1 1535 1
1 1537 1
1 1547 1
1 1567 1
1 1570 3
1 1571 1
1 1583 1
1 1585 1
1 1590 1
1 1593 1
1 1602 1
1 1643 1
1 1648 1
1 1654 1
1 1655 1
1 1663 1
1 1668 1
1 1682 1
1 1704 1
1 1709 1
1 1712 1
1 1714 1
1 1720 1
1 1739 1
1 1749 1
1 1759 1
1 1764 1
1 1769 1
1 1771 1
1 1788 1
1 1790 1
1 1807 1
1 1812 1
1 1813 1
1 1817 2
1 1819 2
1 1843 1
1 1851 1
1 1859 1
1 1863 1
1 1878 1
1 1890 1
1 1900 1
1 1901 1
1 1902 1
1 1905 1
1 1929 2
1 1934 1
1 1940 1
1 1943 1
1 1950 1
1 1951 1
1 1971 1
1 2004 1
1 2011 1
1 2022 1
1 2048 1
1 2052 1
1 2080 1
1 2104 1
1 2111 1
1 2117 1
1 2123 1
1 2124 1
1 2138 1
1 2141 1
1 2164 1
1 2165 1
1 2174 1
1 2177 1
1 2189 42
1 2195 1
1 2197 1
1 2199 2
1 2201 1
1 2209 1
1 2210 1
1 2225 1
1 2249 1
1 2253 1
1 2262 1
1 2269 1
1 2270 1
1 2278 1
1 2294 295
1 2295 3
1 2296 1466
1 2297 1885
1 2298 968
1 2299 1233
1 2300 6
1 2302 1
1 2303 1
2 3 1
2 8 1
2 14 1
2 18 1
2 23 2
2 42 1
2 46 1
2 53 1
2 63 1
2 68 1
2 74 1
2 75 1
2 78 1
2 79 1
2 80 1
2 82 1
2 88 1
2 96 1
2 97 1
2 108 1
2 111 1
2 115 1
2 121 1
2 125 1
2 128 1
2 129 1
2 130 1
2 153 1
2 155 1
2 159 2
2 162 1
2 164 1
2 172 1
2 183 1
2 185 1
2 198 1
2 210 2
2 213 2
2 214 1
2 216 1
2 225 1
2 228 1
2 238 1
2 242 1
2 259 2
2 265 1
2 268 1
2 269 1
2 271 1
2 273 1
2 274 1
2 276 1
2 287 2
2 293 1
2 309 11
2 315 1
2 319 1
2 329 1
2 330 1
2 337 1
2 339 1
2 348 1
2 357 1
2 360 1
2 363 1
2 368 1
2 375 1
2 390 1
2 395 1
2 403 1
2 404 1
2 426 1
2 427 1
2 431 1
2 441 2
2 442 1
2 450 1
2 453 1
2 454 2
2 461 1
2 468 1
2 474 1
2 479 1
2 480 1
2 485 1
2 490 1
2 494 2
2 511 1
2 513 1
2 526 1
2 533 1
2 538 1
2 556 1
2 558 1
2 559 1
2 578 1
2 583 1
2 585 1
2 588 1
2 601 1
2 619 1
2 620 1
2 633 1
2 634 1
2 639 1
2 641 1
2 650 1
2 653 1
2 665 1
2 668 1
2 679 1
2 695 1
2 703 1
2 709 1
2 710 1
2 714 1
2 719 2
2 735 1
2 738 2
2 750 1
2 751 1
2 753 1
2 780 1
2 790 1
2 802 1
2 808 1
2 814 1
2 815 1
2 817 2
2 828 1
2 829 1
2 830 1
2 834 1
2 835 1
2 843 1
2 853 1
2 859 1
2 872 1
2 874 1
2 875 1
2 891 1
2 897 1
2 925 1
2 956 1
2 957 1
2 962 1
2 978 1
2 986 2
2 999 1
2 1000 1
2 1005 1
2 1007 1
2 1019 2
2 1025 1
2 1039 1
2 1042 1
2 1058 1
2 1063 1
2 1070 1
2 1079 1
2 1090 1
2 1091 1
2 1098 1
2 1100 1
2 1105 1
2 1111 1
2 1114 1
2 1122 1
2 1128 1
2 1141 1
2 1180 1
2 1184 1
2 1185 1
2 1191 1
2 1219 1
2 1223 1
2 1224 1
2 1234 1
2 1235 1
2 1237 1
2 1249 1
2 1252 1
2 1267 1
2 1271 1
2 1277 1
2 1286 1
2 1292 1
2 1295 1
2 1304 1
2 1311 1
2 1328 2
2 1340 1
2 1344 1
2 1370 1
2 1397 1
2 1400 1
2 1405 1
2 1407 1
2 1415 1
2 1429 1
2 1430 1
2 1454 1
2 1455 1
2 1459 1
2 1463 1
2 1466 1
2 1477 1
2 1512 1
2 1516 1
2 1517 1
2 1535 1
2 1539 1
2 1563 1
2 1590 1
2 1601 1
2 1606 1
2 1612 1
2 1616 1
2 1626 1
2 1628 1
2 1656 1
2 1665 1
2 1684 1
2 1761 1
2 1781 1
2 1790 1
2 1793 1
2 1803 1
2 1828 1
2 1833 2
2 1837 1
2 1844 1
2 1860 1
2 1906 1
2 1930 1
2 1948 1
2 1957 1
2 1974 1
2 1976 1
2 1978 1
2 1979 1
2 1992 1
2 1999 1
2 2016 1
2 2033 1
2 2035 1
2 2045 1
2 2066 1
2 2081 1
2 2113 1
2 2116 1
2 2119 1
2 2128 1
2 2133 1
2 2159 1
2 2166 1
2 2187 1
2 2189 7
2 2190 1
2 2192 1
2 2202 1
2 2204 1
2 2220 1
2 2226 1
2 2249 1
2 2280 1
2 2294 29
2 2295 2
2 2296 238
2 2297 210
2 2298 282
2 2299 145
2 2300 1
2 2301 3
2 2302 1
3 1 1
3 4 2
3 12 1
3 15 1
3 21 1
3 31 1
3 37 3
3 41 1
3 42 1
3 43 2
3 45 1
3 47 1
3 49 1
3 53 1
3 61 1
3 67 1
3 70 1
3 71 1
3 74 1
3 77 1
3 79 1
3 87 1
3 92 1
3 104 1
3 108 1
3 109 1
3 120 1
3 122 1
3 129 1
3 130 1
3 145 1
3 146 1
3 148 1
3 151 1
3 154 1
3 164 1
3 166 1
3 167 1
3 170 2
3 171 1
3 182 1
3 192 1
3 194 1
3 204 2
3 213 1
3 219 1
3 226 1
3 229 1
3 230 1
3 233 1
3 234 2
3 238 1
3 247 1
3 253 1
3 259 1
3 260 1
3 271 1
3 286 1
3 287 1
3 291 1
3 293 1
3 295 1
3 307 1
3 309 8
3 313 1
3 314 1
3 317 1
3 329 1
3 333 1
3 335 1
3 339 1
3 343 1
3 352 1
3 353 1
3 360 1
3 365 1
3 375 1
3 379 1
3 383 1
3 390 1
3 395 1
3 399 1
3 405 1
3 407 2
3 414 1
3 416 1
3 428 1
3 429 1
3 430 1
3 431 1
3 436 1
3 455 1
3 458 1
3 459 2
3 460 1
3 470 1
3 475 1
3 481 1
3 482 1
3 485 2
3 493 1
3 494 1
3 496 1
3 515 1
3 521 1
3 522 1
3 524 1
3 526 1
3 531 1
3 533 1
3 545 1
3 554 1
3 556 1
3 558 1
3 559 1
3 560 1
3 566 1
3 567 1
3 580 1
3 585 1
3 589 1
3 598 1
3 600 1
3 604 1
3 610 1
3 618 1
3 620 1
3 626 1
3 633 1
3 635 1
3 637 1
3 646 1
3 665 1
3 669 1
3 676 2
3 684 1
3 690 1
3 694 1
3 695 1
3 703 1
3 712 1
3 714 2
3 716 1
3 724 1
3 729 1
3 732 1
3 733 1
3 750 1
3 752 1
3 754 1
3 758 1
3 759 1
3 760 1
3 766 1
3 777 1
3 785 1
3 788 1
3 789 1
3 791 1
3 795 1
3 800 1
3 810 2
3 812 1
3 815 1
3 817 2
3 820 2
3 821 1
3 828 1
3 832 1
3 845 1
3 847 1
3 848 1
3 856 1
3 857 1
3 865 1
3 884 2
3 886 1
3 893 1
3 899 1
3 909 1
3 927 2
3 928 1
3 931 1
3 949 1
3 951 2
3 959 1
3 962 1
3 966 1
3 971 1
3 979 1
3 987 1
3 993 1
3 996 1
3 999 1
3 1003 1
3 1005 1
3 1006 1
3 1014 1
3 1017 1
3 1019 1
3 1022 1
3 1026 1
3 1029 1
3 1033 1
3 1038 1
3 1043 1
3 1045 1
3 1049 1
3 1054 1
3 1061 1
3 1072 1
3 1083 1
3 1087 1
3 1089 1
3 1092 1
3 1095 1
3 1098 2
3 1107 1
3 1108 1
3 1113 2
3 1120 1
3 1129 1
3 1135 2
3 1141 1
3 1142 1
3 1146 1
3 1151 1
3 1158 1
3 1165 1
3 1172 1
3 1179 1
3 1180 1
3 1183 1
3 1192 2
3 1202 1
3 1222 1
3 1228 1
3 1233 3
3 1236 1
3 1242 1
3 1265 1
3 1271 1
3 1279 1
3 1280 1
3 1281 1
3 1286 2
3 1291 1
3 1292 1
3 1307 3
3 1315 2
3 1316 1
3 1317 1
3 1322 1
3 1323 1
3 1326 2
3 1330 1
3 1331 1
3 1332 1
3 1340 1
3 1345 1
3 1351 1
3 1360 1
3 1364 1
3 1377 1
3 1383 1
3 1390 2
3 1392 1
3 1394 1
3 1399 2
3 1401 1
3 1409 1
3 1410 1
3 1414 1
3 1419 1
3 1423 1
3 1428 1
3 1429 1
3 1438 1
3 1450 1
3 1452 1
3 1459 1
3 1466 1
3 1467 1
3 1475 1
3 1478 1
3 1480 1
3 1481 1
3 1484 2
3 1486 1
3 1488 1
3 1505 1
3 1507 1
3 1523 2
3 1532 1
3 1541 1
3 1543 1
3 1549 2
3 1557 1
3 1585 1
3 1590 1
3 1596 1
3 1599 1
3 1612 1
3 1615 1
3 1622 1
3 1631 2
3 1635 1
3 1644 1
3 1649 1
3 1655 1
3 1656 1
3 1658 1
3 1663 1
3 1666 1
3 1667 1
3 1668 1
3 1669 1
3 1675 1
3 1693 2
3 1701 1
3 1709 1
3 1718 1
3 1727 1
3 1728 1
3 1743 1
3 1746 1
3 1755 1
3 1762 1
3 1764 1
3 1767 1
3 1777 1
3 1780 1
3 1807 1
3 1821 1
3 1825 1
3 1827 1
3 1831 1
3 1832 1
3 1834 1
3 1835 1
3 1846 2
3 1851 2
3 1858 1
3 1860 1
3 1861 1
3 1874 1
3 1880 1
3 1882 1
3 1887 1
3 1902 1
3 1913 1
3 1941 1
3 1942 1
3 1944 1
3 1950 1
3 1995 1
3 1996 1
3 1999 1
3 2012 1
3 2023 1
3 2032 1
3 2039 1
3 2041 1
3 2042 1
3 2053 1
3 2058 1
3 2062 1
3 2065 1
3 2066 1
3 2083 1
3 2104 1
3 2134 1
3 2143 1
3 2162 1
3 2175 1
3 2189 13
3 2197 1
3 2198 1
3 2220 1
3 2221 1
3 2222 1
3 2225 1
3 2236 1
3 2271 1
3 2294 182
3 2295 1
3 2296 450
3 2297 458
3 2298 530
3 2299 292
3 2300 5
3 2302 1
4 2 2
4 4 1
4 5 1
4 8 1
4 10 1
4 11 1
4 15 2
4 16 1
4 18 1
4 20 1
4 21 1
4 22 2
4 23 3
4 27 1
4 29 1
4 34 3
4 35 3
4 37 1
4 43 2
4 44 1
4 45 1
4 48 1
4 50 1
4 52 1
4 58 1
4 59 1
4 60 2
4 61 1
4 63 1
4 64 1
4 65 1
4 68 1
4 70 1
4 73 1
4 77 1
4 80 1
4 81 2
4 84 1
4 85 1
4 87 1
4 89 1
4 91 2
4 92 2
4 94 2
4 97 1
4 99 1
4 100 1
4 102 3
4 105 1
4 106 1
4 107 1
4 108 2
4 111 1
4 112 2
4 113 1
4 114 1
4 116 1
4 118 1
4 123 3
4 127 1
4 130 1
4 133 1
4 137 3
4 139 1
4 143 2
4 144 1
4 145 1
4 147 1
4 149 2
4 151 1
4 152 2
4 153 1
4 161 1
4 164 1
4 165 1
4 166 1
4 167 2
4 168 1
4 169 2
4 170 1
4 171 1
4 175 2
4 180 1
4 181 1
4 183 1
4 190 1
4 191 1
4 192 1
4 194 2
4 196 1
4 197 3
4 201 1
4 203 1
4 206 2
4 211 1
4 219 1
4 221 1
4 225 1
4 226 1
4 228 2
4 229 3
4 230 1
4 239 1
4 240 1
4 242 1
4 245 1
4 249 1
4 250 1
4 253 1
4 257 1
4 259 1
4 262 2
4 266 1
4 267 1
4 269 1
4 278 1
4 279 1
4 280 1
4 282 2
4 283 1
4 286 1
4 291 2
4 296 1
4 307 2
4 309 107
4 310 1
4 316 1
4 318 1
4 319 1
4 320 1
4 323 1
4 325 2
4 326 1
4 327 1
4 330 1
4 331 1
4 332 1
4 333 1
4 334 1
4 335 1
4 336 1
4 337 1
4 339 2
4 340 1
4 342 1
4 344 1
4 347 1
4 352 1
4 355 2
4 359 1
4 361 3
4 363 1
4 364 1
4 366 1
4 371 1
4 372 1
4 376 1
4 378 1
4 380 1
4 384 1
4 387 1
4 388 1
4 391 1
4 392 1
4 393 1
4 404 1
4 406 1
4 411 2
4 418 2
4 420 1
4 424 2
4 426 1
4 431 1
4 433 1
4 435 1
4 437 1
4 442 1
4 445 2
4 447 1
4 451 1
4 452 2
4 453 1
4 454 1
4 455 1
4 458 1
4 460 1
4 464 1
4 469 1
4 472 1
4 474 1
4 478 1
4 480 2
4 481 1
4 483 1
4 484 1
4 489 1
4 492 1
4 498 1
4 499 1
4 501 1
4 502 1
4 503 1
4 510 2
4 512 1
4 514 2
4 519 4
4 520 1
4 527 1
4 534 2
4 535 1
4 536 1
4 539 1
4 540 1
4 542 1
4 544 1
4 545 1
4 550 1
4 552 1
4 554 1
4 557 1
4 562 1
4 564 1
4 566 1
4 569 1
4 571 1
4 572 1
4 575 1
4 584 1
4 585 1
4 587 1
4 588 1
4 589 1
4 592 1
4 595 1
4 597 1
4 601 1
4 604 3
4 607 1
4 620 1
4 622 2
4 623 1
4 625 1
4 630 1
4 634 1
4 636 1
4 637 1
4 640 1
4 641 1
4 643 1
4 644 1
4 647 2
4 648 1
4 650 1
4 653 1
4 661 1
4 663 2
4 669 1
4 670 2
4 671 1
4 674 2
4 675 1
4 676 1
4 677 2
4 679 3
4 683 2
4 684 1
4 688 1
4 693 1
4 696 1
4 700 2
4 704 2
4 706 1
4 711 1
4 713 1
4 724 2
4 725 1
4 729 1
4 731 1
4 732 1
4 735 1
4 736 1
4 737 1
4 745 1
4 747 1
4 748 2
4 750 1
4 751 1
4 752 1
4 755 2
4 759 1
4 765 1
4 766 1
4 768 1
4 778 1
4 781 1
4 782 1
4 783 1
4 786 1
4 788 1
4 790 1
4 792 1
4 794 1
4 795 1
4 796 1
4 801 1
4 805 1
4 811 1
4 812 4
4 814 1
4 827 1
4 841 2
4 847 3
4 850 1
4 851 1
4 852 1
4 853 1
4 854 1
4 860 1
4 861 1
4 863 1
4 864 1
4 874 2
4 878 1
4 879 1
4 880 2
4 882 2
4 886 1
4 887 2
4 889 1
4 891 1
4 892 3
4 894 1
4 897 1
4 898 1
4 902 1
4 904 1
4 906 2
4 908 1
4 909 1
4 914 1
4 917 1
4 921 1
4 926 1
4 927 1
4 928 1
4 935 1
4 936 1
4 938 1
4 939 1
4 941 1
4 942 1
4 943 1
4 947 1
4 950 1
4 952 1
4 958 1
4 961 1
4 962 1
4 965 2
4 973 1
4 978 1
4 982 1
4 985 1
4 989 1
4 993 2
4 1000 1
4 1004 1
4 1009 1
4 1012 2
4 1014 1
4 1024 1
4 1027 2
4 1030 1
4 1031 1
4 1032 1
4 1034 1
4 1035 1
4 1039 1
4 1051 1
4 1053 2
4 1054 1
4 1055 1
4 1065 1
4 1066 1
4 1069 1
4 1079 1
4 1082 1
4 1089 1
4 1094 1
4 1095 1
4 1101 1
4 1102 2
4 1104 1
4 1106 1
4 1107 1
4 1111 1
4 1112 1
4 1113 1
4 1115 1
4 1119 2
4 1121 2
4 1122 1
4 1129 1
4 1136 1
4 1139 1
4 1152 1
4 1153 1
4 1158 1
4 1168 1
4 1182 1
4 1187 1
4 1188 2
4 1192 1
4 1197 1
4 1199 1
4 1201 1
4 1207 1
4 1208 1
4 1210 2
4 1211 1
4 1218 1
4 1221 2
4 1225 2
4 1236 2
4 1237 2
4 1238 1
4 1243 1
4 1245 1
4 1247 1
4 1251 1
4 1254 1
4 1267 1
4 1270 1
4 1274 1
4 1279 1
4 1283 1
4 1288 2
4 1291 3
4 1292 1
4 1298 1
4 1305 1
4 1307 1
4 1308 1
4 1314 1
4 1316 2
4 1320 1
4 1321 1
4 1325 1
4 1329 1
4 1333 1
4 1339 1
4 1340 1
4 1344 2
4 1350 1
4 1351 1
4 1354 1
4 1355 1
4 1364 2
4 1365 1
4 1370 1
4 1375 1
4 1379 1
4 1385 1
4 1389 1
4 1393 1
4 1394 2
4 1398 1
4 1402 1
4 1404 1
4 1406 1
4 1408 1
4 1412 1
4 1416 1
4 1417 1
4 1419 1
4 1421 1
4 1423 2
4 1424 1
4 1429 1
4 1434 1
4 1435 1
4 1436 1
4 1443 3
4 1461 1
4 1464 1
4 1468 1
4 1476 2
4 1479 1
4 1483 1
4 1488 1
4 1493 1
4 1497 2
4 1502 1
4 1504 1
4 1506 1
4 1508 1
4 1521 1
4 1528 1
4 1534 1
4 1535 2
4 1538 1
4 1540 2
4 1544 1
4 1559 1
4 1566 1
4 1578 1
4 1579 1
4 1580 1
4 1581 1
4 1585 1
4 1586 1
4 1588 1
4 1590 1
4 1595 1
4 1596 1
4 1599 2
4 1602 1
4 1603 1
4 1605 1
4 1607 1
4 1612 1
4 1615 1
4 1618 1
4 1619 1
4 1638 1
4 1639 1
4 1643 1
4 1645 1
4 1650 1
4 1658 2
4 1660 1
4 1662 1
4 1666 1
4 1670 1
4 1672 2
4 1674 1
4 1677 1
4 1683 3
4 1690 1
4 1696 1
4 1699 1
4 1705 1
4 1707 1
4 1710 1
4 1714 2
4 1716 1
4 1719 1
4 1733 1
4 1747 1
4 1748 1
4 1750 1
4 1751 1
4 1755 1
4 1757 1
4 1764 1
4 1765 1
4 1773 1
4 1774 1
4 1781 1
4 1782 1
4 1784 1
4 1786 1
4 1787 1
4 1792 2
4 1793 3
4 1795 1
4 1802 2
4 1805 1
4 1810 1
4 1812 2
4 1814 1
4 1816 1
4 1817 1
4 1819 2
4 1821 1
4 1824 2
4 1830 1
4 1832 1
4 1833 1
4 1834 1
4 1835 1
4 1840 1
4 1844 1
4 1845 1
4 1846 1
4 1847 1
4 1849 1
4 1850 1
4 1851 1
4 1854 1
4 1855 1
4 1858 1
4 1859 1
4 1860 2
4 1863 1
4 1864 1
4 1869 1
4 1872 1
4 1875 1
4 1878 1
4 1884 1
4 1886 1
4 1891 3
4 1892 1
4 1895 1
4 1898 1
4 1905 1
4 1908 1
4 1911 1
4 1919 2
4 1920 1
4 1934 1
4 1937 1
4 1939 1
4 1942 1
4 1946 1
4 1949 1
4 1952 1
4 1959 1
4 1969 1
4 1973 1
4 1975 1
4 1990 1
4 1991 1
4 1993 1
4 1995 1
4 1998 1
4 2004 1
4 2009 1
4 2010 1
4 2016 1
4 2019 2
4 2021 1
4 2022 1
4 2023 1
4 2031 1
4 2044 2
4 2048 1
4 2051 1
4 2052 1
4 2058 2
4 2062 1
4 2081 1
4 2082 1
4 2086 2
4 2087 1
4 2088 1
4 2096 1
4 2099 1
4 2108 1
4 2132 1
4 2135 1
4 2136 1
4 2137 1
4 2148 1
4 2149 1
4 2155 1
4 2157 1
4 2159 2
4 2161 1
4 2163 1
4 2167 1
4 2168 1
4 2171 1
4 2172 1
4 2173 1
4 2174 1
4 2177 1
4 2189 139
4 2190 1
4 2191 1
4 2193 1
4 2194 1
4 2199 1
4 2211 1
4 2216 2
4 2221 1
4 2227 1
4 2231 1
4 2233 1
4 2234 1
4 2245 1
4 2251 2
4 2264 2
4 2272 1
4 2273 1
4 2274 1
4 2277 1
4 2279 1
4 2280 1
4 2288 1
4 2293 1
4 2294 3182
4 2295 3
4 2296 4477
4 2297 3185
4 2298 1146
4 2299 2104
4 2300 10
4 2301 1
4 2302 2
4 2303 2
5 1 1
5 2 3
5 3 1
5 4 1
5 5 1
5 6 1
5 7 1
5 13 1
5 15 1
5 16 3
5 17 1
5 18 1
5 19 1
5 21 1
5 22 1
5 25 2
5 26 1
5 29 1
5 31 1
5 32 1
5 36 2
5 37 2
5 40 1
5 44 1
5 45 3
5 46 1
5 47 2
5 48 2
5 49 1
5 50 1
5 52 1
5 58 1
5 62 2
5 63 1
5 64 1
5 65 1
5 66 1
5 67 1
5 71 1
5 74 1
5 75 1
5 77 1
5 78 2
5 79 1
5 80 1
5 81 1
5 84 3
5 86 1
5 87 1
5 88 1
5 90 1
5 91 1
5 92 1
5 94 1
5 95 2
5 96 1
5 97 2
5 100 1
5 101 1
5 102 1
5 103 2
5 106 1
5 108 1
5 112 1
5 113 1
5 115 1
5 117 1
5 118 1
5 120 1
5 124 1
5 125 1
5 129 2
5 130 1
5 138 2
5 141 1
5 147 1
5 148 1
5 149 2
5 153 1
5 156 1
5 165 1
5 166 2
5 167 3
5 183 1
5 184 1
5 185 1
5 186 1
5 187 1
5 188 1
5 189 1
5 190 2
5 191 2
5 192 1
5 193 2
5 200 3
5 201 1
5 202 1
5 204 1
5 206 2
5 207 1
5 211 1
5 214 2
5 217 1
5 218 1
5 228 1
5 231 1
5 234 2
5 237 2
5 240 1
5 241 2
5 242 1
5 246 1
5 247 1
5 249 1
5 255 1
5 256 1
5 257 1
5 258 1
5 259 2
5 260 1
5 268 1
5 270 1
5 276 1
5 277 2
5 278 2
5 279 1
5 284 1
5 288 1
5 292 2
5 294 2
5 296 1
5 300 3
5 303 1
5 306 1
5 307 3
5 309 92
5 313 2
5 314 1
5 316 2
5 317 2
5 319 1
5 320 1
5 321 1
5 322 2
5 323 1
5 325 1
5 326 1
5 327 2
5 329 1
5 331 2
5 332 2
5 335 1
5 337 1
5 338 1
5 340 1
5 343 2
5 345 1
5 346 1
5 348 1
5 349 1
5 351 2
5 352 2
5 353 1
5 357 1
5 360 2
5 363 1
5 364 1
5 366 2
5 368 1
5 370 1
5 372 1
5 374 2
5 375 1
5 378 2
5 379 1
5 380 3
5 390 1
5 392 1
5 394 1
5 401 1
5 402 1
5 404 1
5 405 1
5 406 1
5 412 2
5 415 1
5 418 1
5 423 1
5 429 2
5 430 1
5 432 1
5 433 4
5 438 1
5 439 1
5 440 1
5 442 1
5 443 1
5 445 1
5 446 1
5 449 3
5 450 1
5 453 1
5 456 2
5 458 2
5 464 1
5 466 1
5 469 2
5 471 1
5 472 1
5 473 2
5 474 1
5 477 1
5 478 1
5 479 1
5 487 1
5 488 1
5 490 1
5 491 1
5 492 1
5 496 2
5 499 2
5 502 1
5 506 2
5 515 1
5 522 1
5 524 1
5 526 2
5 528 1
5 530 1
5 532 2
5 534 1
5 535 2
5 538 1
5 541 1
5 543 2
5 546 1
5 549 2
5 554 2
5 559 1
5 561 3
5 562 1
5 564 1
5 565 1
5 576 1
5 578 1
5 579 1
5 584 1
5 588 1
5 589 1
5 590 2
5 600 1
5 602 2
5 603 1
5 607 3
5 612 1
5 613 1
5 615 3
5 616 1
5 617 1
5 619 3
5 621 1
5 629 1
5 630 1
5 633 2
5 635 1
5 636 1
5 639 1
5 640 1
5 641 1
5 642 2
5 644 2
5 647 1
5 649 1
5 650 1
5 655 1
5 656 2
5 657 1
5 658 1
5 659 2
5 660 1
5 661 1
5 663 2
5 665 1
5 666 2
5 667 1
5 670 2
5 672 1
5 673 1
5 674 1
5 675 1
5 676 2
5 680 1
5 684 1
5 687 1
5 688 2
5 694 1
5 695 1
5 696 1
5 698 1
5 700 1
5 703 1
5 705 1
5 707 1
5 717 1
5 718 1
5 719 1
5 726 1
5 727 1
5 728 3
5 730 1
5 733 1
5 735 1
5 736 2
5 738 1
5 739 2
5 741 1
5 744 1
5 746 1
5 755 1
5 757 1
5 758 1
5 760 1
5 762 1
5 765 1
5 767 1
5 769 1
5 772 1
5 775 2
5 776 1
5 780 1
5 785 2
5 787 1
5 788 1
5 789 1
5 791 2
5 797 1
5 798 1
5 800 1
5 803 3
5 804 1
5 806 1
5 812 2
5 813 2
5 814 3
5 817 2
5 819 1
5 820 2
5 822 1
5 824 1
5 828 1
5 830 1
5 834 1
5 836 1
5 837 1
5 838 1
5 840 1
5 847 1
5 848 1
5 849 2
5 850 1
5 851 1
5 856 1
5 859 1
5 862 1
5 863 1
5 864 1
5 865 1
5 867 1
5 872 1
5 881 1
5 884 1
5 888 1
5 891 1
5 893 2
5 894 1
5 895 1
5 896 1
5 902 1
5 903 1
5 904 3
5 911 1
5 913 1
5 916 1
5 920 1
5 925 1
5 930 1
5 940 1
5 944 1
5 947 1
5 948 1
5 950 1
5 951 2
5 952 1
5 955 2
5 956 1
5 957 1
5 958 1
5 963 1
5 964 2
5 968 1
5 969 1
5 971 1
5 978 1
5 986 1
5 988 1
5 989 1
5 990 1
5 991 1
5 993 2
5 995 2
5 997 1
5 998 2
5 1000 1
5 1004 2
5 1008 2
5 1009 1
5 1014 1
5 1019 2
5 1028 1
5 1032 1
5 1033 1
5 1034 1
5 1039 3
5 1042 1
5 1044 1
5 1045 1
5 1047 2
5 1053 1
5 1054 3
5 1059 1
5 1060 1
5 1067 1
5 1068 1
5 1073 1
5 1074 1
5 1078 1
5 1079 2
5 1080 1
5 1082 1
5 1085 2
5 1086 1
5 1088 1
5 1093 2
5 1095 1
5 1104 1
5 1108 2
5 1113 1
5 1114 1
5 1118 2
5 1121 2
5 1124 1
5 1131 2
5 1134 1
5 1137 1
5 1141 2
5 1147 2
5 1149 2
5 1152 1
5 1156 1
5 1157 1
5 1158 1
5 1159 2
5 1163 2
5 1168 1
5 1171 1
5 1173 1
5 1174 1
5 1197 1
5 1203 1
5 1204 1
5 1205 1
5 1206 1
5 1215 1
5 1217 1
5 1218 1
5 1219 2
5 1226 1
5 1227 1
5 1229 1
5 1233 1
5 1234 1
5 1237 1
5 1243 1
5 1247 1
5 1248 1
5 1249 1
5 1250 1
5 1259 1
5 1265 1
5 1267 2
5 1268 1
5 1270 2
5 1271 3
5 1273 2
5 1274 1
5 1275 1
5 1277 1
5 1278 1
5 1282 1
5 1287 1
5 1289 1
5 1290 2
5 1293 1
5 1294 1
5 1297 1
5 1298 1
5 1305 2
5 1308 2
5 1310 1
5 1311 1
5 1313 1
5 1314 1
5 1319 1
5 1321 2
5 1322 1
5 1323 1
5 1326 1
5 1332 1
5 1336 1
5 1344 2
5 1348 1
5 1349 1
5 1350 1
5 1353 1
5 1354 1
5 1356 1
5 1358 1
5 1361 1
5 1363 2
5 1366 1
5 1373 1
5 1374 1
5 1376 1
5 1377 1
5 1379 1
5 1381 1
5 1386 1
5 1388 1
5 1390 1
5 1401 2
5 1402 1
5 1405 1
5 1408 1
5 1409 1
5 1411 1
5 1412 1
5 1418 1
5 1419 1
5 1421 2
5 1422 1
5 1423 1
5 1424 1
5 1425 1
5 1432 1
5 1435 1
5 1436 1
5 1437 2
5 1439 1
5 1440 1
5 1442 1
5 1443 2
5 1444 1
5 1446 1
5 1449 2
5 1452 4
5 1454 1
5 1455 1
5 1457 1
5 1461 1
5 1462 1
5 1463 1
5 1468 1
5 1473 1
5 1483 2
5 1484 1
5 1485 1
5 1486 2
5 1487 1
5 1488 1
5 1493 1
5 1496 1
5 1499 1
5 1505 1
5 1509 1
5 1510 1
5 1512 1
5 1514 1
5 1517 1
5 1519 3
5 1522 1
5 1523 1
5 1524 1
5 1525 1
5 1527 1
5 1528 1
5 1532 1
5 1535 1
5 1536 1
5 1541 1
5 1542 1
5 1547 1
5 1548 4
5 1552 1
5 1553 1
5 1560 1
5 1562 1
5 1577 1
5 1579 1
5 1580 1
5 1582 1
5 1587 1
5 1590 2
5 1591 1
5 1594 1
5 1595 1
5 1596 1
5 1597 2
5 1598 2
5 1601 1
5 1603 1
5 1607 1
5 1608 1
5 1611 1
5 1615 1
5 1617 1
5 1622 1
5 1627 1
5 1628 1
5 1630 1
5 1631 2
5 1638 1
5 1642 1
5 1644 1
5 1645 1
5 1648 1
5 1649 1
5 1651 1
5 1657 1
5 1660 1
5 1665 1
5 1667 2
5 1668 1
5 1670 1
5 1671 1
5 1672 1
5 1676 1
5 1681 2
5 1682 1
5 1684 1
5 1689 1
5 1690 1
5 1693 1
5 1706 1
5 1707 1
5 1710 1
5 1711 1
5 1712 1
5 1714 1
5 1715 1
5 1718 1
5 1725 1
5 1727 1
5 1730 1
5 1732 1
5 1734 1
5 1739 1
5 1740 1
5 1741 1
5 1747 1
5 1748 3
5 1750 1
5 1753 1
5 1756 1
5 1757 1
5 1758 1
5 1759 1
5 1762 1
5 1768 2
5 1769 2
5 1772 1
5 1773 2
5 1774 1
5 1775 1
5 1776 1
5 1781 1
5 1793 1
5 1803 1
5 1805 2
5 1806 1
5 1808 1
5 1809 1
5 1811 1
5 1819 1
5 1822 1
5 1823 1
5 1824 1
5 1827 1
5 1833 1
5 1836 1
5 1837 1
5 1840 2
5 1842 1
5 1843 1
5 1847 1
5 1848 1
5 1851 1
5 1853 1
5 1854 1
5 1858 2
5 1860 1
5 1862 1
5 1868 1
5 1869 1
5 1870 2
5 1874 1
5 1875 1
5 1879 3
5 1881 1
5 1882 1
5 1883 1
5 1895 1
5 1898 2
5 1902 3
5 1905 2
5 1906 1
5 1910 2
5 1913 1
5 1917 1
5 1919 1
5 1922 1
5 1924 1
5 1928 2
5 1930 1
5 1932 1
5 1935 1
5 1938 1
5 1939 1
5 1942 1
5 1943 1
5 1944 3
5 1945 1
5 1964 2
5 1966 1
5 1971 1
5 1972 2
5 1978 1
5 1980 2
5 1981 1
5 1983 1
5 1984 1
5 1990 2
5 1991 1
5 1993 1
5 2003 2
5 2004 1
5 2006 1
5 2009 1
5 2011 2
5 2012 1
5 2015 2
5 2019 2
5 2020 1
5 2022 2
5 2027 1
5 2038 1
5 2040 1
5 2048 1
5 2057 1
5 2058 1
5 2062 1
5 2069 1
5 2078 1
5 2080 1
5 2081 1
5 2083 1
5 2086 1
5 2092 1
5 2098 1
5 2100 1
5 2101 1
5 2102 2
5 2103 1
5 2104 1
5 2113 2
5 2114 1
5 2119 1
5 2120 1
5 2121 1
5 2128 1
5 2132 1
5 2134 1
5 2139 1
5 2144 1
5 2148 1
5 2149 1
5 2150 1
5 2152 1
5 2163 1
5 2164 1
5 2167 1
5 2170 1
5 2182 1
5 2183 1
5 2184 1
5 2189 23
5 2192 1
5 2195 1
5 2202 1
5 2210 1
5 2211 1
5 2212 1
5 2214 1
5 2222 1
5 2227 1
5 2228 1
5 2235 1
5 2237 1
5 2249 1
5 2257 1
5 2260 2
5 2264 1
5 2265 2
5 2267 1
5 2277 1
5 2281 1
5 2291 1
5 2294 340
5 2296 333
5 2297 751
5 2298 3177
5 2299 838
5 2300 155
5 2302 4
6 19 1
6 57 1
6 58 1
6 72 1
6 123 1
6 125 1
6 304 1
6 310 1
6 482 1
6 487 1
6 570 1
6 589 1
6 627 1
6 629 1
6 636 1
6 638 1
6 744 1
6 795 1
6 998 1
6 1000 1
6 1038 1
6 1200 1
6 1589 1
6 1920 1
6 2046 1
6 2189 1
6 2294 33
6 2296 267
6 2297 198
6 2298 295
6 2299 143
6 2300 3
6 2301 1
7 44 1
7 103 1
7 115 1
7 177 1
7 229 1
7 300 1
7 387 1
7 537 1
7 553 1
7 718 1
7 724 1
7 786 1
7 800 1
7 840 1
7 1021 1
7 1072 1
7 1120 1
7 1151 1
7 1193 1
7 1307 1
7 1329 1
7 1441 1
7 1462 1
7 1724 1
7 1797 1
7 1823 1
7 1956 1
7 2140 2
7 2196 1
7 2294 139
7 2296 239
7 2297 255
7 2298 240
7 2299 180
7 2300 15
8 1 1
8 14 1
8 16 1
8 24 1
8 26 1
8 62 1
8 67 1
8 88 1
8 94 1
8 110 3
8 145 1
8 157 1
8 167 2
8 171 1
8 214 4
8 226 1
8 242 1
8 255 1
8 261 1
8 277 1
8 284 1
8 363 1
8 366 1
8 381 6
8 400 1
8 402 1
8 417 18
8 419 1
8 443 1
8 445 5
8 461 1
8 464 1
8 493 2
8 507 3
8 528 22
8 536 1
8 539 1
8 545 1
8 558 1
8 574 1
8 605 1
8 606 1
8 616 1
8 624 1
8 638 1
8 648 1
8 654 1
8 661 1
8 675 1
8 717 1
8 718 2
8 719 1
8 736 1
8 771 1
8 789 1
8 811 1
8 812 1
8 814 1
8 822 11
8 836 1
8 863 1
8 870 1
8 871 2
8 882 1
8 888 1
8 911 1
8 927 1
8 970 1
8 988 1
8 989 2
8 1011 1
8 1014 1
8 1023 1
8 1024 2
8 1061 1
8 1080 1
8 1095 1
8 1160 1
8 1171 1
8 1205 1
8 1215 1
8 1222 1
8 1239 2
8 1252 1
8 1311 1
8 1319 1
8 1324 1
8 1341 1
8 1344 1
8 1367 1
8 1373 1
8 1380 1
8 1401 1
8 1428 1
8 1432 1
8 1454 1
8 1479 1
8 1500 1
8 1528 1
8 1535 2
8 1550 1
8 1583 1
8 1605 1
8 1617 1
8 1626 1
8 1635 1
8 1642 1
8 1708 1
8 1742 1
8 1746 1
8 1747 1
8 1779 1
8 1795 1
8 1818 1
8 1837 1
8 1858 1
8 1901 1
8 1945 1
8 2008 1
8 2092 1
8 2113 2
8 2147 1
8 2295 67
8 2296 1
8 2299 1
8 2301 1
8 2303 1
9 5 1
9 7 1
9 8 1
9 11 1
9 21 1
9 32 2
9 45 1
9 48 1
9 58 1
9 67 1
9 69 1
9 70 1
9 74 1
9 77 1
9 78 1
9 79 1
9 82 1
9 91 1
9 103 1
9 115 1
9 121 1
9 128 1
9 175 1
9 183 1
9 187 1
9 192 1
9 199 1
9 201 1
9 205 1
9 206 1
9 216 1
9 222 1
9 233 1
9 238 1
9 239 1
9 256 1
9 262 1
9 263 1
9 278 1
9 281 1
9 306 1
9 308 1
9 310 1
9 311 1
9 322 1
9 332 1
9 346 1
9 366 1
9 397 1
9 401 1
9 402 1
9 403 1
9 406 1
9 414 1
9 416 1
9 427 1
9 429 1
9 438 2
9 454 1
9 460 1
9 486 1
9 487 1
9 493 1
9 495 1
9 502 1
9 504 1
9 527 1
9 528 1
9 529 1
9 540 1
9 553 1
9 554 1
9 600 1
9 602 1
9 623 1
9 636 1
9 639 1
9 646 1
9 651 1
9 666 1
9 671 1
9 680 1
9 711 1
9 718 1
9 732 1
9 734 1
9 740 1
9 752 1
9 765 1
9 773 1
9 777 1
9 778 1
9 798 1
9 814 1
9 829 1
9 836 1
9 844 1
9 871 1
9 890 1
9 902 1
9 914 1
9 930 1
9 977 1
9 983 1
9 989 1
9 1002 1
9 1023 1
9 1067 1
9 1068 1
9 1071 1
9 1085 1
9 1117 1
9 1135 1
9 1139 1
9 1236 1
9 1249 1
9 1273 1
9 1294 2
9 1319 1
9 1325 1
9 1393 1
9 1402 1
9 1433 1
9 1454 1
9 1508 1
9 1520 1
9 1526 1
9 1528 1
9 1539 1
9 1566 1
9 1571 1
9 1583 1
9 1602 1
9 1622 1
9 1644 1
9 1665 1
9 1692 1
9 1754 1
9 1762 1
9 1771 1
9 1781 1
9 1789 1
9 1802 1
9 1804 1
9 1825 1
9 1831 1
9 1844 1
9 1851 1
9 1933 1
9 1958 1
9 1964 1
9 1967 1
9 2007 1
9 2075 1
9 2086 1
9 2102 1
9 2114 1
9 2137 1
9 2148 1
9 2157 1
9 2168 1
9 2192 1
9 2199 1
9 2232 1
9 2242 1
9 2262 1
9 2266 1
9 2294 2
9 2296 1
9 2298 1
10 64 1
10 195 1
10 196 1
10 234 1
10 376 1
10 1422 1
10 1971 1
10 2029 1
10 2294 23
10 2296 75
10 2297 58
10 2298 84
10 2299 49
10 2300 1
10 2302 1
11 4 1
11 136 1
11 214 1
11 381 3
11 401 1
11 528 3
11 533 1
11 612 1
11 748 1
11 808 2
11 812 1
11 822 1
11 1045 1
11 1076 1
11 1224 1
11 1426 1
11 1430 1
11 1473 1
11 1484 1
11 1486 1
11 1663 1
11 1708 1
11 1782 1
11 1939 1
11 1984 1
11 2130 1
11 2237 1
11 2244 1
11 2287 1
11 2295 139
11 2297 1
11 2299 1
12 1 2
12 2 2
12 6 1
12 7 1
12 8 1
12 22 1
12 24 1
12 28 1
12 29 1
12 32 1
12 38 2
12 47 1
12 48 1
12 64 1
12 66 1
12 78 1
12 81 1
12 86 1
12 87 1
12 89 2
12 90 1
12 93 1
12 96 1
12 100 1
12 104 1
12 119 1
12 120 1
12 124 1
12 131 1
12 132 1
12 134 1
12 144 1
12 148 1
12 149 1
12 153 1
12 164 1
12 170 1
12 175 2
12 180 1
12 181 1
12 182 1
12 185 1
12 186 1
12 202 1
12 207 1
12 209 1
12 211 1
12 221 1
12 239 1
12 249 1
12 269 2
12 270 1
12 278 1
12 294 1
12 302 2
12 303 1
12 308 1
12 317 2
12 318 1
12 321 1
12 327 1
12 330 1
12 347 1
12 352 1
12 363 1
12 368 1
12 373 1
12 381 1
12 383 1
12 394 1
12 397 2
12 399 1
12 406 1
12 409 1
12 413 1
12 433 1
12 434 2
12 440 1
12 442 1
12 457 1
12 460 1
12 468 1
12 480 1
12 483 1
12 490 1
12 495 2
12 499 1
12 501 1
12 503 1
12 514 1
12 517 1
12 533 1
12 536 1
12 542 1
12 544 1
12 545 1
12 550 1
12 559 1
12 571 1
12 594 2
12 614 1
12 644 1
12 657 1
12 659 1
12 662 1
12 683 1
12 687 2
12 696 1
12 699 1
12 700 1
12 709 1
12 723 1
12 726 1
12 742 1
12 770 1
12 788 1
12 795 1
12 798 2
12 803 1
12 814 1
12 816 1
12 835 1
12 861 1
12 866 1
12 874 1
12 876 1
12 882 1
12 905 1
12 913 1
12 916 1
12 921 1
12 933 1
12 943 1
12 968 1
12 971 1
12 987 1
12 991 1
12 995 1
12 1000 1
12 1007 1
12 1008 1
12 1028 1
12 1067 1
12 1069 1
12 1075 2
12 1076 2
12 1077 1
12 1082 1
12 1083 1
12 1084 1
12 1110 1
12 1124 1
12 1128 1
12 1141 1
12 1146 1
12 1147 1
12 1150 1
12 1170 1
12 1175 1
12 1183 1
12 1189 1
12 1190 2
12 1206 1
12 1246 1
12 1272 1
12 1273 2
12 1280 1
12 1286 1
12 1290 1
12 1294 1
12 1298 1
12 1303 1
12 1307 1
12 1310 1
12 1314 1
12 1337 3
12 1343 1
12 1351 1
12 1363 1
12 1369 1
12 1385 1
12 1398 1
12 1460 1
12 1492 1
12 1519 1
12 1526 1
12 1534 1
12 1546 1
12 1555 1
12 1561 1
12 1637 1
12 1638 1
12 1655 1
12 1664 1
12 1676 1
12 1684 1
12 1696 1
12 1701 1
12 1722 1
12 1725 1
12 1736 1
12 1770 1
12 1807 1
12 1812 1
12 1814 2
12 1822 1
12 1829 2
12 1838 1
12 1855 1
12 1866 1
12 1919 1
12 1933 1
12 1972 1
12 1978 1
12 2063 1
12 2084 1
12 2085 1
12 2100 2
12 2106 1
12 2189 1
12 2205 1
12 2219 1
12 2227 1
12 2233 1
12 2236 1
12 2256 1
12 2273 1
12 2277 2
12 2285 1
12 2294 182
12 2295 2
12 2296 212
12 2297 205
12 2298 176
12 2299 178
12 2300 77
12 2301 5
12 2302 6
12 2303 1
13 3 1
13 106 1
13 258 1
13 313 1
13 320 1
13 973 1
13 1038 1
13 1178 1
13 1307 1
13 1445 1
13 1851 1
13 2048 1
13 2189 3
13 2240 1
13 2297 190
13 2298 38
13 2299 164
14 2 1
14 224 1
14 476 1
14 497 1
14 572 1
14 575 1
14 806 1
14 832 1
14 890 1
14 1383 1
14 1413 1
14 2189 1
14 2220 1
14 2234 1
14 2294 19
14 2296 50
14 2297 44
14 2298 35
14 2299 22
15 103 1
15 532 7
15 1372 4
15 1586 1
16 14 1
16 53 1
16 131 1
16 201 4
16 249 1
16 280 1
16 386 1
16 454 1
16 562 1
16 641 1
16 691 1
16 788 1
16 797 1
16 858 1
16 1152 1
16 1410 1
16 1463 1
16 1814 1
16 2090 1
17 98 1
17 167 1
17 187 1
17 224 1
17 337 1
17 376 1
17 394 1
17 461 1
17 464 1
17 512 1
17 626 1
17 629 1
17 808 1
17 810 1
17 1004 1
17 1132 1
17 1459 1
17 1686 1
17 1905 1
17 2005 1
17 2102 1
17 2108 1
17 2113 1
17 2294 34
17 2295 7
17 2296 4
17 2297 102
17 2298 51
17 2299 47
17 2300 10
18 19 1
18 44 1
18 110 1
18 122 1
18 441 1
18 449 1
18 465 1
18 545 1
18 548 1
18 634 1
18 835 1
18 884 1
18 967 1
18 1131 1
18 1230 1
18 1474 1
18 1529 1
18 1659 1
18 1847 1
18 2264 1
19 1 8
19 2 5
19 3 1
19 4 1
19 5 3
19 6 2
19 10 4
19 12 2
19 13 4
19 14 2
19 16 2
19 17 1
19 18 2
19 19 2
19 20 3
19 21 1
19 22 2
19 23 2
19 24 2
19 26 2
19 30 4
19 32 1
19 33 2
19 34 2
19 36 2
19 37 3
19 38 2
19 39 2
19 40 2
19 41 2
19 42 4
19 43 1
19 45 1
19 46 2
19 49 2
19 50 1
19 51 6
19 52 2
19 53 1
19 55 3
19 56 3
19 57 2
19 58 1
19 59 4
19 60 1
19 61 5
19 62 4
19 64 1
19 65 3
19 66 2
19 67 2
19 68 2
19 69 1
19 70 2
19 71 1
19 73 2
19 74 1
19 75 1
19 76 2
19 77 1
19 78 1
19 82 1
19 83 1
19 84 3
19 85 2
19 87 3
19 88 5
19 91 1
19 92 1
19 93 3
19 94 1
19 95 3
19 98 1
19 99 2
19 100 1
19 101 1
19 102 1
19 103 1
19 105 2
19 106 1
19 107 1
19 108 2
19 109 2
19 110 1
19 112 2
19 113 2
19 114 3
19 115 1
19 118 1
19 119 1
19 120 1
19 121 1
19 122 2
19 123 2
19 125 3
19 126 2
19 127 1
19 128 2
19 130 1
19 132 2
19 133 2
19 134 1
19 135 3
19 136 2
19 137 3
19 138 2
19 140 1
19 141 2
19 142 2
19 143 1
19 144 2
19 145 3
19 147 2
19 148 2
19 151 1
19 153 3
19 154 3
19 158 2
19 161 1
19 164 2
19 166 2
19 167 1
19 169 1
19 170 1
19 171 3
19 172 1
19 173 1
19 174 3
19 175 1
19 176 3
19 177 2
19 178 2
19 179 2
19 181 1
19 182 1
19 183 3
19 184 1
19 185 1
19 186 1
19 187 1
19 188 1
19 189 3
19 190 1
19 191 2
19 192 2
19 193 2
19 194 2
19 195 2
19 196 4
19 197 2
19 198 1
19 199 1
19 200 2
19 201 2
19 202 2
19 203 1
19 205 1
19 206 1
19 207 3
19 208 1
19 211 1
19 212 3
19 213 2
19 214 1
19 215 3
19 216 1
19 217 1
19 219 2
19 220 1
19 221 7
19 223 2
19 224 3
19 225 3
19 226 5
19 227 3
19 228 1
19 229 1
19 230 2
19 231 1
19 232 3
19 233 2
19 234 1
19 236 2
19 237 3
19 238 2
19 239 5
19 242 3
19 243 3
19 244 4
19 245 1
19 247 1
19 249 1
19 250 1
19 251 2
19 253 1
19 256 2
19 257 3
19 258 1
19 259 1
19 260 1
19 262 1
19 263 4
19 264 2
19 266 1
19 267 2
19 269 1
19 270 2
19 271 3
19 272 1
19 273 2
19 274 3
19 275 2
19 277 3
19 278 1
19 281 3
19 282 3
19 283 1
19 284 4
19 285 1
19 286 1
19 287 1
19 288 2
19 289 2
19 291 4
19 292 2
19 293 2
19 294 1
19 295 1
19 296 2
19 298 2
19 299 2
19 300 3
19 301 4
19 302 1
19 304 5
19 308 2
19 309 6
19 311 1
19 312 2
19 313 2
19 314 1
19 315 3
19 316 2
19 320 2
19 321 2
19 322 5
19 323 1
19 324 3
19 326 1
19 327 1
19 328 1
19 330 1
19 332 1
19 334 3
19 335 2
19 336 2
19 340 1
19 341 1
19 342 2
19 343 1
19 344 2
19 345 1
19 347 1
19 348 5
19 349 4
19 351 4
19 352 1
19 354 1
19 356 1
19 358 1
19 359 1
19 360 4
19 361 2
19 363 1
19 364 1
19 367 1
19 368 1
19 369 3
19 370 4
19 371 1
19 372 1
19 373 1
19 374 2
19 375 3
19 376 3
19 377 2
19 378 1
19 379 1
19 380 2
19 382 1
19 383 3
19 385 1
19 386 4
19 388 1
19 389 2
19 391 2
19 392 1
19 393 1
19 396 1
19 399 1
19 401 1
19 402 1
19 403 2
19 405 3
19 407 1
19 410 1
19 411 1
19 413 4
19 415 2
19 418 3
19 419 2
19 420 3
19 422 1
19 423 2
19 424 2
19 425 1
19 426 1
19 427 2
19 429 1
19 430 3
19 431 1
19 432 3
19 433 2
19 434 2
19 435 4
19 436 3
19 437 3
19 438 2
19 441 1
19 442 2
19 443 2
19 444 1
19 445 1
19 446 2
19 447 3
19 448 1
19 450 1
19 451 1
19 452 1
19 453 2
19 454 3
19 455 2
19 456 2
19 457 1
19 459 1
19 460 1
19 461 2
19 462 2
19 463 2
19 464 1
19 467 2
19 470 2
19 471 2
19 473 3
19 475 4
19 476 1
19 477 1
19 478 3
19 479 3
19 480 1
19 481 3
19 483 2
19 484 3
19 485 4
19 486 1
19 488 1
19 489 1
19 490 3
19 491 2
19 492 1
19 493 5
19 494 1
19 495 2
19 496 1
19 497 1
19 499 1
19 500 1
19 501 1
19 502 1
19 503 2
19 505 1
19 506 2
19 508 2
19 509 1
19 514 1
19 516 2
19 517 3
19 518 1
19 519 1
19 520 2
19 522 1
19 523 4
19 524 1
19 526 1
19 528 1
19 530 1
19 531 3
19 532 2
19 534 1
19 535 5
19 537 1
19 538 1
19 539 2
19 540 2
19 542 1
19 544 1
19 546 1
19 547 1
19 548 1
19 549 1
19 550 2
19 552 2
19 553 1
19 557 1
19 558 1
19 559 1
19 560 1
19 562 1
19 563 3
19 564 4
19 567 1
19 568 1
19 571 1
19 575 1
19 576 2
19 579 1
19 580 2
19 581 1
19 585 1
19 586 1
19 588 1
19 593 3
19 596 1
19 597 1
19 598 1
19 600 1
19 601 2
19 603 2
19 604 2
19 605 1
19 606 2
19 610 1
19 611 1
19 613 1
19 615 1
19 616 1
19 618 1
19 620 3
19 622 1
19 623 2
19 624 2
19 627 3
19 628 2
19 629 2
19 630 2
19 632 1
19 634 4
19 636 2
19 638 1
19 640 1
19 641 1
19 642 1
19 643 2
19 644 2
19 645 2
19 646 2
19 647 1
19 648 1
19 652 1
19 653 2
19 654 1
19 655 1
19 656 2
19 657 2
19 661 2
19 662 1
19 663 2
19 664 3
19 666 3
19 667 4
19 668 1
19 669 1
19 670 1
19 672 3
19 673 1
19 677 2
19 679 2
19 683 1
19 684 1
19 685 1
19 686 1
19 687 2
19 688 1
19 690 2
19 691 1
19 694 1
19 696 1
19 698 2
19 699 2
19 700 1
19 702 2
19 703 1
19 704 5
19 705 2
19 707 3
19 709 1
19 710 1
19 711 2
19 713 1
19 715 2
19 716 2
19 718 2
19 719 1
19 720 2
19 722 2
19 724 2
19 725 1
19 727 1
19 728 2
19 729 2
19 730 3
19 731 3
19 732 1
19 733 2
19 735 2
19 737 1
19 738 2
19 739 2
19 740 1
19 743 2
19 745 2
19 746 2
19 748 1
19 749 1
19 750 2
19 751 2
19 754 1
19 757 1
19 758 2
19 760 2
19 762 1
19 763 3
19 765 2
19 766 4
19 768 1
19 769 3
19 772 1
19 773 2
19 777 4
19 778 1
19 780 1
19 782 1
19 784 1
19 785 2
19 787 3
19 790 1
19 791 2
19 792 2
19 793 3
19 794 3
19 797 3
19 798 2
19 800 2
19 801 3
19 802 1
19 803 1
19 804 2
19 806 1
19 807 1
19 809 1
19 810 3
19 811 4
19 812 1
19 813 3
19 814 2
19 816 5
19 817 1
19 820 1
19 821 1
19 822 2
19 823 2
19 825 3
19 827 3
19 828 1
19 829 2
19 830 1
19 834 1
19 837 2
19 838 1
19 839 2
19 840 1
19 841 1
19 842 3
19 843 1
19 844 1
19 845 1
19 846 2
19 848 1
19 849 1
19 851 3
19 853 1
19 854 2
19 855 1
19 856 2
19 857 1
19 858 2
19 860 2
19 861 2
19 863 1
19 864 3
19 865 1
19 866 1
19 869 1
19 870 1
19 871 2
19 872 1
19 873 2
19 874 1
19 877 1
19 880 1
19 881 1
19 882 1
19 883 1
19 884 1
19 885 1
19 886 1
19 888 1
19 889 1
19 890 2
19 891 1
19 892 2
19 895 1
19 896 1
19 897 1
19 898 1
19 902 2
19 903 2
19 905 2
19 907 1
19 908 1
19 909 1
19 910 1
19 911 3
19 912 1
19 914 1
19 916 3
19 918 1
19 919 2
19 920 2
19 922 2
19 923 1
19 924 1
19 926 1
19 927 1
19 928 1
19 929 3
19 932 3
19 936 1
19 937 2
19 938 1
19 939 2
19 943 4
19 944 1
19 945 1
19 946 1
19 947 2
19 948 1
19 949 3
19 951 1
19 952 2
19 953 1
19 954 2
19 956 2
19 957 4
19 958 1
19 959 1
19 960 2
19 963 3
19 966 1
19 967 2
19 969 2
19 970 1
19 971 2
19 972 1
19 973 2
19 975 1
19 976 1
19 980 1
19 981 1
19 982 1
19 987 2
19 988 3
19 992 2
19 993 1
19 994 1
19 995 1
19 996 1
19 999 2
19 1000 1
19 1002 1
19 1003 2
19 1004 1
19 1005 1
19 1006 2
19 1007 1
19 1009 2
19 1010 1
19 1011 2
19 1015 1
19 1016 1
19 1017 2
19 1018 1
19 1019 3
19 1020 1
19 1021 1
19 1022 2
19 1023 1
19 1028 1
19 1032 1
19 1033 1
19 1037 3
19 1038 1
19 1040 2
19 1042 1
19 1044 2
19 1045 1
19 1047 4
19 1048 1
19 1049 2
19 1050 1
19 1055 2
19 1056 2
19 1057 2
19 1062 5
19 1063 4
19 1064 2
19 1065 3
19 1072 1
19 1073 2
19 1076 2
19 1077 3
19 1080 1
19 1081 3
19 1084 1
19 1085 1
19 1088 1
19 1089 1
19 1092 1
19 1094 1
19 1096 2
19 1098 1
19 1100 1
19 1101 1
19 1102 1
19 1105 3
19 1106 1
19 1107 1
19 1108 1
19 1110 2
19 1111 2
19 1112 3
19 1113 3
19 1114 1
19 1117 2
19 1118 1
19 1120 1
19 1122 1
19 1123 1
19 1124 2
19 1126 2
19 1127 2
19 1128 1
19 1129 2
19 1130 2
19 1132 1
19 1134 1
19 1135 1
19 1136 3
19 1137 1
19 1138 1
19 1139 2
19 1140 3
19 1142 1
19 1145 1
19 1146 3
19 1148 1
19 1149 2
19 1150 1
19 1154 1
19 1155 1
19 1156 1
19 1157 2
19 1158 2
19 1159 1
19 1160 1
19 1162 1
19 1163 1
19 1165 1
19 1167 1
19 1169 2
19 1170 5
19 1171 1
19 1172 1
19 1173 2
19 1174 1
19 1175 1
19 1176 3
19 1177 1
19 1178 1
19 1179 1
19 1180 1
19 1181 3
19 1183 1
19 1184 1
19 1185 2
19 1187 1
19 1188 1
19 1190 1
19 1192 2
19 1193 2
19 1194 2
19 1196 1
19 1199 1
19 1202 4
19 1204 2
19 1206 1
19 1208 1
19 1210 1
19 1211 1
19 1214 1
19 1215 2
19 1216 1
19 1219 1
19 1221 2
19 1223 3
19 1225 2
19 1226 2
19 1227 1
19 1228 2
19 1229 1
19 1230 1
19 1232 2
19 1233 1
19 1234 2
19 1237 2
19 1239 1
19 1243 2
19 1246 1
19 1247 1
19 1248 1
19 1249 1
19 1251 1
19 1252 1
19 1256 1
19 1261 1
19 1262 1
19 1263 1
19 1264 1
19 1266 1
19 1267 1
19 1270 1
19 1273 1
19 1275 2
19 1277 1
19 1278 1
19 1284 1
19 1285 4
19 1287 3
19 1288 1
19 1290 1
19 1294 2
19 1297 1
19 1299 3
19 1301 1
19 1302 2
19 1303 1
19 1304 1
19 1306 3
19 1307 1
19 1308 2
19 1314 1
19 1316 2
19 1317 1
19 1318 1
19 1319 1
19 1320 1
19 1321 1
19 1323 3
19 1324 2
19 1326 1
19 1331 2
19 1333 3
19 1334 3
19 1336 2
19 1337 1
19 1338 1
19 1341 1
19 1343 1
19 1346 2
19 1348 2
19 1349 2
19 1350 2
19 1352 3
19 1355 1
19 1357 2
19 1359 1
19 1362 4
19 1363 1
19 1364 1
19 1368 2
19 1371 2
19 1375 1
19 1377 1
19 1379 3
19 1381 2
19 1384 1
19 1386 1
19 1388 2
19 1390 1
19 1391 3
19 1393 1
19 1395 1
19 1396 1
19 1397 1
19 1404 1
19 1405 2
19 1409 1
19 1411 1
19 1413 1
19 1414 1
19 1415 2
19 1418 1
19 1421 1
19 1423 1
19 1425 2
19 1427 2
19 1429 1
19 1430 1
19 1431 2
19 1433 2
19 1434 1
19 1436 2
19 1437 2
19 1438 1
19 1439 2
19 1441 1
19 1442 3
19 1444 1
19 1449 1
19 1452 1
19 1454 1
19 1456 1
19 1457 1
19 1458 1
19 1461 1
19 1462 1
19 1463 1
19 1464 1
19 1465 1
19 1466 1
19 1467 2
19 1468 1
19 1469 2
19 1470 1
19 1471 2
19 1472 1
19 1474 1
19 1476 1
19 1477 1
19 1478 1
19 1479 1
19 1481 1
19 1482 1
19 1483 1
19 1484 4
19 1485 1
19 1487 3
19 1488 2
19 1489 1
19 1491 3
19 1492 1
19 1493 1
19 1494 5
19 1495 1
19 1497 1
19 1498 1
19 1501 1
19 1503 1
19 1504 1
19 1505 1
19 1507 2
19 1508 2
19 1509 1
19 1512 1
19 1515 2
19 1517 2
19 1519 1
19 1520 1
19 1521 1
19 1524 3
19 1525 2
19 1526 2
19 1527 1
19 1528 1
19 1529 1
19 1531 3
19 1532 2
19 1533 1
19 1534 2
19 1535 1
19 1536 1
19 1537 1
19 1539 1
19 1540 1
19 1541 1
19 1542 2
19 1543 1
19 1544 1
19 1546 1
19 1548 1
19 1551 1
19 1552 1
19 1557 1
19 1562 2
19 1564 1
19 1567 1
19 1568 2
19 1570 1
19 1572 1
19 1576 1
19 1577 1
19 1578 2
19 1584 1
19 1585 2
19 1586 1
19 1587 1
19 1589 1
19 1596 1
19 1597 4
19 1598 4
19 1600 1
19 1601 1
19 1605 1
19 1607 1
19 1608 2
19 1609 1
19 1611 2
19 1612 1
19 1616 1
19 1617 1
19 1618 1
19 1619 1
19 1620 1
19 1621 1
19 1627 1
19 1628 2
19 1630 2
19 1631 2
19 1633 2
19 1635 1
19 1636 1
19 1637 2
19 1638 1
19 1640 1
19 1641 1
19 1642 1
19 1643 1
19 1644 1
19 1645 1
19 1646 1
19 1648 1
19 1649 1
19 1650 1
19 1652 1
19 1653 1
19 1656 1
19 1658 1
19 1659 1
19 1660 1
19 1661 1
19 1664 1
19 1665 1
19 1667 1
19 1669 1
19 1670 3
19 1671 2
19 1673 1
19 1677 2
19 1678 1
19 1679 2
19 1685 1
19 1686 2
19 1687 1
19 1688 3
19 1689 1
19 1691 2
19 1693 2
19 1696 3
19 1697 2
19 1699 1
19 1700 1
19 1706 1
19 1707 1
19 1709 1
19 1710 1
19 1711 1
19 1712 1
19 1713 2
19 1717 1
19 1720 2
19 1723 1
19 1724 1
19 1727 3
19 1729 1
19 1730 1
19 1731 1
19 1732 1
19 1733 1
19 1734 1
19 1737 2
19 1738 1
19 1739 2
19 1740 1
19 1741 1
19 1742 1
19 1745 2
19 1746 1
19 1747 1
19 1748 1
19 1750 1
19 1751 1
19 1755 1
19 1756 1
19 1762 1
19 1764 1
19 1765 1
19 1773 2
19 1774 2
19 1780 1
19 1782 1
19 1784 1
19 1789 1
19 1791 1
19 1792 2
19 1793 2
19 1794 3
19 1796 1
19 1800 2
19 1801 1
19 1805 1
19 1807 5
19 1808 1
19 1812 2
19 1815 1
19 1817 1
19 1819 1
19 1821 2
19 1822 1
19 1823 1
19 1824 1
19 1825 2
19 1826 1
19 1827 1
19 1829 1
19 1830 1
19 1839 1
19 1844 1
19 1847 2
19 1848 2
19 1853 2
19 1854 2
19 1856 2
19 1857 1
19 1858 1
19 1859 1
19 1862 2
19 1863 2
19 1864 1
19 1875 3
19 1876 1
19 1878 2
19 1879 1
19 1880 1
19 1881 3
19 1882 1
19 1883 1
19 1887 1
19 1890 2
19 1892 3
19 1899 1
19 1901 2
19 1902 1
19 1906 1
19 1909 2
19 1912 1
19 1914 1
19 1916 1
19 1919 1
19 1920 1
19 1924 2
19 1926 1
19 1927 2
19 1929 1
19 1933 1
19 1934 2
19 1936 1
19 1938 2
19 1939 2
19 1944 2
19 1946 1
19 1951 2
19 1954 2
19 1960 1
19 1961 1
19 1963 1
19 1964 1
19 1967 2
19 1969 1
19 1971 2
19 1974 1
19 1975 1
19 1978 1
19 1981 1
19 1982 1
19 1986 1
19 1990 1
19 1991 2
19 1993 1
19 1997 3
19 1999 1
19 2002 1
19 2007 2
19 2009 1
19 2010 1
19 2011 3
19 2012 2
19 2013 1
19 2014 1
19 2015 1
19 2016 2
19 2017 1
19 2021 1
19 2025 3
19 2031 1
19 2032 1
19 2033 3
19 2035 1
19 2036 1
19 2037 3
19 2039 1
19 2041 1
19 2042 1
19 2045 1
19 2047 1
19 2051 1
19 2052 1
19 2053 1
19 2054 2
19 2057 1
19 2058 1
19 2059 1
19 2060 1
19 2062 1
19 2063 1
19 2069 2
19 2078 1
19 2080 1
19 2085 2
19 2088 1
19 2089 1
19 2090 1
19 2092 1
19 2095 1
19 2098 1
19 2100 1
19 2101 1
19 2103 1
19 2109 1
19 2113 1
19 2114 1
19 2118 1
19 2119 1
19 2120 2
19 2121 1
19 2122 1
19 2130 2
19 2131 1
19 2133 1
19 2138 1
19 2140 1
19 2141 1
19 2145 2
19 2147 1
19 2155 1
19 2159 2
19 2160 1
19 2161 4
19 2162 1
19 2164 1
19 2165 1
19 2166 3
19 2167 1
19 2168 1
19 2170 1
19 2172 1
19 2174 2
19 2176 1
19 2178 1
19 2179 1
19 2182 2
19 2189 2
19 2193 1
19 2194 1
19 2196 1
19 2197 2
19 2200 1
19 2203 1
19 2204 1
19 2205 1
19 2206 1
19 2207 1
19 2208 1
19 2209 1
19 2213 1
19 2216 1
19 2219 1
19 2221 1
19 2223 1
19 2224 1
19 2228 1
19 2233 1
19 2234 1
19 2245 2
19 2247 1
19 2253 1
19 2257 1
19 2258 1
19 2259 1
19 2268 1
19 2271 2
19 2273 1
19 2275 1
19 2276 2
19 2278 1
19 2281 1
19 2284 1
19 2285 2
19 2286 2
19 2288 1
19 2293 1
19 2294 125
19 2295 1
19 2296 144
19 2297 110
19 2298 128
19 2299 114
19 2300 44
19 2301 4
19 2302 9
19 2303 2
20 49 1
20 1454 1
20 2294 11
20 2296 29
20 2297 24
20 2298 16
20 2299 21
20 2300 1
21 2 1
21 16 1
21 27 1
21 51 2
21 68 1
21 98 1
21 118 1
21 130 1
21 136 1
21 179 1
21 182 1
21 186 1
21 192 1
21 194 1
21 210 1
21 220 1
21 290 1
21 328 1
21 339 1
21 345 1
21 372 1
21 377 1
21 387 1
21 390 1
21 406 1
21 421 1
21 473 1
21 478 1
21 487 1
21 539 2
21 549 1
21 589 1
21 593 1
21 603 1
21 613 1
21 629 1
21 636 1
21 689 1
21 717 1
21 737 1
21 751 1
21 778 1
21 809 1
21 826 1
21 870 1
21 883 1
21 938 1
21 977 1
21 1058 1
21 1077 1
21 1108 1
21 1123 1
21 1222 1
21 1232 1
21 1276 1
21 1314 1
21 1317 1
21 1329 1
21 1400 1
21 1430 1
21 1643 1
21 1740 1
21 1800 1
21 1824 1
21 2104 1
21 2164 1
21 2193 1
21 2240 1
21 2294 11
21 2296 60
21 2297 47
21 2298 54
21 2299 35
21 2300 3
21 2301 1
21 2302 2
22 2 1
22 14 1
22 19 1
22 31 1
22 36 1
22 38 1
22 40 1
22 45 1
22 49 1
22 50 1
22 71 1
22 75 1
22 78 1
22 88 1
22 89 1
22 94 1
22 96 1
22 113 1
22 118 1
22 125 2
22 129 1
22 137 1
22 142 1
22 144 1
22 153 1
22 162 2
22 163 1
22 173 1
22 176 1
22 179 1
22 180 1
22 185 1
22 186 1
22 188 1
22 190 1
22 193 1
22 195 1
22 197 1
22 198 1
22 230 1
22 238 1
22 243 1
22 247 1
22 251 1
22 252 1
22 254 1
22 268 1
22 274 1
22 281 1
22 291 1
22 292 1
22 304 1
22 319 1
22 320 1
22 332 1
22 339 1
22 343 1
22 353 1
22 358 1
22 376 1
22 380 1
22 384 1
22 399 1
22 402 1
22 416 1
22 418 1
22 422 1
22 428 1
22 434 1
22 444 1
22 445 1
22 457 1
22 462 1
22 469 1
22 471 1
22 479 1
22 481 1
22 495 1
22 497 1
22 509 1
22 517 2
22 525 2
22 526 1
22 528 1
22 546 1
22 548 1
22 549 1
22 570 1
22 602 1
22 605 2
22 624 1
22 625 1
22 626 1
22 642 1
22 643 1
22 649 1
22 652 1
22 694 1
22 701 1
22 702 1
22 703 1
22 707 1
22 711 1
22 726 1
22 729 1
22 731 1
22 742 1
22 743 1
22 744 1
22 756 1
22 757 1
22 770 1
22 794 1
22 816 1
22 817 1
22 820 1
22 821 1
22 833 1
22 834 1
22 838 1
22 840 1
22 852 1
22 853 1
22 854 1
22 858 1
22 870 1
22 875 1
22 879 1
22 881 1
22 899 1
22 907 1
22 911 1
22 914 1
22 935 1
22 936 1
22 938 1
22 958 1
22 978 1
22 981 1
22 991 1
22 994 1
22 996 1
22 1008 1
22 1020 1
22 1034 1
22 1035 1
22 1046 1
22 1053 1
22 1057 1
22 1066 1
22 1067 1
22 1074 1
22 1082 1
22 1092 1
22 1101 1
22 1105 1
22 1112 1
22 1116 1
22 1119 1
22 1121 1
22 1133 1
22 1141 1
22 1144 1
22 1145 1
22 1149 1
22 1169 1
22 1177 1
22 1178 1
22 1199 1
22 1200 1
22 1201 1
22 1213 2
22 1219 1
22 1225 1
22 1237 1
22 1241 1
22 1267 1
22 1275 1
22 1277 1
22 1280 1
22 1288 1
22 1302 1
22 1312 1
22 1335 1
22 1351 1
22 1390 1
22 1416 1
22 1417 1
22 1422 1
22 1425 2
22 1443 1
22 1450 1
22 1458 1
22 1463 2
22 1498 1
22 1502 1
22 1509 1
22 1515 1
22 1518 1
22 1525 1
22 1542 1
22 1569 1
22 1573 1
22 1583 1
22 1585 1
22 1606 1
22 1638 1
22 1642 1
22 1663 1
22 1671 1
22 1682 1
22 1686 1
22 1712 1
22 1716 1
22 1720 1
22 1722 1
22 1731 1
22 1753 1
22 1782 1
22 1800 1
22 1810 1
22 1824 1
22 1827 1
22 1830 1
22 1847 2
22 1855 1
22 1861 1
22 1862 1
22 1871 1
22 1884 1
22 1889 1
22 1900 1
22 1903 1
22 1932 1
22 1935 1
22 1944 1
22 1987 1
22 1996 1
22 2011 1
22 2024 1
22 2029 1
22 2032 1
22 2033 1
22 2038 1
22 2059 1
22 2092 1
22 2104 1
22 2118 1
22 2164 1
22 2184 1
22 2192 2
22 2198 1
22 2216 1
22 2253 1
22 2254 1
22 2257 1
22 2263 1
22 2264 1
22 2265 1
22 2273 1
22 2274 1
22 2290 1
22 2295 1
22 2296 2
22 2297 4
22 2298 1
22 2300 1
22 2301 2
22 2302 1
23 5 1
23 7 1
23 17 1
23 35 1
23 42 1
23 45 1
23 47 1
23 54 1
23 56 1
23 69 1
23 70 1
23 75 1
23 89 1
23 101 1
23 110 1
23 116 1
23 118 1
23 161 1
23 167 1
23 182 1
23 188 1
23 189 1
23 193 1
23 201 1
23 208 1
23 209 1
23 222 1
23 223 2
23 226 1
23 257 1
23 263 1
23 265 1
23 280 1
23 282 1
23 286 1
23 288 1
23 291 1
23 315 1
23 335 1
23 348 1
23 365 1
23 370 1
23 373 1
23 394 1
23 414 1
23 420 1
23 422 1
23 436 1
23 472 1
23 496 1
23 498 1
23 513 1
23 522 1
23 533 1
23 562 1
23 566 1
23 570 1
23 577 1
23 580 1
23 585 1
23 586 1
23 610 1
23 617 1
23 619 1
23 627 1
23 630 2
23 643 1
23 664 1
23 670 1
23 682 1
23 712 1
23 719 1
23 722 1
23 740 1
23 746 1
23 775 1
23 777 1
23 780 1
23 782 1
23 784 1
23 785 1
23 804 1
23 809 1
23 868 1
23 890 1
23 900 1
23 904 1
23 909 1
23 912 2
23 935 1
23 938 1
23 942 1
23 952 1
23 966 1
23 968 1
23 969 1
23 972 1
23 974 1
23 981 1
23 984 1
23 988 2
23 989 1
23 1002 1
23 1010 1
23 1019 1
23 1026 1
23 1037 1
23 1046 1
23 1144 1
23 1163 1
23 1186 1
23 1192 1
23 1205 1
23 1209 1
23 1219 1
23 1223 1
23 1224 1
23 1238 2
23 1254 1
23 1256 1
23 1271 1
23 1276 1
23 1286 1
23 1319 1
23 1338 1
23 1340 1
23 1350 1
23 1386 1
23 1396 1
23 1417 1
23 1483 1
23 1502 1
23 1528 1
23 1538 1
23 1562 1
23 1579 1
23 1589 1
23 1609 1
23 1632 1
23 1637 1
23 1683 1
23 1695 1
23 1719 1
23 1738 1
23 1846 1
23 1869 1
23 1874 1
23 1880 1
23 1889 1
23 1916 1
23 1923 1
23 1946 1
23 1950 1
23 1969 1
23 1998 1
23 2007 1
23 2032 1
23 2113 2
23 2121 2
23 2149 1
23 2160 1
23 2169 1
23 2182 1
23 2194 1
23 2293 1
23 2294 1
23 2296 3
23 2300 1
23 2302 1
24 10 1
24 14 1
24 15 2
24 23 1
24 26 1
24 30 1
24 31 2
24 33 1
24 39 1
24 54 1
24 60 1
24 75 1
24 84 1
24 85 1
24 89 1
24 98 1
24 102 1
24 106 1
24 107 1
24 114 1
24 115 1
24 131 2
24 133 1
24 137 1
24 158 2
24 161 1
24 187 1
24 199 1
24 213 1
24 227 1
24 236 1
24 240 1
24 248 1
24 253 1
24 259 1
24 283 1
24 287 1
24 291 1
24 292 1
24 306 1
24 316 2
24 321 1
24 325 1
24 330 1
24 339 1
24 346 1
24 363 1
24 384 1
24 388 1
24 412 1
24 422 1
24 486 1
24 492 1
24 504 1
24 513 1
24 527 1
24 536 1
24 548 1
24 550 1
24 553 1
24 574 1
24 583 1
24 591 1
24 601 1
24 617 1
24 630 1
24 636 1
24 647 1
24 657 1
24 684 2
24 689 1
24 699 1
24 747 1
24 772 1
24 780 1
24 782 1
24 815 1
24 841 1
24 845 1
24 852 1
24 860 1
24 876 1
24 888 1
24 895 1
24 897 1
24 917 1
24 936 1
24 952 1
24 967 1
24 978 1
24 985 1
24 992 1
24 996 1
24 1004 1
24 1020 1
24 1022 1
24 1028 1
24 1035 2
24 1097 1
24 1104 1
24 1133 1
24 1134 1
24 1135 1
24 1137 1
24 1140 1
24 1141 1
24 1148 1
24 1152 1
24 1167 1
24 1176 1
24 1193 1
24 1199 1
24 1219 1
24 1251 1
24 1283 1
24 1284 1
24 1290 1
24 1291 1
24 1310 1
24 1317 1
24 1320 1
24 1347 1
24 1364 1
24 1378 1
24 1400 1
24 1421 1
24 1425 1
24 1427 1
24 1429 2
24 1515 1
24 1516 1
24 1528 1
24 1561 1
24 1580 1
24 1587 1
24 1602 1
24 1608 1
24 1626 1
24 1628 1
24 1632 1
24 1634 1
24 1643 1
24 1656 1
24 1671 1
24 1677 1
24 1693 1
24 1728 2
24 1729 1
24 1733 1
24 1739 1
24 1776 2
24 1810 1
24 1824 2
24 1832 2
24 1844 1
24 1853 1
24 1865 1
24 1886 1
24 1891 1
24 1922 1
24 1943 1
24 1945 1
24 1963 1
24 1964 1
24 1974 1
24 1989 1
24 2009 1
24 2014 1
24 2021 1
24 2037 1
24 2044 1
24 2056 1
24 2058 1
24 2111 1
24 2141 1
24 2148 1
24 2151 1
24 2154 1
24 2162 1
24 2170 1
24 2174 1
24 2188 2
24 2200 1
24 2208 1
24 2215 1
24 2220 1
24 2253 1
24 2263 1
24 2284 1
24 2299 1
24 2300 1
25 4 1
25 5 1
25 16 1
25 21 1
25 29 1
25 42 2
25 45 1
25 48 1
25 58 1
25 71 1
25 101 1
25 110 1
25 114 1
25 121 1
25 130 1
25 131 2
25 132 2
25 149 1
25 154 2
25 161 1
25 168 1
25 170 1
25 171 1
25 174 1
25 179 1
25 187 1
25 203 1
25 207 1
25 217 1
25 250 1
25 261 1
25 268 1
25 273 1
25 279 1
25 280 2
25 308 1
25 327 1
25 338 1
25 348 1
25 355 1
25 359 1
25 360 1
25 365 1
25 382 1
25 383 2
25 397 1
25 399 1
25 405 1
25 425 1
25 428 1
25 429 1
25 431 1
25 433 1
25 451 1
25 455 1
25 492 1
25 519 1
25 543 1
25 550 1
25 552 1
25 622 1
25 623 1
25 627 1
25 634 1
25 652 1
25 679 1
25 706 1
25 712 1
25 728 2
25 737 1
25 757 1
25 769 1
25 774 1
25 778 1
25 780 1
25 781 1
25 799 1
25 818 2
25 825 1
25 832 2
25 838 1
25 875 1
25 881 1
25 891 1
25 908 1
25 914 1
25 941 1
25 970 1
25 976 1
25 977 1
25 998 1
25 1000 1
25 1002 1
25 1037 1
25 1050 2
25 1053 1
25 1057 1
25 1083 1
25 1096 1
25 1135 1
25 1182 1
25 1210 1
25 1211 1
25 1215 1
25 1225 1
25 1235 1
25 1261 1
25 1306 1
25 1315 1
25 1335 1
25 1337 1
25 1352 1
25 1373 1
25 1374 1
25 1380 1
25 1400 1
25 1403 1
25 1408 1
25 1419 1
25 1459 1
25 1483 1
25 1499 1
25 1520 1
25 1540 1
25 1560 1
25 1566 1
25 1573 2
25 1584 1
25 1611 1
25 1624 1
25 1625 1
25 1647 1
25 1684 1
25 1692 1
25 1742 1
25 1744 1
25 1791 1
25 1829 1
25 1860 1
25 1864 1
25 1872 1
25 1897 1
25 1899 1
25 1917 1
25 1921 1
25 1925 1
25 1930 1
25 1986 1
25 1992 1
25 1998 1
25 2000 1
25 2025 1
25 2083 1
25 2086 1
25 2097 1
25 2108 1
25 2113 1
25 2128 2
25 2131 1
25 2137 1
25 2141 1
25 2145 1
25 2146 1
25 2147 1
25 2153 1
25 2165 1
25 2203 1
25 2207 1
25 2208 1
25 2241 1
25 2257 1
25 2286 1
25 2297 1
25 2298 1
25 2300 2
25 2302 2
25 2303 1
26 12 1
26 22 1
26 62 1
26 75 1
26 88 1
26 98 1
26 129 1
26 150 1
26 151 1
26 177 1
26 222 1
26 270 1
26 273 1
26 287 1
26 329 1
26 334 1
26 367 1
26 384 1
26 431 1
26 443 1
26 454 1
26 505 1
26 525 1
26 526 1
26 530 1
26 577 1
26 584 1
26 585 2
26 597 1
26 619 1
26 737 1
26 760 1
26 843 1
26 944 1
26 968 2
26 976 1
26 1020 1
26 1076 1
26 1100 1
26 1119 1
26 1140 1
26 1146 1
26 1169 1
26 1193 1
26 1242 1
26 1368 1
26 1388 1
26 1420 1
26 1449 1
26 1480 1
26 1525 1
26 1528 1
26 1552 1
26 1581 1
26 1682 1
26 1787 1
26 1799 1
26 1839 1
26 1912 1
26 1927 1
26 1970 1
26 2060 1
26 2068 1
26 2247 1
27 3 1
27 5 1
27 9 1
27 10 1
27 13 1
27 17 1
27 18 1
27 24 1
27 27 1
27 33 1
27 41 1
27 42 1
27 46 1
27 48 2
27 53 2
27 86 1
27 88 1
27 97 1
27 106 1
27 117 1
27 128 1
27 130 2
27 131 1
27 147 1
27 156 1
27 166 2
27 169 1
27 170 1
27 171 1
27 175 1
27 183 1
27 192 1
27 222 1
27 231 1
27 268 1
27 271 1
27 282 1
27 285 1
27 287 1
27 289 1
27 297 1
27 299 2
27 301 1
27 303 1
27 305 1
27 307 2
27 310 1
27 311 1
27 332 1
27 335 1
27 339 1
27 341 1
27 343 1
27 351 1
27 352 2
27 356 1
27 357 1
27 360 1
27 362 1
27 369 1
27 385 1
27 390 1
27 394 1
27 406 2
27 412 1
27 418 1
27 420 2
27 421 1
27 430 1
27 432 1
27 438 1
27 440 1
27 444 2
27 445 1
27 453 1
27 455 1
27 470 1
27 476 1
27 487 1
27 495 1
27 501 1
27 508 1
27 513 1
27 518 1
27 526 1
27 538 1
27 544 1
27 551 1
27 552 1
27 554 1
27 560 1
27 564 1
27 571 1
27 585 1
27 588 1
27 597 2
27 602 1
27 605 1
27 610 1
27 617 1
27 629 1
27 648 1
27 657 1
27 662 1
27 673 1
27 679 1
27 682 1
27 687 1
27 690 1
27 697 2
27 701 1
27 708 1
27 713 1
27 716 1
27 729 1
27 739 1
27 753 1
27 756 1
27 767 1
27 774 3
27 790 1
27 795 1
27 806 1
27 808 1
27 817 1
27 819 2
27 823 2
27 846 1
27 864 1
27 869 1
27 883 1
27 889 1
27 902 1
27 913 1
27 918 1
27 928 2
27 934 1
27 935 1
27 944 1
27 952 1
27 968 1
27 973 1
27 974 1
27 983 1
27 993 1
27 1007 1
27 1029 1
27 1031 1
27 1041 1
27 1055 1
27 1058 1
27 1069 1
27 1081 1
27 1084 1
27 1085 1
27 1094 1
27 1098 1
27 1107 1
27 1134 1
27 1141 1
27 1143 1
27 1144 1
27 1148 1
27 1169 1
27 1170 1
27 1177 1
27 1186 1
27 1193 1
27 1195 1
27 1198 1
27 1204 1
27 1211 1
27 1223 1
27 1248 1
27 1268 1
27 1277 1
27 1278 1
27 1295 1
27 1296 1
27 1300 1
27 1301 1
27 1306 1
27 1325 1
27 1329 1
27 1333 1
27 1348 1
27 1353 1
27 1355 1
27 1358 1
27 1359 1
27 1370 2
27 1372 1
27 1380 1
27 1382 2
27 1386 1
27 1398 1
27 1401 1
27 1417 2
27 1439 1
27 1440 1
27 1447 1
27 1452 1
27 1461 1
27 1475 1
27 1487 1
27 1518 1
27 1519 1
27 1523 1
27 1525 1
27 1541 1
27 1551 1
27 1559 1
27 1561 1
27 1570 1
27 1572 1
27 1601 1
27 1602 1
27 1621 1
27 1625 1
27 1632 1
27 1635 1
27 1638 1
27 1642 1
27 1655 1
27 1659 1
27 1665 1
27 1668 1
27 1681 1
27 1703 1
27 1753 1
27 1778 1
27 1790 1
27 1791 1
27 1793 1
27 1813 1
27 1817 1
27 1829 1
27 1838 1
27 1850 1
27 1852 1
27 1884 1
27 1901 1
27 1980 1
27 1983 1
27 2004 2
27 2026 1
27 2031 1
27 2063 2
27 2064 1
27 2068 1
27 2073 1
27 2078 1
27 2110 1
27 2111 1
27 2171 1
27 2198 1
27 2205 1
27 2207 1
27 2216 2
27 2222 1
27 2225 1
27 2230 1
27 2257 2
27 2265 1
27 2294 4
27 2295 2
27 2296 2
27 2298 1
27 2299 3
27 2300 1
27 2301 1
28 12 1
28 37 1
28 274 1
28 300 1
28 641 1
28 700 1
28 710 1
28 2189 1
28 2294 16
28 2295 2
28 2296 19
28 2297 32
28 2298 25
28 2299 24
28 2300 4
29 4 1
29 18 1
29 26 1
29 42 1
29 77 1
29 106 1
29 147 1
29 158 1
29 240 1
29 278 1
29 300 1
29 336 1
29 347 1
29 372 1
29 373 1
29 429 1
29 432 1
29 455 1
29 492 1
29 536 1
29 642 1
29 649 1
29 715 1
29 726 1
29 727 1
29 758 1
29 797 1
29 814 1
29 817 1
29 825 1
29 830 1
29 883 2
29 932 1
29 947 1
29 980 1
29 1003 1
29 1004 1
29 1049 1
29 1082 1
29 1145 1
29 1147 1
29 1157 1
29 1164 1
29 1173 1
29 1194 1
29 1231 1
29 1290 1
29 1292 1
29 1376 1
29 1477 1
29 1513 1
29 1587 1
29 1595 1
29 1689 1
29 1699 1
29 1707 1
29 1721 1
29 1752 1
29 1773 1
29 1809 1
29 1822 1
29 1844 1
29 1901 1
29 2001 1
29 2005 1
29 2011 1
29 2110 1
29 2122 1
29 2130 1
29 2133 1
29 2196 1
29 2296 2
30 16 1
30 30 1
30 34 1
30 54 1
30 77 1
30 94 1
30 112 1
30 133 1
30 144 1
30 150 1
30 158 1
30 176 1
30 197 1
30 203 1
30 216 1
30 243 1
30 245 1
30 251 1
30 347 1
30 348 1
30 351 1
30 352 1
30 394 1
30 402 1
30 473 1
30 504 1
30 515 1
30 517 1
30 550 1
30 569 1
30 604 1
30 623 1
30 708 1
30 732 1
30 733 1
30 763 1
30 775 1
30 778 1
30 800 1
30 849 1
30 860 1
30 864 1
30 873 1
30 886 1
30 893 1
30 939 1
30 951 1
30 957 1
30 1017 1
30 1072 1
30 1087 1
30 1095 1
30 1107 1
30 1126 1
30 1160 1
30 1172 1
30 1180 1
30 1203 1
30 1204 1
30 1238 1
30 1264 1
30 1272 1
30 1281 1
30 1294 1
30 1338 1
30 1376 1
30 1476 1
30 1488 1
30 1526 1
30 1533 1
30 1547 1
30 1606 1
30 1637 1
30 1735 1
30 1758 1
30 1771 1
30 1773 1
30 1788 1
30 1953 1
30 1954 1
30 1971 1
30 2143 1
30 2151 1
30 2159 1
30 2166 1
30 2182 1
30 2194 1
30 2232 1
30 2263 1
30 2294 1
30 2295 1
30 2296 1
30 2298 2
30 2299 1
31 10 1
31 12 1
31 14 1
31 16 1
31 18 1
31 30 1
31 41 1
31 42 1
31 57 1
31 66 1
31 67 1
31 79 1
31 83 1
31 95 1
31 113 1
31 117 1
31 118 1
31 131 1
31 164 1
31 167 2
31 174 1
31 187 1
31 189 1
31 194 1
31 195 1
31 207 1
31 215 1
31 224 1
31 225 1
31 226 1
31 233 1
31 242 1
31 252 1
31 258 1
31 286 1
31 289 2
31 293 1
31 331 1
31 338 1
31 340 1
31 379 1
31 382 1
31 393 1
31 442 1
31 457 1
31 473 1
31 478 1
31 485 1
31 493 1
31 505 1
31 507 1
31 513 1
31 531 1
31 554 1
31 556 1
31 580 1
31 613 1
31 619 1
31 623 1
31 624 1
31 626 1
31 629 2
31 643 2
31 650 1
31 660 1
31 707 1
31 716 1
31 732 1
31 733 1
31 767 1
31 785 1
31 806 1
31 815 1
31 819 1
31 843 1
31 855 1
31 911 2
31 924 1
31 935 1
31 949 1
31 954 1
31 976 1
31 996 1
31 1008 1
31 1011 1
31 1021 1
31 1044 1
31 1051 1
31 1062 1
31 1072 1
31 1095 1
31 1097 1
31 1106 1
31 1124 1
31 1169 1
31 1194 1
31 1196 1
31 1197 1
31 1199 2
31 1205 1
31 1223 1
31 1232 1
31 1237 1
31 1244 1
31 1251 1
31 1310 1
31 1322 1
31 1369 1
31 1382 1
31 1385 1
31 1402 1
31 1415 1
31 1422 1
31 1430 1
31 1434 1
31 1435 1
31 1439 1
31 1446 1
31 1454 1
31 1465 1
31 1474 1
31 1490 1
31 1517 1
31 1536 1
31 1566 1
31 1567 1
31 1572 1
31 1593 1
31 1622 2
31 1623 1
31 1665 1
31 1666 1
31 1683 1
31 1686 2
31 1687 1
31 1692 1
31 1711 2
31 1736 1
31 1759 1
31 1794 1
31 1825 1
31 1841 1
31 1858 1
31 1865 1
31 1868 1
31 1871 1
31 1874 1
31 1880 1
31 1893 1
31 1929 1
31 1933 1
31 1943 1
31 1967 1
31 2044 1
31 2066 1
31 2074 1
31 2095 1
31 2123 1
31 2139 1
31 2142 1
31 2145 1
31 2194 3
31 2197 1
31 2217 1
31 2255 1
31 2294 2
31 2296 1
31 2299 1
31 2300 1
31 2301 1
31 2302 1
32 1 1
32 4 3
32 11 1
32 14 1
32 15 1
32 16 1
32 20 1
32 21 1
32 27 1
32 33 1
32 37 2
32 39 1
32 49 1
32 50 1
32 53 1
32 55 1
32 61 1
32 72 1
32 75 1
32 79 1
32 81 1
32 87 1
32 88 1
32 95 1
32 102 1
32 109 1
32 114 1
32 128 1
32 131 6
32 144 1
32 145 1
32 149 1
32 150 2
32 157 1
32 158 2
32 162 2
32 163 2
32 166 1
32 167 1
32 174 1
32 177 1
32 182 1
32 186 1
32 187 1
32 189 1
32 190 1
32 216 2
32 227 1
32 231 1
32 233 1
32 237 1
32 251 1
32 256 1
32 265 1
32 266 1
32 272 1
32 274 1
32 276 1
32 278 1
32 287 1
32 293 1
32 301 1
32 303 1
32 315 1
32 321 2
32 323 1
32 326 1
32 329 1
32 332 2
32 334 1
32 340 1
32 342 1
32 344 1
32 348 1
32 351 1
32 360 1
32 362 1
32 364 1
32 368 2
32 381 1
32 386 1
32 393 1
32 395 1
32 398 1
32 403 1
32 410 1
32 417 1
32 423 1
32 424 1
32 429 1
32 431 1
32 434 1
32 436 1
32 439 1
32 445 1
32 449 1
32 450 1
32 459 1
32 464 1
32 465 1
32 466 1
32 469 1
32 472 1
32 475 2
32 486 1
32 501 1
32 503 1
32 520 1
32 521 1
32 523 1
32 530 1
32 536 1
32 540 1
32 546 1
32 547 1
32 557 1
32 559 1
32 561 1
32 565 1
32 567 1
32 568 1
32 573 1
32 575 1
32 576 1
32 577 1
32 593 1
32 606 1
32 608 1
32 612 1
32 613 2
32 620 2
32 624 1
32 639 1
32 649 2
32 650 1
32 651 1
32 660 1
32 671 1
32 672 1
32 676 1
32 689 1
32 693 1
32 700 1
32 701 1
32 710 1
32 717 1
32 718 1
32 728 1
32 729 1
32 736 1
32 738 1
32 741 1
32 747 2
32 758 1
32 765 1
32 769 1
32 771 1
32 774 1
32 782 1
32 791 1
32 792 1
32 798 2
32 812 1
32 813 1
32 820 1
32 825 1
32 828 2
32 831 1
32 836 1
32 847 1
32 851 1
32 852 1
32 855 1
32 860 1
32 862 1
32 868 1
32 872 1
32 875 1
32 889 1
32 890 1
32 893 1
32 894 1
32 895 1
32 914 1
32 915 1
32 919 1
32 928 1
32 933 1
32 938 1
32 941 2
32 944 1
32 946 1
32 950 1
32 954 1
32 962 1
32 963 1
32 966 1
32 984 1
32 986 1
32 989 1
32 999 1
32 1001 1
32 1004 2
32 1018 2
32 1019 1
32 1040 1
32 1041 1
32 1043 1
32 1044 1
32 1057 2
32 1062 1
32 1076 1
32 1080 1
32 1082 1
32 1104 1
32 1117 1
32 1118 1
32 1121 1
32 1122 1
32 1138 1
32 1142 1
32 1149 1
32 1154 1
32 1155 1
32 1159 1
32 1165 1
32 1171 1
32 1174 1
32 1175 1
32 1177 1
32 1180 1
32 1191 1
32 1194 1
32 1212 1
32 1228 1
32 1232 1
32 1234 1
32 1238 2
32 1246 1
32 1247 1
32 1250 1
32 1253 1
32 1258 1
32 1261 1
32 1284 1
32 1294 1
32 1303 2
32 1304 1
32 1307 1
32 1309 2
32 1316 1
32 1317 1
32 1326 2
32 1329 1
32 1331 1
32 1335 1
32 1354 1
32 1359 1
32 1361 1
32 1379 1
32 1401 1
32 1403 1
32 1411 1
32 1413 2
32 1418 1
32 1422 1
32 1427 1
32 1431 1
32 1436 1
32 1440 1
32 1449 1
32 1486 1
32 1491 1
32 1498 1
32 1509 1
32 1511 1
32 1516 1
32 1518 1
32 1526 1
32 1539 1
32 1540 1
32 1543 1
32 1546 1
32 1557 1
32 1558 1
32 1559 2
32 1571 3
32 1574 1
32 1575 1
32 1612 1
32 1615 1
32 1620 1
32 1622 1
32 1626 1
32 1629 1
32 1641 1
32 1650 1
32 1653 1
32 1660 1
32 1664 1
32 1667 2
32 1676 1
32 1684 1
32 1686 1
32 1692 1
32 1697 1
32 1703 1
32 1716 1
32 1717 1
32 1723 1
32 1726 1
32 1732 1
32 1733 1
32 1734 1
32 1746 1
32 1759 1
32 1761 1
32 1763 1
32 1764 1
32 1774 1
32 1777 1
32 1784 1
32 1788 1
32 1797 1
32 1799 1
32 1800 1
32 1810 1
32 1818 2
32 1824 1
32 1834 1
32 1839 1
32 1840 1
32 1841 1
32 1850 1
32 1851 1
32 1857 2
32 1871 1
32 1875 2
32 1879 1
32 1885 1
32 1891 1
32 1894 1
32 1915 1
32 1920 1
32 1928 1
32 1933 1
32 1934 2
32 1936 1
32 1937 1
32 1938 1
32 1939 1
32 1941 1
32 1954 1
32 1961 1
32 1969 1
32 1973 1
32 1974 1
32 1975 1
32 2003 1
32 2004 1
32 2011 1
32 2016 1
32 2019 1
32 2024 1
32 2034 2
32 2038 1
32 2051 1
32 2053 2
32 2058 1
32 2059 1
32 2060 1
32 2070 1
32 2081 1
32 2088 1
32 2104 1
32 2107 1
32 2108 1
32 2114 1
32 2134 1
32 2142 2
32 2146 2
32 2150 1
32 2161 1
32 2184 1
32 2187 1
32 2197 1
32 2221 1
32 2230 1
32 2236 1
32 2240 1
32 2249 1
32 2252 1
32 2254 1
32 2256 1
32 2264 1
32 2294 1
32 2295 1
32 2296 3
32 2297 2
32 2298 1
32 2300 1
32 2301 1
32 2302 2
33 3 1
33 7 1
33 22 1
33 36 1
33 43 1
33 50 1
33 115 1
33 162 1
33 191 1
33 193 1
33 216 1
33 280 1
33 299 1
33 319 1
33 330 1
33 358 1
33 420 1
33 422 1
33 515 1
33 530 1
33 538 1
33 550 1
33 604 1
33 617 1
33 632 2
33 678 1
33 756 1
33 766 1
33 774 1
33 814 1
33 845 1
33 853 1
33 918 1
33 955 1
33 1101 1
33 1206 1
33 1215 1
33 1250 1
33 1276 1
33 1284 1
33 1341 1
33 1342 1
33 1354 1
33 1392 1
33 1441 1
33 1443 1
33 1496 1
33 1540 1
33 1637 1
33 1651 1
33 1658 1
33 1678 1
33 1796 1
33 1972 1
33 2022 1
33 2051 1
33 2148 1
33 2220 1
33 2228 1
33 2295 1
33 2298 1
33 2301 1
34 157 1
34 290 1
34 819 1
34 1181 1
34 1188 1
34 1240 1
34 1262 1
34 1405 1
34 1482 1
34 1995 1
34 2294 30
34 2295 17
34 2296 23
34 2297 26
34 2298 15
34 2299 26
34 2300 12
34 2301 10
34 2302 14
34 2303 13
35 697 1
36 1 1
36 2 1
36 3 1
36 5 1
36 10 1
36 18 1
36 19 1
36 21 1
36 29 1
36 30 1
36 37 1
36 41 1
36 42 2
36 46 1
36 47 1
36 49 1
36 54 1
36 60 1
36 62 1
36 65 1
36 73 1
36 75 1
36 77 1
36 81 1
36 88 1
36 89 1
36 92 1
36 93 1
36 96 1
36 99 1
36 105 1
36 111 1
36 113 1
36 116 2
36 121 1
36 124 1
36 125 1
36 130 1
36 134 1
36 137 1
36 138 1
36 140 1
36 143 2
36 150 1
36 151 1
36 160 1
36 161 1
36 165 1
36 167 1
36 176 2
36 177 1
36 179 1
36 182 1
36 195 1
36 200 1
36 210 1
36 211 2
36 213 1
36 218 1
36 230 1
36 239 1
36 242 1
36 243 1
36 245 1
36 250 2
36 260 1
36 261 1
36 262 1
36 263 1
36 265 1
36 271 1
36 272 1
36 274 1
36 276 1
36 289 1
36 313 1
36 316 1
36 318 1
36 322 1
36 324 1
36 335 1
36 338 1
36 353 1
36 373 1
36 382 1
36 383 1
36 390 1
36 393 1
36 394 1
36 397 1
36 398 1
36 401 1
36 403 1
36 405 1
36 408 1
36 409 1
36 411 2
36 415 1
36 416 1
36 417 1
36 419 1
36 422 1
36 430 1
36 431 1
36 432 1
36 434 1
36 438 1
36 439 1
36 455 1
36 457 1
36 461 1
36 462 1
36 466 1
36 477 1
36 479 1
36 482 1
36 487 1
36 504 1
36 526 1
36 528 1
36 533 2
36 538 1
36 549 1
36 553 1
36 555 1
36 578 1
36 580 1
36 595 1
36 600 1
36 601 1
36 619 1
36 634 1
36 643 2
36 645 1
36 647 1
36 648 1
36 663 1
36 670 2
36 688 1
36 692 2
36 700 1
36 701 2
36 704 2
36 708 1
36 709 1
36 712 2
36 715 1
36 718 1
36 740 1
36 741 1
36 746 1
36 752 1
36 753 3
36 755 2
36 756 3
36 759 1
36 773 1
36 774 1
36 786 1
36 787 1
36 789 1
36 792 2
36 795 1
36 797 2
36 813 1
36 818 1
36 820 1
36 822 1
36 823 1
36 828 1
36 834 1
36 836 1
36 857 1
36 861 1
36 862 1
36 868 1
36 872 1
36 873 1
36 875 1
36 881 1
36 887 1
36 900 1
36 912 1
36 915 1
36 918 1
36 922 1
36 923 1
36 924 1
36 935 1
36 939 1
36 945 1
36 952 1
36 981 1
36 984 2
36 987 2
36 988 1
36 993 1
36 1005 1
36 1006 1
36 1016 1
36 1025 1
36 1048 2
36 1058 1
36 1069 1
36 1074 1
36 1075 1
36 1077 1
36 1079 1
36 1085 1
36 1095 1
36 1102 1
36 1108 1
36 1109 1
36 1113 1
36 1114 1
36 1120 1
36 1123 1
36 1124 1
36 1134 1
36 1138 1
36 1144 1
36 1152 2
36 1154 1
36 1158 1
36 1159 1
36 1168 1
36 1196 1
36 1203 1
36 1210 2
36 1213 1
36 1222 1
36 1232 1
36 1242 1
36 1244 1
36 1245 1
36 1254 1
36 1270 1
36 1272 1
36 1273 1
36 1286 1
36 1288 1
36 1293 1
36 1294 1
36 1308 1
36 1309 1
36 1312 1
36 1317 1
36 1320 1
36 1329 1
36 1332 1
36 1333 1
36 1337 1
36 1339 1
36 1340 1
36 1343 1
36 1346 1
36 1368 2
36 1375 1
36 1376 1
36 1380 1
36 1382 1
36 1396 1
36 1408 1
36 1409 1
36 1412 1
36 1414 2
36 1427 2
36 1436 1
36 1458 1
36 1463 1
36 1465 1
36 1466 1
36 1477 1
36 1478 1
36 1483 1
36 1486 1
36 1488 1
36 1496 1
36 1525 1
36 1529 1
36 1535 1
36 1560 2
36 1561 1
36 1575 1
36 1579 1
36 1585 1
36 1586 1
36 1591 1
36 1626 1
36 1629 1
36 1630 1
36 1649 1
36 1660 1
36 1663 1
36 1674 1
36 1688 1
36 1693 1
36 1699 1
36 1702 1
36 1747 1
36 1766 1
36 1769 1
36 1774 1
36 1789 1
36 1806 1
36 1810 1
36 1814 1
36 1821 1
36 1832 1
36 1846 1
36 1849 1
36 1856 1
36 1860 1
36 1871 1
36 1873 1
36 1883 1
36 1895 1
36 1900 1
36 1906 1
36 1916 1
36 1920 1
36 1932 1
36 1939 1
36 1940 1
36 1960 1
36 1962 1
36 1975 1
36 1979 1
36 1983 2
36 1995 1
36 2007 1
36 2018 1
36 2052 1
36 2061 1
36 2066 1
36 2069 1
36 2075 1
36 2081 1
36 2092 1
36 2125 1
36 2137 1
36 2142 1
36 2147 2
36 2153 1
36 2160 1
36 2161 1
36 2170 1
36 2193 1
36 2197 1
36 2205 1
36 2207 1
36 2209 1
36 2235 2
36 2241 1
36 2255 1
36 2260 1
36 2267 1
36 2273 1
36 2276 1
36 2278 1
36 2294 1
36 2295 1
36 2296 3
36 2297 1
36 2298 2
36 2301 2
37 1 4
37 2 2
37 3 3
37 4 2
37 5 1
37 6 1
37 7 1
37 8 1
37 10 2
37 11 1
37 15 3
37 16 1
37 18 1
37 21 3
37 24 1
37 26 1
37 27 1
37 33 2
37 34 2
37 36 1
37 37 1
37 38 1
37 39 1
37 41 1
37 42 1
37 43 1
37 44 1
37 51 2
37 54 1
37 60 2
37 61 1
37 62 1
37 64 3
37 68 3
37 69 4
37 70 1
37 73 3
37 78 1
37 79 1
37 80 1
37 81 1
37 84 2
37 85 1
37 87 1
37 88 2
37 90 1
37 91 1
37 99 1
37 104 1
37 105 1
37 107 1
37 113 1
37 117 3
37 118 3
37 119 1
37 120 1
37 121 1
37 123 2
37 125 1
37 128 3
37 130 1
37 140 1
37 141 1
37 142 1
37 143 1
37 144 1
37 147 1
37 150 1
37 151 2
37 153 2
37 154 1
37 158 1
37 159 1
37 165 1
37 169 1
37 174 1
37 177 1
37 180 1
37 181 1
37 183 1
37 185 1
37 189 2
37 190 1
37 191 3
37 192 4
37 195 2
37 196 3
37 197 2
37 199 1
37 202 3
37 207 3
37 209 1
37 210 1
37 212 1
37 213 3
37 214 1
37 215 1
37 217 1
37 223 1
37 226 2
37 232 3
37 236 1
37 237 1
37 239 1
37 240 1
37 241 1
37 242 1
37 244 1
37 249 1
37 251 1
37 253 1
37 257 1
37 258 2
37 263 1
37 264 1
37 267 1
37 268 2
37 271 1
37 272 1
37 281 1
37 282 1
37 285 1
37 286 1
37 291 2
37 293 3
37 294 1
37 295 2
37 296 1
37 301 1
37 304 1
37 305 1
37 306 1
37 314 2
37 315 1
37 316 2
37 317 1
37 318 1
37 321 1
37 331 1
37 333 1
37 335 1
37 336 4
37 339 1
37 341 2
37 348 1
37 354 1
37 355 3
37 356 1
37 358 3
37 360 1
37 361 1
37 362 1
37 368 3
37 370 1
37 371 2
37 372 1
37 377 1
37 379 1
37 382 2
37 385 1
37 387 1
37 389 2
37 394 2
37 402 2
37 406 2
37 408 1
37 411 3
37 413 1
37 416 1
37 419 1
37 424 1
37 427 2
37 428 1
37 431 1
37 432 1
37 433 1
37 435 3
37 436 2
37 441 2
37 450 1
37 451 1
37 454 1
37 460 2
37 464 3
37 467 2
37 468 1
37 471 1
37 474 2
37 476 1
37 478 2
37 490 1
37 494 1
37 498 1
37 500 1
37 503 1
37 505 1
37 511 1
37 512 1
37 514 1
37 515 1
37 516 2
37 521 1
37 526 1
37 528 1
37 530 2
37 531 1
37 533 1
37 536 1
37 537 1
37 538 1
37 541 1
37 546 1
37 547 1
37 549 4
37 553 1
37 560 1
37 562 1
37 563 2
37 565 1
37 567 1
37 568 2
37 580 2
37 583 1
37 584 1
37 585 1
37 586 2
37 587 1
37 588 1
37 590 1
37 595 1
37 597 1
37 600 1
37 601 1
37 602 1
37 611 2
37 612 2
37 615 3
37 616 1
37 617 1
37 625 1
37 626 1
37 630 1
37 631 1
37 636 1
37 637 2
37 638 2
37 639 1
37 641 3
37 644 1
37 646 1
37 647 1
37 652 2
37 653 1
37 657 1
37 659 1
37 671 1
37 675 2
37 678 1
37 680 1
37 682 1
37 683 1
37 684 1
37 687 2
37 689 1
37 690 1
37 691 2
37 692 1
37 693 1
37 695 3
37 699 1
37 702 2
37 703 2
37 708 1
37 717 1
37 719 1
37 721 1
37 723 1
37 730 1
37 742 1
37 743 1
37 745 1
37 747 1
37 749 1
37 751 2
37 753 1
37 755 1
37 756 2
37 757 2
37 760 1
37 761 1
37 763 1
37 764 1
37 765 1
37 766 1
37 768 1
37 769 1
37 770 1
37 773 1
37 778 1
37 781 2
37 785 1
37 788 1
37 791 1
37 793 1
37 797 3
37 799 1
37 800 2
37 801 1
37 803 2
37 804 1
37 805 1
37 809 1
37 817 1
37 820 2
37 821 1
37 825 1
37 827 2
37 829 1
37 830 1
37 832 3
37 844 2
37 847 1
37 851 1
37 858 1
37 859 1
37 860 1
37 862 1
37 863 1
37 864 1
37 865 2
37 867 1
37 869 1
37 874 1
37 880 1
37 884 1
37 886 2
37 887 1
37 890 3
37 891 1
37 892 1
37 894 2
37 896 2
37 899 3
37 901 1
37 902 1
37 906 1
37 908 2
37 912 1
37 914 1
37 917 1
37 926 1
37 929 1
37 930 2
37 931 1
37 932 1
37 933 1
37 935 2
37 937 1
37 944 2
37 951 1
37 959 2
37 960 2
37 961 1
37 963 2
37 964 2
37 967 1
37 969 1
37 971 1
37 973 1
37 975 1
37 979 1
37 980 1
37 981 1
37 983 1
37 993 1
37 999 1
37 1000 1
37 1001 1
37 1006 1
37 1008 1
37 1012 1
37 1013 1
37 1015 2
37 1018 2
37 1021 1
37 1022 2
37 1024 1
37 1029 3
37 1033 1
37 1036 2
37 1038 1
37 1039 1
37 1041 1
37 1043 1
37 1044 1
37 1045 1
37 1047 1
37 1052 1
37 1053 1
37 1056 1
37 1057 1
37 1059 2
37 1063 2
37 1064 2
37 1075 1
37 1078 1
37 1080 1
37 1081 1
37 1083 2
37 1085 2
37 1089 1
37 1093 1
37 1097 1
37 1100 2
37 1106 1
37 1111 1
37 1114 1
37 1126 1
37 1134 1
37 1139 2
37 1141 1
37 1149 1
37 1157 4
37 1158 1
37 1160 1
37 1161 2
37 1165 1
37 1169 1
37 1170 1
37 1176 3
37 1182 1
37 1185 1
37 1186 1
37 1196 1
37 1197 1
37 1198 1
37 1201 2
37 1204 1
37 1205 1
37 1207 1
37 1213 1
37 1214 1
37 1215 1
37 1221 1
37 1222 1
37 1223 1
37 1224 1
37 1226 2
37 1227 1
37 1234 2
37 1236 2
37 1242 1
37 1243 1
37 1245 1
37 1246 1
37 1247 2
37 1249 1
37 1250 1
37 1251 1
37 1252 2
37 1253 4
37 1256 1
37 1257 1
37 1258 1
37 1260 1
37 1264 1
37 1268 1
37 1272 3
37 1274 1
37 1276 1
37 1281 1
37 1282 1
37 1284 1
37 1285 1
37 1286 1
37 1290 1
37 1292 2
37 1293 1
37 1302 1
37 1308 2
37 1309 1
37 1312 1
37 1314 1
37 1317 1
37 1322 1
37 1327 1
37 1328 1
37 1330 1
37 1334 1
37 1337 1
37 1340 1
37 1344 2
37 1346 1
37 1348 2
37 1354 1
37 1365 1
37 1367 1
37 1381 1
37 1384 2
37 1386 1
37 1389 2
37 1392 1
37 1399 1
37 1413 1
37 1414 1
37 1415 1
37 1420 1
37 1425 1
37 1426 2
37 1430 1
37 1433 1
37 1434 1
37 1436 1
37 1439 2
37 1457 1
37 1458 1
37 1460 3
37 1461 1
37 1465 1
37 1467 1
37 1468 2
37 1471 1
37 1475 1
37 1477 1
37 1482 1
37 1484 1
37 1488 1
37 1492 1
37 1495 1
37 1504 1
37 1507 3
37 1510 1
37 1518 1
37 1524 1
37 1525 5
37 1531 1
37 1533 1
37 1537 1
37 1538 2
37 1544 1
37 1546 1
37 1547 2
37 1548 1
37 1551 3
37 1554 1
37 1555 1
37 1556 1
37 1566 1
37 1571 2
37 1574 1
37 1575 2
37 1576 2
37 1580 1
37 1589 1
37 1590 1
37 1596 2
37 1598 4
37 1603 1
37 1605 1
37 1606 1
37 1610 1
37 1615 1
37 1617 1
37 1620 1
37 1624 1
37 1636 1
37 1638 1
37 1640 1
37 1647 1
37 1649 1
37 1656 1
37 1657 1
37 1660 1
37 1661 1
37 1662 1
37 1663 1
37 1668 1
37 1670 1
37 1686 2
37 1689 1
37 1691 1
37 1692 1
37 1695 1
37 1701 1
37 1705 1
37 1711 1
37 1714 1
37 1717 1
37 1720 2
37 1721 2
37 1736 1
37 1742 1
37 1746 2
37 1748 1
37 1754 1
37 1758 1
37 1779 1
37 1783 2
37 1787 2
37 1790 1
37 1800 1
37 1802 1
37 1805 2
37 1816 1
37 1818 1
37 1822 1
37 1828 1
37 1834 1
37 1835 2
37 1837 1
37 1842 1
37 1844 1
37 1853 1
37 1855 1
37 1856 1
37 1857 1
37 1858 3
37 1862 2
37 1863 1
37 1866 1
37 1868 2
37 1869 1
37 1873 1
37 1876 1
37 1878 1
37 1882 1
37 1890 1
37 1895 1
37 1899 1
37 1900 1
37 1903 3
37 1905 3
37 1912 1
37 1913 3
37 1914 1
37 1920 1
37 1923 1
37 1928 1
37 1935 1
37 1936 2
37 1947 1
37 1950 1
37 1956 1
37 1957 1
37 1964 1
37 1973 1
37 1976 1
37 1984 1
37 1985 1
37 1991 1
37 1995 1
37 1998 2
37 2004 1
37 2005 2
37 2012 1
37 2014 1
37 2018 1
37 2027 1
37 2032 1
37 2043 1
37 2044 1
37 2045 1
37 2049 1
37 2059 1
37 2062 1
37 2076 1
37 2079 1
37 2080 1
37 2081 1
37 2085 1
37 2086 1
37 2093 2
37 2095 2
37 2097 1
37 2099 1
37 2109 1
37 2115 1
37 2118 2
37 2148 1
37 2152 1
37 2156 1
37 2159 1
37 2162 1
37 2183 1
37 2184 1
37 2195 1
37 2199 1
37 2202 1
37 2203 1
37 2217 1
37 2219 1
37 2226 1
37 2232 1
37 2236 1
37 2238 1
37 2242 1
37 2244 1
37 2248 1
37 2249 1
37 2253 1
37 2254 1
37 2265 1
37 2266 1
37 2270 1
37 2274 1
37 2290 1
37 2292 1
37 2294 38
37 2295 76
37 2296 88
37 2297 112
37 2298 110
37 2299 68
37 2300 35
37 2301 7
37 2302 52
37 2303 12
38 1 3
38 5 4
38 8 1
38 9 2
38 15 1
38 17 1
38 18 1
38 20 1
38 24 1
38 25 1
38 44 1
38 47 1
38 54 1
38 62 1
38 75 1
38 76 1
38 79 1
38 87 1
38 126 3
38 132 1
38 143 1
38 144 2
38 156 1
38 157 1
38 162 1
38 184 2
38 192 2
38 207 1
38 208 2
38 209 1
38 212 1
38 220 1
38 222 1
38 224 1
38 253 1
38 272 1
38 273 1
38 278 1
38 284 2
38 318 2
38 324 1
38 352 1
38 391 1
38 397 1
38 409 1
38 438 1
38 483 1
38 485 1
38 487 1
38 503 1
38 504 1
38 536 1
38 540 1
38 568 1
38 572 1
38 573 1
38 586 1
38 597 2
38 650 1
38 664 1
38 694 1
38 712 1
38 747 1
38 780 1
38 802 1
38 849 1
38 879 1
38 883 1
38 920 1
38 923 1
38 972 1
38 981 1
38 982 1
38 1011 1
38 1052 1
38 1118 1
38 1125 2
38 1186 1
38 1225 1
38 1241 1
38 1254 1
38 1255 1
38 1273 1
38 1300 1
38 1310 1
38 1342 1
38 1436 1
38 1481 1
38 1537 2
38 1546 1
38 1556 1
38 1585 1
38 1638 1
38 1651 1
38 1678 1
38 1711 1
38 1727 1
38 1734 1
38 1788 1
38 1805 1
38 1820 1
38 1913 1
38 1953 1
38 1984 1
38 2000 1
38 2004 1
38 2008 1
38 2041 1
38 2163 1
38 2258 1
38 2277 1
38 2294 171
38 2295 11
38 2296 117
38 2297 135
38 2298 60
38 2299 153
38 2300 6
38 2301 3
38 2302 4
38 2303 3
39 1 6
39 2 2
39 5 2
39 26 2
39 34 1
39 46 2
39 49 5
39 51 1
39 59 2
39 63 4
39 70 1
39 72 2
39 89 1
39 95 3
39 97 4
39 105 1
39 110 5
39 126 7
39 182 2
39 193 1
39 209 1
39 216 1
39 259 3
39 378 1
39 388 1
39 400 1
39 409 1
39 450 6
39 486 1
39 558 1
39 1610 1
39 1638 5
40 227 1
40 326 1
40 351 1
40 538 1
40 1035 1
40 2294 30
40 2296 23
40 2297 28
40 2298 11
40 2299 23
40 2300 19
40 2301 4
40 2302 3
40 2303 1
41 11 1
41 21 1
41 24 1
41 30 1
41 32 1
41 33 1
41 34 1
41 37 1
41 44 1
41 61 3
41 69 1
41 77 1
41 80 1
41 85 1
41 96 1
41 100 1
41 111 2
41 119 2
41 140 1
41 158 1
41 175 1
41 191 1
41 200 2
41 204 1
41 216 1
41 221 1
41 223 1
41 226 1
41 233 1
41 244 1
41 254 1
41 267 1
41 272 1
41 275 1
41 285 1
41 297 1
41 301 1
41 315 1
41 319 1
41 333 1
41 340 1
41 347 1
41 348 1
41 374 1
41 375 1
41 377 1
41 379 1
41 383 1
41 415 1
41 418 1
41 440 1
41 443 1
41 447 1
41 449 1
41 453 1
41 468 1
41 473 2
41 474 1
41 488 1
41 493 1
41 494 1
41 497 1
41 503 1
41 504 2
41 510 1
41 513 1
41 516 1
41 518 1
41 534 1
41 537 1
41 540 1
41 542 1
41 563 1
41 569 1
41 572 1
41 578 1
41 582 1
41 590 1
41 591 1
41 595 1
41 613 1
41 620 1
41 629 1
41 631 1
41 644 1
41 645 1
41 656 1
41 658 1
41 677 1
41 685 1
41 690 1
41 704 1
41 738 1
41 740 1
41 745 1
41 746 1
41 751 1
41 757 1
41 762 1
41 772 1
41 781 1
41 783 1
41 792 1
41 806 1
41 819 1
41 820 1
41 826 1
41 833 1
41 863 1
41 890 1
41 891 1
41 894 1
41 897 1
41 903 1
41 920 1
41 931 1
41 945 1
41 948 1
41 991 1
41 995 1
41 999 1
41 1014 1
41 1016 2
41 1042 1
41 1062 1
41 1085 1
41 1093 1
41 1104 1
41 1109 1
41 1111 1
41 1121 1
41 1128 1
41 1130 2
41 1131 1
41 1141 2
41 1147 1
41 1167 1
41 1180 1
41 1189 1
41 1190 1
41 1192 1
41 1194 1
41 1212 1
41 1222 1
41 1231 1
41 1233 1
41 1239 1
41 1241 1
41 1248 1
41 1277 1
41 1278 1
41 1282 1
41 1291 1
41 1300 1
41 1304 1
41 1328 1
41 1340 2
41 1349 1
41 1362 1
41 1364 1
41 1382 1
41 1389 2
41 1390 1
41 1393 1
41 1395 1
41 1415 1
41 1423 1
41 1437 1
41 1445 1
41 1448 1
41 1450 1
41 1458 1
41 1462 1
41 1466 1
41 1499 1
41 1511 1
41 1515 1
41 1530 1
41 1536 1
41 1549 1
41 1578 1
41 1588 1
41 1596 1
41 1604 1
41 1628 1
41 1643 1
41 1654 1
41 1682 1
41 1736 1
41 1743 1
41 1767 1
41 1772 1
41 1773 1
41 1784 1
41 1801 1
41 1816 1
41 1826 1
41 1831 2
41 1838 1
41 1839 1
41 1856 1
41 1864 1
41 1890 1
41 1899 2
41 1900 1
41 1901 1
41 1923 1
41 1935 1
41 1937 1
41 1946 1
41 1951 1
41 1959 2
41 2023 1
41 2050 1
41 2070 1
41 2077 1
41 2097 1
41 2118 1
41 2122 1
41 2125 1
41 2131 1
41 2153 1
41 2169 1
41 2203 1
41 2206 1
41 2217 1
41 2229 1
41 2258 1
41 2263 1
41 2294 2
41 2297 1
41 2298 1
42 4 1
42 32 1
42 93 1
42 414 1
42 539 1
42 859 1
42 1420 1
42 1661 1
42 1822 1
42 1885 1
42 2294 7
42 2295 6
42 2296 44
42 2297 37
42 2298 49
42 2299 16
42 2300 1
42 2301 1
42 2303 1
43 13 1
43 26 1
43 31 12
43 60 1
43 62 1
43 70 1
43 106 1
43 222 1
43 253 1
43 439 1
43 517 1
43 574 1
43 688 1
43 865 1
43 1087 1
43 1330 1
43 1638 1
44 8 1
44 17 1
44 33 1
44 42 1
44 47 1
44 54 2
44 56 1
44 71 1
44 72 1
44 85 1
44 88 1
44 90 1
44 94 1
44 107 3
44 108 1
44 109 1
44 116 1
44 127 1
44 129 2
44 135 1
44 149 1
44 150 2
44 160 1
44 167 1
44 179 1
44 195 1
44 198 1
44 215 1
44 220 1
44 221 2
44 230 1
44 240 1
44 266 1
44 286 1
44 296 1
44 305 1
44 307 1
44 312 1
44 320 1
44 328 1
44 332 3
44 333 1
44 340 1
44 356 1
44 359 1
44 365 1
44 376 1
44 378 1
44 380 1
44 384 1
44 385 1
44 404 1
44 419 1
44 430 1
44 433 1
44 438 1
44 441 1
44 448 1
44 456 1
44 464 1
44 491 1
44 492 1
44 493 1
44 504 1
44 513 1
44 530 1
44 535 2
44 566 1
44 578 1
44 604 1
44 605 1
44 619 1
44 632 1
44 644 1
44 657 1
44 658 1
44 660 1
44 661 2
44 662 1
44 667 1
44 676 1
44 682 1
44 687 1
44 701 1
44 709 2
44 712 1
44 745 1
44 748 1
44 752 1
44 754 1
44 757 1
44 766 1
44 787 1
44 828 1
44 829 1
44 843 1
44 860 1
44 872 1
44 886 1
44 887 2
44 889 1
44 893 1
44 900 1
44 912 1
44 914 1
44 920 1
44 922 1
44 929 1
44 939 1
44 949 1
44 951 1
44 952 1
44 958 1
44 975 1
44 981 1
44 998 1
44 1008 2
44 1025 1
44 1053 1
44 1069 1
44 1070 2
44 1071 1
44 1083 1
44 1096 1
44 1114 1
44 1126 1
44 1128 1
44 1131 1
44 1144 1
44 1156 1
44 1162 1
44 1171 1
44 1176 1
44 1182 1
44 1194 1
44 1205 2
44 1207 1
44 1218 1
44 1221 1
44 1265 1
44 1275 1
44 1287 1
44 1292 1
44 1302 1
44 1304 1
44 1310 1
44 1329 1
44 1350 1
44 1361 1
44 1362 1
44 1368 1
44 1372 1
44 1387 1
44 1391 1
44 1413 1
44 1421 1
44 1432 1
44 1448 1
44 1477 1
44 1488 1
44 1490 1
44 1509 1
44 1511 1
44 1520 1
44 1525 1
44 1544 1
44 1564 1
44 1585 2
44 1589 1
44 1593 1
44 1600 2
44 1608 1
44 1613 1
44 1624 1
44 1636 1
44 1652 2
44 1659 1
44 1688 1
44 1689 1
44 1720 1
44 1721 1
44 1731 1
44 1737 1
44 1740 2
44 1761 1
44 1763 1
44 1777 1
44 1827 1
44 1841 1
44 1856 1
44 1890 1
44 1902 1
44 1913 1
44 1922 1
44 1934 1
44 1936 1
44 1945 1
44 1978 1
44 1992 1
44 1997 1
44 1999 1
44 2014 1
44 2020 1
44 2023 1
44 2037 2
44 2043 1
44 2051 1
44 2056 1
44 2058 1
44 2060 1
44 2084 1
44 2109 1
44 2112 1
44 2150 1
44 2179 1
44 2180 1
44 2187 1
44 2191 1
44 2192 1
44 2227 1
44 2245 1
44 2252 1
44 2272 1
44 2282 1
44 2288 1
44 2294 2
44 2297 1
44 2298 1
44 2303 2
45 1 1
45 26 1
45 31 1
45 39 1
45 41 2
45 49 1
45 50 1
45 71 1
45 73 1
45 76 1
45 80 1
45 81 1
45 82 1
45 88 1
45 94 2
45 99 1
45 105 1
45 107 1
45 110 1
45 114 1
45 117 1
45 124 1
45 135 1
45 136 1
45 138 1
45 139 1
45 144 1
45 164 1
45 186 1
45 188 1
45 189 1
45 212 2
45 215 1
45 217 1
45 241 1
45 263 1
45 267 1
45 272 1
45 274 1
45 282 1
45 307 1
45 323 1
45 327 1
45 329 1
45 334 1
45 335 1
45 352 1
45 399 1
45 400 1
45 405 1
45 413 1
45 415 1
45 444 1
45 464 1
45 471 1
45 475 1
45 477 1
45 484 1
45 493 1
45 496 1
45 503 1
45 528 1
45 556 1
45 557 2
45 566 1
45 578 1
45 586 1
45 590 1
45 613 1
45 634 1
45 649 1
45 659 1
45 660 1
45 662 1
45 689 1
45 700 1
45 705 1
45 713 1
45 725 1
45 750 1
45 752 1
45 753 1
45 766 1
45 771 1
45 776 1
45 782 1
45 790 1
45 795 1
45 801 2
45 814 1
45 857 1
45 859 1
45 869 1
45 974 1
45 979 1
45 981 1
45 994 1
45 1012 1
45 1014 1
45 1043 1
45 1050 1
45 1052 1
45 1066 1
45 1095 1
45 1103 1
45 1120 1
45 1130 1
45 1133 1
45 1138 1
45 1163 1
45 1171 2
45 1212 1
45 1213 1
45 1236 1
45 1245 1
45 1264 1
45 1266 1
45 1273 1
45 1283 1
45 1286 1
45 1296 1
45 1314 1
45 1336 1
45 1339 1
45 1373 1
45 1378 1
45 1383 1
45 1393 1
45 1410 1
45 1412 1
45 1425 1
45 1439 1
45 1452 1
45 1462 1
45 1475 1
45 1511 1
45 1526 1
45 1529 1
45 1547 1
45 1552 1
45 1567 1
45 1588 2
45 1637 1
45 1641 1
45 1683 1
45 1709 1
45 1743 1
45 1775 1
45 1776 1
45 1824 1
45 1831 1
45 1834 1
45 1856 1
45 1920 1
45 1967 1
45 1972 1
45 1995 1
45 2029 1
45 2061 1
45 2077 1
45 2106 1
45 2135 1
45 2175 1
45 2213 1
45 2214 1
45 2216 1
45 2255 1
45 2265 1
45 2278 1
45 2282 1
45 2294 2
45 2295 1
45 2296 2
45 2299 2
46 1 1
46 13 1
46 18 1
46 22 1
46 35 1
46 36 1
46 57 2
46 75 1
46 78 1
46 81 1
46 88 2
46 91 1
46 136 1
46 156 1
46 157 1
46 168 1
46 192 1
46 200 1
46 207 1
46 228 1
46 229 1
46 240 1
46 244 1
46 249 1
46 250 1
46 254 1
46 267 1
46 274 1
46 290 1
46 308 1
46 310 1
46 317 1
46 318 1
46 326 1
46 330 1
46 334 1
46 335 1
46 341 1
46 344 1
46 349 1
46 350 1
46 354 1
46 366 1
46 368 1
46 383 1
46 428 1
46 429 1
46 435 1
46 439 1
46 440 1
46 461 1
46 467 1
46 471 1
46 475 1
46 478 1
46 481 1
46 482 1
46 488 1
46 497 1
46 532 1
46 534 1
46 535 1
46 545 1
46 553 1
46 555 1
46 561 1
46 564 1
46 566 1
46 594 1
46 658 1
46 659 1
46 677 1
46 689 1
46 690 1
46 698 1
46 703 1
46 711 1
46 722 1
46 724 1
46 766 1
46 771 1
46 772 1
46 795 1
46 850 1
46 864 1
46 876 1
46 885 1
46 888 1
46 914 1
46 957 1
46 1005 2
46 1012 1
46 1024 1
46 1048 2
46 1050 1
46 1056 1
46 1069 1
46 1079 1
46 1082 1
46 1091 1
46 1104 1
46 1108 1
46 1120 1
46 1124 1
46 1147 1
46 1150 1
46 1165 1
46 1176 1
46 1182 1
46 1186 1
46 1189 1
46 1203 1
46 1210 1
46 1230 1
46 1245 1
46 1264 1
46 1271 1
46 1273 1
46 1279 1
46 1280 1
46 1284 1
46 1289 1
46 1312 1
46 1326 1
46 1349 1
46 1373 1
46 1384 1
46 1392 1
46 1412 1
46 1418 1
46 1422 1
46 1428 1
46 1430 1
46 1441 1
46 1445 1
46 1475 1
46 1498 1
46 1504 1
46 1512 1
46 1534 1
46 1542 1
46 1554 1
46 1558 1
46 1577 1
46 1632 1
46 1639 1
46 1656 1
46 1658 1
46 1674 1
46 1679 1
46 1693 1
46 1710 1
46 1714 1
46 1720 1
46 1730 1
46 1747 1
46 1793 1
46 1808 1
46 1818 1
46 1830 1
46 1856 1
46 1861 1
46 1875 1
46 1885 1
46 1899 1
46 1908 1
46 1934 1
46 1955 1
46 1959 1
46 1962 1
46 1963 1
46 1964 1
46 1971 1
46 2013 1
46 2051 1
46 2069 2
46 2110 1
46 2136 1
46 2160 1
46 2163 1
46 2178 1
46 2184 1
46 2201 1
46 2206 1
46 2225 1
46 2248 1
46 2252 1
46 2279 1
46 2297 1
46 2298 2
46 2299 1
46 2301 1
47 2 1
47 4 1
47 5 1
47 8 2
47 11 1
47 13 1
47 35 1
47 56 1
47 85 2
47 90 2
47 93 1
47 101 1
47 102 1
47 105 1
47 108 1
47 110 1
47 111 1
47 113 1
47 127 1
47 131 1
47 136 1
47 139 2
47 159 1
47 168 1
47 178 1
47 187 1
47 209 1
47 214 1
47 223 1
47 230 1
47 238 1
47 241 1
47 261 1
47 265 1
47 266 1
47 281 1
47 291 1
47 298 1
47 316 1
47 318 1
47 340 1
47 350 1
47 357 1
47 363 1
47 374 1
47 388 1
47 399 1
47 401 1
47 430 1
47 434 1
47 438 1
47 439 1
47 457 1
47 461 1
47 495 1
47 499 1
47 515 1
47 524 2
47 529 1
47 530 1
47 534 1
47 580 2
47 586 1
47 587 1
47 611 1
47 633 1
47 642 1
47 654 1
47 656 1
47 665 1
47 669 1
47 674 1
47 679 1
47 680 1
47 688 1
47 700 1
47 704 1
47 705 1
47 706 1
47 708 1
47 714 1
47 722 1
47 737 1
47 749 1
47 756 1
47 759 1
47 768 1
47 777 1
47 792 1
47 793 1
47 806 1
47 815 1
47 833 1
47 866 1
47 885 1
47 898 1
47 909 1
47 911 1
47 917 1
47 919 1
47 933 1
47 938 1
47 939 1
47 943 1
47 949 1
47 957 1
47 958 1
47 964 1
47 981 1
47 994 1
47 997 1
47 1016 1
47 1018 1
47 1037 1
47 1057 1
47 1064 1
47 1075 1
47 1086 1
47 1103 1
47 1105 2
47 1115 1
47 1127 1
47 1131 1
47 1154 2
47 1155 1
47 1160 1
47 1162 1
47 1164 1
47 1166 1
47 1207 1
47 1252 1
47 1262 1
47 1267 2
47 1268 1
47 1278 1
47 1316 1
47 1336 1
47 1340 1
47 1344 1
47 1351 1
47 1358 1
47 1361 1
47 1368 1
47 1375 1
47 1384 1
47 1385 1
47 1400 1
47 1417 1
47 1427 1
47 1467 1
47 1479 1
47 1521 1
47 1522 1
47 1526 1
47 1542 1
47 1574 1
47 1579 1
47 1608 1
47 1610 1
47 1611 1
47 1632 2
47 1656 1
47 1666 1
47 1682 1
47 1697 1
47 1703 1
47 1708 1
47 1710 1
47 1714 1
47 1721 1
47 1769 1
47 1779 2
47 1827 1
47 1845 1
47 1853 1
47 1878 1
47 1889 1
47 1900 1
47 1901 1
47 1906 1
47 1919 1
47 1945 1
47 1956 1
47 1997 1
47 2013 1
47 2034 1
47 2045 1
47 2134 1
47 2135 1
47 2140 1
47 2152 1
47 2164 1
47 2173 1
47 2198 1
47 2249 1
47 2278 1
47 2294 3
47 2296 1
47 2302 1
48 1 1
48 2 1
48 4 2
48 7 1
48 8 1
48 14 3
48 27 1
48 31 1
48 34 1
48 35 1
48 37 1
48 40 1
48 42 1
48 47 1
48 62 2
48 72 1
48 90 2
48 93 1
48 95 1
48 111 1
48 115 1
48 119 1
48 127 1
48 128 1
48 146 1
48 147 1
48 156 1
48 165 1
48 167 1
48 170 1
48 182 2
48 183 1
48 192 1
48 193 1
48 210 1
48 220 1
48 221 1
48 228 2
48 239 1
48 244 1
48 248 1
48 249 1
48 268 2
48 272 1
48 274 1
48 284 1
48 285 1
48 286 1
48 296 1
48 297 1
48 301 1
48 304 1
48 308 1
48 316 2
48 320 1
48 329 1
48 332 1
48 339 2
48 340 1
48 341 2
48 347 1
48 352 1
48 356 1
48 360 1
48 370 1
48 373 1
48 377 1
48 412 1
48 423 1
48 425 2
48 427 1
48 430 1
48 437 2
48 449 1
48 455 1
48 467 1
48 468 1
48 472 1
48 489 1
48 493 1
48 501 1
48 509 1
48 532 1
48 537 1
48 540 1
48 549 1
48 565 1
48 592 1
48 593 1
48 596 1
48 605 1
48 629 1
48 630 1
48 636 1
48 641 1
48 643 2
48 647 1
48 652 2
48 656 2
48 659 1
48 673 1
48 684 1
48 689 1
48 692 1
48 696 2
48 702 1
48 706 2
48 720 2
48 721 1
48 737 1
48 739 1
48 749 1
48 752 1
48 762 1
48 764 1
48 774 1
48 782 1
48 795 1
48 797 1
48 806 1
48 819 1
48 822 1
48 830 1
48 835 1
48 837 1
48 838 1
48 870 1
48 871 1
48 890 1
48 905 1
48 910 1
48 921 2
48 924 1
48 931 1
48 933 1
48 935 1
48 938 1
48 961 1
48 969 1
48 982 1
48 988 1
48 991 1
48 993 1
48 1010 1
48 1018 1
48 1022 1
48 1027 1
48 1033 1
48 1043 1
48 1045 2
48 1046 1
48 1047 1
48 1048 1
48 1049 1
48 1057 1
48 1059 1
48 1065 1
48 1071 2
48 1086 1
48 1092 1
48 1108 2
48 1114 1
48 1120 1
48 1128 1
48 1133 1
48 1152 1
48 1153 1
48 1155 1
48 1166 1
48 1168 1
48 1185 1
48 1189 1
48 1193 1
48 1194 1
48 1199 1
48 1200 1
48 1205 1
48 1220 1
48 1222 1
48 1223 1
48 1224 1
48 1227 1
48 1241 1
48 1267 2
48 1274 1
48 1307 2
48 1309 1
48 1310 1
48 1321 1
48 1340 3
48 1350 1
48 1354 1
48 1373 1
48 1377 1
48 1385 1
48 1388 1
48 1396 2
48 1408 1
48 1436 1
48 1456 1
48 1460 1
48 1474 1
48 1508 1
48 1527 1
48 1542 1
48 1554 1
48 1566 2
48 1577 1
48 1578 1
48 1596 1
48 1597 1
48 1601 1
48 1618 1
48 1621 1
48 1625 1
48 1632 1
48 1634 1
48 1646 2
48 1650 1
48 1657 1
48 1675 1
48 1678 1
48 1679 1
48 1685 1
48 1694 1
48 1713 1
48 1720 1
48 1731 1
48 1739 1
48 1774 1
48 1790 1
48 1819 1
48 1838 1
48 1839 1
48 1843 1
48 1875 1
48 1917 1
48 1943 1
48 1979 1
48 1984 1
48 2022 1
48 2029 1
48 2034 1
48 2096 1
48 2106 1
48 2149 1
48 2150 1
48 2165 1
48 2178 1
48 2222 2
48 2234 1
48 2241 1
48 2261 1
48 2268 1
48 2294 2
48 2295 2
48 2297 1
48 2300 2
48 2301 2
49 4 1
49 13 1
49 21 1
49 25 1
49 26 1
49 33 1
49 38 1
49 40 1
49 42 1
49 45 1
49 50 1
49 52 1
49 53 1
49 56 1
49 63 1
49 78 1
49 90 2
49 91 1
49 96 1
49 101 1
49 103 1
49 105 1
49 113 1
49 140 1
49 141 1
49 156 1
49 168 1
49 170 1
49 172 1
49 175 2
49 182 1
49 186 1
49 196 1
49 211 1
49 222 1
49 239 1
49 258 1
49 265 1
49 266 1
49 268 1
49 280 1
49 296 1
49 297 1
49 300 1
49 318 1
49 339 1
49 347 1
49 368 1
49 403 1
49 437 1
49 447 1
49 448 1
49 468 1
49 477 1
49 487 1
49 494 1
49 505 1
49 520 1
49 543 1
49 545 1
49 553 2
49 570 1
49 604 1
49 612 1
49 615 1
49 616 1
49 620 1
49 623 1
49 628 1
49 630 1
49 641 1
49 658 1
49 670 1
49 678 1
49 711 1
49 712 1
49 718 1
49 726 1
49 729 1
49 734 1
49 742 1
49 748 1
49 752 1
49 754 1
49 768 1
49 769 1
49 781 1
49 788 1
49 805 1
49 811 1
49 827 1
49 831 1
49 833 1
49 855 1
49 856 1
49 865 1
49 883 1
49 892 1
49 899 1
49 900 1
49 905 1
49 914 1
49 918 1
49 932 1
49 936 1
49 940 1
49 956 1
49 964 1
49 968 1
49 974 1
49 975 1
49 979 1
49 994 1
49 997 1
49 1036 1
49 1049 1
49 1054 1
49 1065 1
49 1117 1
49 1123 1
49 1131 1
49 1149 1
49 1179 1
49 1184 1
49 1190 2
49 1205 1
49 1224 1
49 1234 1
49 1235 1
49 1241 1
49 1242 1
49 1251 1
49 1258 1
49 1319 1
49 1326 1
49 1328 1
49 1377 1
49 1386 1
49 1414 1
49 1424 1
49 1435 1
49 1441 1
49 1445 1
49 1454 1
49 1489 1
49 1518 1
49 1558 1
49 1567 1
49 1621 1
49 1629 1
49 1635 1
49 1694 1
49 1698 1
49 1707 1
49 1729 1
49 1734 1
49 1757 1
49 1777 1
49 1786 1
49 1821 1
49 1841 1
49 1871 1
49 1889 1
49 1917 1
49 1934 1
49 1945 1
49 1948 1
49 1967 1
49 1981 1
49 1996 1
49 1998 1
49 2012 1
49 2023 1
49 2024 1
49 2027 1
49 2069 1
49 2078 1
49 2119 1
49 2126 1
49 2133 1
49 2154 1
49 2192 1
49 2208 2
49 2263 1
49 2298 1
49 2299 1
49 2300 1
49 2301 2
50 12 1
50 34 1
50 65 1
50 71 1
50 87 1
50 105 1
50 123 1
50 128 1
50 178 1
50 185 1
50 204 1
50 216 1
50 250 1
50 259 1
50 264 1
50 274 1
50 284 2
50 285 2
50 290 1
50 312 1
50 368 1
50 369 1
50 414 1
50 438 2
50 440 1
50 449 1
50 476 1
50 496 1
50 522 1
50 536 1
50 547 1
50 632 1
50 654 1
50 664 1
50 671 1
50 672 1
50 674 1
50 677 1
50 691 1
50 693 1
50 712 1
50 719 1
50 725 1
50 739 1
50 754 1
50 786 1
50 803 1
50 806 1
50 820 1
50 839 1
50 847 1
50 862 1
50 881 1
50 883 1
50 885 1
50 887 1
50 900 1
50 934 1
50 958 1
50 969 1
50 989 1
50 999 1
50 1007 2
50 1011 1
50 1027 1
50 1035 1
50 1040 1
50 1057 1
50 1092 1
50 1104 1
50 1145 1
50 1154 1
50 1162 1
50 1173 1
50 1206 1
50 1233 1
50 1239 1
50 1269 1
50 1280 1
50 1290 1
50 1299 1
50 1303 1
50 1326 1
50 1330 1
50 1335 1
50 1340 1
50 1350 1
50 1357 1
50 1360 1
50 1397 1
50 1404 1
50 1477 1
50 1479 1
50 1520 1
50 1638 1
50 1639 1
50 1679 1
50 1709 1
50 1714 1
50 1718 1
50 1722 1
50 1761 1
50 1824 1
50 1860 1
50 1888 1
50 1909 1
50 1982 1
50 2004 1
50 2007 1
50 2081 1
50 2097 1
50 2125 1
50 2130 1
50 2133 1
50 2141 1
50 2147 1
50 2172 1
50 2197 1
50 2216 1
50 2224 1
50 2232 1
50 2250 1
50 2265 1
50 2284 1
50 2296 1
50 2301 2
51 149 1
51 871 1
52 43 1
52 44 1
52 49 1
52 61 1
52 90 1
52 103 1
52 109 1
52 126 1
52 127 2
52 141 1
52 171 1
52 177 1
52 183 1
52 188 1
52 211 1
52 225 1
52 228 1
52 254 1
52 293 1
52 363 1
52 436 1
52 443 1
52 467 1
52 497 1
52 506 1
52 529 1
52 541 1
52 563 1
52 586 1
52 651 1
52 655 1
52 696 1
52 703 1
52 751 1
52 780 1
52 785 1
52 792 1
52 812 1
52 851 1
52 949 1
52 979 1
52 982 1
52 1005 1
52 1014 1
52 1015 1
52 1048 1
52 1080 1
52 1097 1
52 1153 1
52 1156 1
52 1232 1
52 1254 1
52 1265 1
52 1319 1
52 1338 2
52 1395 1
52 1533 1
52 1589 1
52 1604 1
52 1633 1
52 1703 1
52 1768 1
52 1786 1
52 1851 1
52 1853 1
52 1883 1
52 1887 1
52 1941 1
52 1998 1
52 2093 1
52 2117 1
52 2187 1
52 2294 1
52 2298 1
52 2299 1
53 2294 1
53 2296 9
53 2297 6
53 2298 3
53 2299 7
54 5 1
54 8 1
54 41 1
54 42 1
54 101 1
54 113 1
54 124 1
54 145 1
54 158 1
54 178 1
54 245 1
54 252 1
54 265 1
54 300 1
54 339 1
54 348 1
54 380 1
54 382 1
54 390 1
54 415 1
54 433 1
54 435 1
54 437 2
54 508 1
54 520 1
54 527 1
54 530 1
54 562 1
54 584 1
54 638 2
54 661 1
54 664 1
54 670 1
54 691 1
54 713 1
54 716 2
54 722 1
54 729 1
54 755 1
54 758 1
54 767 1
54 792 1
54 802 1
54 810 1
54 839 1
54 841 1
54 889 1
54 891 1
54 936 1
54 967 1
54 968 1
54 983 1
54 996 1
54 1013 1
54 1014 1
54 1033 1
54 1040 1
54 1054 1
54 1107 1
54 1135 1
54 1143 1
54 1189 1
54 1195 1
54 1204 1
54 1223 1
54 1228 1
54 1237 1
54 1252 1
54 1254 1
54 1315 1
54 1324 1
54 1351 1
54 1403 1
54 1407 1
54 1414 1
54 1446 1
54 1465 1
54 1475 1
54 1529 1
54 1548 1
54 1613 1
54 1640 1
54 1664 1
54 1713 1
54 1740 1
54 1775 1
54 1800 1
54 1819 1
54 1825 1
54 1829 1
54 1851 1
54 1883 1
54 1913 1
54 1949 1
54 2038 1
54 2061 1
54 2145 2
54 2203 1
54 2259 1
54 2294 1
54 2297 1
54 2298 1
55 3 1
55 222 1
55 237 1
55 326 1
55 438 1
55 675 1
55 1394 1
55 1444 1
55 1615 1
55 1691 3
55 1796 1
55 1939 1
55 2253 1
55 2294 9
55 2295 21
55 2296 12
55 2297 23
55 2298 24
55 2299 4
55 2300 6
55 2301 2
55 2302 15
55 2303 1
56 8 1
56 12 1
56 19 1
56 24 1
56 25 1
56 33 1
56 34 1
56 42 2
56 81 1
56 89 1
56 91 1
56 112 1
56 118 1
56 123 1
56 130 1
56 138 1
56 166 1
56 179 1
56 198 1
56 199 1
56 202 1
56 212 1
56 228 1
56 247 1
56 253 1
56 256 1
56 261 1
56 265 1
56 272 1
56 288 1
56 292 1
56 307 1
56 320 1
56 321 1
56 323 1
56 330 1
56 334 1
56 341 1
56 347 1
56 356 1
56 367 2
56 370 1
56 372 1
56 376 1
56 382 1
56 384 1
56 414 1
56 416 1
56 420 1
56 424 1
56 426 1
56 445 1
56 446 1
56 448 1
56 451 1
56 462 1
56 463 1
56 483 1
56 484 1
56 505 1
56 506 1
56 512 1
56 531 2
56 533 1
56 536 1
56 563 1
56 564 1
56 565 1
56 590 1
56 608 1
56 613 1
56 620 1
56 623 1
56 633 1
56 648 1
56 654 1
56 684 1
56 695 1
56 713 1
56 732 1
56 747 1
56 756 1
56 773 1
56 774 1
56 785 1
56 788 1
56 790 1
56 801 1
56 807 1
56 833 1
56 837 1
56 854 1
56 858 1
56 862 2
56 870 1
56 881 1
56 883 1
56 935 1
56 942 1
56 962 1
56 975 1
56 977 1
56 993 1
56 999 1
56 1045 1
56 1057 1
56 1060 2
56 1061 1
56 1064 1
56 1068 1
56 1076 1
56 1084 1
56 1109 1
56 1114 1
56 1120 1
56 1127 1
56 1161 1
56 1166 1
56 1177 1
56 1179 1
56 1184 1
56 1216 1
56 1218 1
56 1223 1
56 1249 1
56 1250 1
56 1252 1
56 1264 1
56 1294 1
56 1301 1
56 1308 1
56 1321 1
56 1340 1
56 1345 1
56 1354 1
56 1357 1
56 1372 1
56 1378 1
56 1386 1
56 1388 1
56 1409 1
56 1414 1
56 1417 1
56 1424 1
56 1454 1
56 1458 1
56 1476 1
56 1523 1
56 1538 1
56 1540 1
56 1551 1
56 1556 1
56 1571 1
56 1576 1
56 1598 1
56 1624 1
56 1632 1
56 1637 1
56 1663 1
56 1671 1
56 1686 1
56 1696 1
56 1759 1
56 1791 1
56 1796 1
56 1802 1
56 1836 1
56 1849 2
56 1850 1
56 1866 1
56 1889 1
56 1905 1
56 1918 1
56 1926 1
56 1927 1
56 1934 1
56 1983 1
56 1987 1
56 1997 1
56 2012 1
56 2030 1
56 2050 1
56 2112 1
56 2130 1
56 2134 1
56 2139 1
56 2141 1
56 2149 1
56 2167 1
56 2186 1
56 2199 1
56 2252 1
56 2263 1
56 2264 1
56 2276 1
56 2286 1
56 2298 1
56 2300 1
56 2301 1
56 2303 2
57 3 1
57 16 1
57 20 1
57 22 1
57 24 1
57 26 1
57 29 1
57 45 1
57 49 1
57 84 1
57 88 2
57 98 1
57 107 1
57 109 1
57 113 1
57 131 1
57 135 1
57 145 1
57 146 1
57 175 1
57 192 1
57 194 1
57 230 2
57 241 1
57 244 1
57 251 1
57 255 1
57 270 1
57 273 1
57 297 1
57 298 1
57 313 1
57 314 1
57 326 1
57 353 1
57 371 1
57 383 1
57 403 1
57 436 1
57 475 2
57 486 1
57 511 1
57 537 1
57 587 1
57 604 1
57 606 1
57 631 1
57 639 1
57 675 1
57 699 1
57 708 1
57 710 1
57 720 1
57 722 1
57 734 1
57 752 1
57 772 1
57 782 1
57 822 1
57 845 1
57 851 1
57 874 1
57 890 1
57 909 1
57 915 1
57 947 1
57 963 1
57 976 1
57 993 1
57 999 1
57 1031 1
57 1038 1
57 1047 1
57 1057 1
57 1071 1
57 1077 1
57 1106 1
57 1115 1
57 1150 1
57 1169 1
57 1178 1
57 1183 1
57 1192 2
57 1193 1
57 1194 1
57 1232 1
57 1238 1
57 1240 1
57 1283 1
57 1305 1
57 1315 1
57 1332 1
57 1342 1
57 1344 1
57 1359 1
57 1365 1
57 1367 1
57 1368 1
57 1409 1
57 1413 1
57 1432 1
57 1433 1
57 1434 1
57 1449 1
57 1458 1
57 1531 1
57 1559 1
57 1585 1
57 1591 1
57 1611 1
57 1621 1
57 1622 1
57 1641 1
57 1647 1
57 1650 1
57 1651 1
57 1655 1
57 1657 1
57 1728 1
57 1782 1
57 1825 1
57 1843 1
57 1849 1
57 1914 1
57 1935 1
57 1983 1
57 1989 1
57 2012 1
57 2022 1
57 2031 1
57 2032 1
57 2081 1
57 2100 1
57 2118 1
57 2137 1
57 2161 1
57 2173 1
57 2186 1
57 2222 1
57 2249 1
57 2280 1
57 2283 1
57 2292 1
57 2297 2
57 2299 2
57 2303 1
58 4 1
58 5 1
58 11 1
58 14 1
58 17 1
58 27 1
58 31 1
58 36 1
58 37 1
58 48 1
58 74 1
58 81 1
58 83 1
58 88 1
58 96 1
58 141 1
58 143 2
58 171 1
58 188 1
58 189 1
58 197 1
58 211 1
58 215 1
58 216 2
58 232 1
58 234 1
58 254 1
58 255 1
58 268 1
58 291 1
58 292 1
58 338 2
58 352 1
58 355 1
58 372 1
58 450 1
58 456 1
58 469 1
58 489 1
58 490 2
58 507 1
58 508 1
58 512 1
58 516 1
58 531 1
58 533 1
58 537 1
58 548 1
58 549 1
58 572 1
58 578 2
58 584 2
58 593 1
58 606 1
58 644 1
58 667 1
58 676 1
58 686 1
58 688 1
58 705 1
58 720 1
58 756 1
58 772 1
58 773 1
58 785 1
58 788 1
58 793 1
58 805 1
58 806 1
58 846 1
58 858 1
58 870 1
58 880 1
58 881 1
58 886 1
58 897 1
58 916 1
58 920 1
58 934 1
58 937 1
58 1043 1
58 1051 2
58 1066 1
58 1067 1
58 1068 1
58 1072 1
58 1103 1
58 1120 1
58 1121 1
58 1125 1
58 1135 1
58 1144 1
58 1192 1
58 1208 1
58 1232 1
58 1250 1
58 1262 1
58 1297 1
58 1313 1
58 1314 1
58 1317 1
58 1328 1
58 1335 1
58 1347 1
58 1350 1
58 1351 1
58 1364 1
58 1365 1
58 1371 1
58 1378 1
58 1452 1
58 1470 1
58 1482 1
58 1504 1
58 1508 1
58 1515 1
58 1517 1
58 1523 1
58 1550 1
58 1584 1
58 1621 1
58 1624 1
58 1646 1
58 1708 1
58 1776 1
58 1858 1
58 1883 1
58 1889 1
58 1894 1
58 1902 1
58 1907 1
58 1935 1
58 1937 1
58 1939 1
58 1954 1
58 2006 1
58 2106 1
58 2119 1
58 2130 1
58 2137 1
58 2203 1
58 2254 1
58 2265 1
58 2281 1
58 2294 1
58 2296 1
58 2299 1
58 2302 1
59 4 1
59 8 1
59 31 1
59 32 1
59 35 2
59 42 1
59 54 1
59 56 1
59 64 1
59 72 1
59 77 1
59 86 1
59 107 1
59 112 2
59 117 1
59 136 1
59 142 1
59 144 1
59 147 1
59 148 1
59 151 1
59 154 1
59 166 1
59 167 1
59 168 1
59 170 1
59 172 1
59 173 1
59 178 1
59 181 1
59 192 1
59 196 1
59 208 1
59 211 1
59 216 1
59 217 1
59 219 1
59 228 1
59 240 1
59 245 1
59 254 1
59 265 1
59 274 1
59 279 1
59 283 1
59 287 1
59 291 1
59 300 1
59 301 1
59 306 1
59 308 2
59 311 1
59 328 1
59 341 2
59 353 1
59 378 2
59 380 2
59 395 1
59 398 1
59 401 1
59 410 1
59 422 1
59 445 1
59 477 1
59 478 1
59 489 1
59 531 1
59 539 1
59 543 1
59 552 1
59 554 1
59 567 1
59 580 1
59 586 1
59 593 1
59 598 1
59 629 1
59 635 1
59 647 1
59 655 1
59 656 1
59 667 1
59 668 1
59 688 1
59 698 1
59 699 2
59 700 1
59 719 1
59 725 1
59 739 1
59 742 1
59 752 1
59 756 1
59 765 1
59 771 1
59 783 1
59 784 1
59 789 1
59 791 1
59 805 1
59 806 1
59 819 1
59 825 1
59 839 1
59 847 2
59 849 1
59 859 1
59 885 2
59 909 1
59 913 1
59 940 1
59 948 1
59 954 1
59 970 1
59 973 1
59 981 2
59 991 1
59 1019 1
59 1044 1
59 1045 1
59 1046 1
59 1052 1
59 1071 1
59 1080 1
59 1085 1
59 1088 1
59 1092 1
59 1100 1
59 1109 1
59 1135 1
59 1142 1
59 1147 1
59 1165 1
59 1171 1
59 1187 1
59 1193 1
59 1200 1
59 1205 1
59 1221 1
59 1223 1
59 1224 1
59 1259 1
59 1262 1
59 1274 1
59 1305 1
59 1307 1
59 1315 1
59 1326 1
59 1348 1
59 1360 1
59 1362 1
59 1385 1
59 1391 1
59 1399 1
59 1436 1
59 1437 1
59 1443 1
59 1449 1
59 1450 1
59 1458 1
59 1471 1
59 1494 1
59 1514 1
59 1524 1
59 1526 1
59 1538 1
59 1550 1
59 1559 1
59 1569 1
59 1571 1
59 1604 1
59 1620 1
59 1623 1
59 1644 1
59 1678 1
59 1690 1
59 1693 1
59 1699 1
59 1712 1
59 1722 1
59 1738 1
59 1776 1
59 1798 1
59 1806 1
59 1829 1
59 1848 1
59 1850 1
59 1856 1
59 1892 1
59 1905 1
59 1956 1
59 1971 1
59 1974 1
59 1992 1
59 1995 1
59 2003 1
59 2009 1
59 2052 1
59 2056 1
59 2060 1
59 2075 1
59 2093 1
59 2095 1
59 2104 1
59 2117 1
59 2128 1
59 2166 1
59 2196 1
59 2221 1
59 2227 1
59 2245 1
59 2249 1
59 2275 1
59 2277 1
59 2295 1
59 2297 2
59 2300 2
59 2302 1
60 2294 2
60 2296 1
60 2297 7
61 2 1
61 24 1
61 47 1
61 93 1
61 118 1
61 120 1
61 170 1
61 343 1
61 347 1
61 349 1
61 412 1
61 511 1
61 551 1
61 561 1
61 569 1
61 582 1
61 610 1
61 626 1
61 666 1
61 670 1
61 681 1
61 735 1
61 788 1
61 859 1
61 915 1
61 953 1
61 982 1
61 1012 1
61 1057 1
61 1135 1
61 1152 1
61 1171 1
61 1245 1
61 1253 1
61 1266 1
61 1305 1
61 1319 1
61 1389 1
61 1407 1
61 1411 1
61 1485 1
61 1489 1
61 1642 1
61 1751 1
61 1753 1
61 1799 1
61 1881 1
61 1903 1
61 1912 1
61 1993 1
61 2283 1
61 2295 4
61 2301 1
61 2303 1
62 14 1
62 21 1
62 44 1
62 62 1
62 138 1
62 150 1
62 152 1
62 155 1
62 162 1
62 188 1
62 252 2
62 273 1
62 276 1
62 296 1
62 332 1
62 335 1
62 342 1
62 367 1
62 378 1
62 430 1
62 452 1
62 476 2
62 491 1
62 501 1
62 510 1
62 512 1
62 516 1
62 537 1
62 590 1
62 606 1
62 622 1
62 644 1
62 657 1
62 664 1
62 678 1
62 688 1
62 699 1
62 706 1
62 743 1
62 767 1
62 771 1
62 780 1
62 782 1
62 785 1
62 796 1
62 831 1
62 847 1
62 857 1
62 891 1
62 904 1
62 910 1
62 911 1
62 917 1
62 978 1
62 1001 1
62 1017 1
62 1078 1
62 1110 1
62 1115 1
62 1119 1
62 1145 1
62 1175 1
62 1177 1
62 1206 1
62 1247 1
62 1291 1
62 1314 1
62 1336 1
62 1372 1
62 1374 1
62 1389 1
62 1392 1
62 1453 2
62 1466 1
62 1472 1
62 1480 1
62 1486 1
62 1514 1
62 1515 1
62 1541 1
62 1550 1
62 1564 1
62 1574 1
62 1597 1
62 1704 1
62 1705 1
62 1786 1
62 1790 1
62 1801 1
62 1825 1
62 1856 1
62 1858 1
62 1879 1
62 1888 1
62 1890 1
62 1898 1
62 1925 1
62 1947 1
62 1967 1
62 2022 1
62 2035 1
62 2038 1
62 2043 1
62 2045 1
62 2050 1
62 2089 1
62 2123 1
62 2128 1
62 2140 1
62 2163 1
62 2202 1
62 2209 1
62 2232 1
62 2251 1
62 2258 1
62 2266 1
62 2268 1
62 2272 1
62 2274 1
62 2284 1
62 2294 1
62 2301 1
62 2302 1
62 2303 1
63 3 1
63 12 1
63 24 1
63 30 1
63 34 1
63 37 1
63 38 1
63 70 1
63 79 1
63 86 1
63 88 1
63 105 1
63 115 3
63 136 1
63 138 1
63 147 1
63 162 1
63 180 1
63 201 1
63 224 1
63 245 1
63 268 1
63 283 1
63 286 1
63 294 1
63 325 2
63 354 1
63 361 1
63 367 1
63 369 1
63 373 1
63 397 1
63 401 1
63 403 1
63 405 1
63 406 2
63 428 1
63 433 2
63 437 1
63 499 1
63 517 1
63 518 1
63 519 1
63 539 1
63 542 1
63 545 1
63 553 1
63 562 1
63 572 1
63 578 1
63 591 1
63 602 1
63 616 1
63 619 1
63 620 1
63 624 1
63 666 1
63 670 1
63 675 2
63 699 1
63 709 1
63 718 1
63 737 1
63 757 1
63 759 1
63 793 1
63 794 1
63 814 1
63 866 1
63 904 1
63 917 1
63 956 1
63 967 1
63 1001 1
63 1011 1
63 1029 1
63 1050 1
63 1090 1
63 1094 1
63 1120 1
63 1147 1
63 1177 1
63 1202 1
63 1225 1
63 1232 1
63 1234 1
63 1236 1
63 1267 1
63 1282 1
63 1314 1
63 1320 1
63 1322 1
63 1340 1
63 1355 1
63 1361 1
63 1372 1
63 1382 1
63 1398 1
63 1400 1
63 1401 1
63 1416 1
63 1450 1
63 1484 1
63 1486 1
63 1508 1
63 1516 1
63 1533 1
63 1543 1
63 1548 1
63 1552 1
63 1587 1
63 1616 1
63 1633 1
63 1676 1
63 1712 1
63 1713 1
63 1748 1
63 1761 1
63 1784 1
63 1830 1
63 1838 1
63 1857 1
63 1866 1
63 1914 1
63 1924 1
63 1932 1
63 1987 1
63 1989 1
63 1997 1
63 2011 1
63 2015 1
63 2068 1
63 2095 1
63 2172 1
63 2189 1
63 2223 1
63 2234 1
63 2276 1
63 2294 1
63 2295 1
64 1 1
64 5 1
64 13 1
64 17 1
64 24 1
64 26 1
64 32 1
64 43 1
64 49 1
64 53 1
64 81 1
64 83 1
64 84 1
64 85 1
64 88 1
64 98 1
64 102 1
64 111 1
64 116 1
64 131 2
64 152 1
64 159 1
64 165 1
64 167 1
64 169 1
64 174 2
64 193 1
64 196 1
64 197 1
64 208 1
64 211 1
64 226 1
64 227 1
64 234 1
64 251 1
64 265 1
64 289 1
64 293 1
64 305 1
64 307 1
64 309 1
64 312 1
64 322 1
64 327 1
64 338 1
64 339 1
64 341 1
64 346 1
64 351 1
64 360 1
64 380 1
64 395 1
64 397 1
64 404 1
64 422 1
64 424 1
64 439 2
64 459 1
64 460 1
64 462 2
64 474 1
64 484 1
64 493 1
64 497 1
64 506 1
64 509 1
64 511 1
64 514 1
64 515 1
64 520 1
64 529 2
64 531 1
64 536 1
64 538 1
64 540 1
64 547 1
64 562 1
64 582 1
64 588 1
64 600 1
64 601 1
64 609 1
64 611 1
64 613 2
64 626 1
64 628 1
64 633 1
64 654 1
64 661 1
64 662 1
64 664 1
64 697 1
64 704 1
64 712 1
64 719 1
64 725 1
64 747 1
64 769 1
64 777 1
64 781 1
64 804 1
64 807 1
64 836 1
64 863 1
64 868 1
64 877 1
64 893 1
64 917 2
64 923 1
64 935 1
64 941 1
64 947 1
64 948 1
64 955 1
64 961 1
64 977 1
64 989 1
64 993 1
64 1019 1
64 1023 1
64 1049 1
64 1051 1
64 1059 1
64 1060 1
64 1062 1
64 1066 1
64 1069 1
64 1074 1
64 1084 1
64 1175 1
64 1186 1
64 1193 1
64 1209 2
64 1225 1
64 1226 1
64 1233 1
64 1242 1
64 1244 1
64 1253 1
64 1267 1
64 1275 1
64 1280 1
64 1288 1
64 1292 1
64 1299 1
64 1312 1
64 1317 1
64 1324 1
64 1326 1
64 1333 1
64 1335 1
64 1345 1
64 1355 1
64 1363 1
64 1371 1
64 1382 1
64 1409 1
64 1414 1
64 1423 1
64 1449 1
64 1451 1
64 1484 1
64 1495 1
64 1501 1
64 1515 1
64 1532 1
64 1541 1
64 1563 1
64 1564 1
64 1570 1
64 1577 1
64 1585 1
64 1596 1
64 1613 1
64 1617 1
64 1647 1
64 1660 1
64 1663 1
64 1664 1
64 1674 1
64 1681 1
64 1690 1
64 1692 1
64 1713 2
64 1715 1
64 1723 1
64 1726 1
64 1731 1
64 1732 1
64 1747 1
64 1755 1
64 1757 1
64 1761 1
64 1794 1
64 1797 1
64 1800 1
64 1804 1
64 1810 1
64 1822 1
64 1837 1
64 1872 1
64 1889 1
64 1919 1
64 1929 1
64 1942 1
64 1955 1
64 1983 1
64 2004 1
64 2091 1
64 2097 1
64 2100 1
64 2132 1
64 2142 1
64 2163 1
64 2165 1
64 2175 1
64 2231 1
64 2276 1
64 2278 1
64 2287 1
64 2294 2
64 2296 1
64 2297 1
64 2298 1
65 1 1
65 12 1
65 17 1
65 21 1
65 23 1
65 28 1
65 46 1
65 48 1
65 52 1
65 56 1
65 58 2
65 66 1
65 72 1
65 85 1
65 95 1
65 102 1
65 110 1
65 116 1
65 120 1
65 125 1
65 135 1
65 142 1
65 147 1
65 173 1
65 182 1
65 187 1
65 188 1
65 206 1
65 213 1
65 214 1
65 215 1
65 223 1
65 244 1
65 274 1
65 280 1
65 287 1
65 314 1
65 319 1
65 330 1
65 332 1
65 336 2
65 338 1
65 348 2
65 356 1
65 361 1
65 365 1
65 369 1
65 374 1
65 394 1
65 406 1
65 418 1
65 430 1
65 434 1
65 435 1
65 439 1
65 444 1
65 448 1
65 456 1
65 458 1
65 466 1
65 469 1
65 477 1
65 479 1
65 482 1
65 483 1
65 503 2
65 509 1
65 512 1
65 530 1
65 539 2
65 555 1
65 557 1
65 562 1
65 567 1
65 592 1
65 636 1
65 645 1
65 653 1
65 669 1
65 676 1
65 680 1
65 693 1
65 697 1
65 707 1
65 711 1
65 716 1
65 721 1
65 722 1
65 729 1
65 733 1
65 734 1
65 744 1
65 758 1
65 768 1
65 777 1
65 787 1
65 840 1
65 849 1
65 862 1
65 864 1
65 887 1
65 891 1
65 892 1
65 897 1
65 905 1
65 909 1
65 912 1
65 913 1
65 922 1
65 950 1
65 954 1
65 993 1
65 995 1
65 1003 2
65 1005 1
65 1007 1
65 1013 1
65 1035 1
65 1048 1
65 1054 1
65 1076 1
65 1088 1
65 1095 1
65 1097 1
65 1114 1
65 1118 1
65 1125 1
65 1150 1
65 1163 1
65 1167 1
65 1171 1
65 1177 1
65 1179 1
65 1202 1
65 1204 1
65 1213 1
65 1214 1
65 1216 1
65 1224 1
65 1236 1
65 1258 1
65 1283 1
65 1290 1
65 1291 1
65 1303 1
65 1312 1
65 1313 1
65 1326 1
65 1342 1
65 1347 1
65 1348 1
65 1361 1
65 1369 1
65 1381 1
65 1387 1
65 1416 1
65 1425 1
65 1436 1
65 1440 1
65 1448 1
65 1467 1
65 1472 1
65 1476 2
65 1497 1
65 1505 1
65 1515 1
65 1529 1
65 1543 1
65 1544 1
65 1555 1
65 1576 1
65 1589 1
65 1601 1
65 1602 1
65 1611 1
65 1614 1
65 1617 1
65 1629 1
65 1643 1
65 1651 1
65 1652 1
65 1659 1
65 1676 1
65 1681 1
65 1703 1
65 1730 1
65 1748 1
65 1769 1
65 1778 1
65 1780 1
65 1802 1
65 1806 1
65 1815 1
65 1838 1
65 1840 1
65 1863 1
65 1864 1
65 1870 2
65 1880 1
65 1892 1
65 1942 1
65 1956 1
65 1981 1
65 1992 1
65 2022 1
65 2023 1
65 2028 1
65 2062 1
65 2069 1
65 2090 1
65 2091 1
65 2092 1
65 2095 1
65 2128 1
65 2137 1
65 2157 1
65 2163 1
65 2171 1
65 2184 1
65 2210 1
65 2233 1
65 2245 1
65 2295 1
65 2297 1
65 2299 2
65 2300 1
65 2303 1
66 5 1
66 14 1
66 20 1
66 23 1
66 25 1
66 37 1
66 52 1
66 78 1
66 84 1
66 91 1
66 98 1
66 116 1
66 129 1
66 133 1
66 138 1
66 140 1
66 144 1
66 145 1
66 153 1
66 161 1
66 166 1
66 174 1
66 190 1
66 193 1
66 212 1
66 215 1
66 216 2
66 264 1
66 272 1
66 287 1
66 320 1
66 328 1
66 339 1
66 393 1
66 444 1
66 454 1
66 457 2
66 481 1
66 489 1
66 504 1
66 506 1
66 509 1
66 522 1
66 524 1
66 532 1
66 554 1
66 558 1
66 579 1
66 609 1
66 631 1
66 670 1
66 720 1
66 730 1
66 747 1
66 757 1
66 821 1
66 829 1
66 830 1
66 853 1
66 861 1
66 875 1
66 889 1
66 891 1
66 895 1
66 903 1
66 996 1
66 1021 1
66 1036 1
66 1047 1
66 1067 1
66 1088 1
66 1120 1
66 1143 1
66 1150 1
66 1152 1
66 1177 1
66 1200 1
66 1243 1
66 1254 1
66 1262 1
66 1269 1
66 1291 1
66 1293 1
66 1358 1
66 1377 1
66 1419 1
66 1425 1
66 1432 1
66 1438 1
66 1441 1
66 1468 3
66 1484 1
66 1508 1
66 1519 1
66 1541 1
66 1548 1
66 1561 1
66 1586 1
66 1594 1
66 1608 1
66 1613 1
66 1659 1
66 1664 1
66 1671 1
66 1674 1
66 1680 1
66 1691 1
66 1700 1
66 1714 1
66 1716 1
66 1722 1
66 1771 1
66 1794 1
66 1796 1
66 1810 1
66 1822 2
66 1824 1
66 1864 1
66 1898 1
66 1904 1
66 1908 1
66 1991 1
66 1992 1
66 1994 1
66 2011 1
66 2033 1
66 2056 1
66 2060 1
66 2065 1
66 2140 1
66 2148 1
66 2152 1
66 2202 1
66 2207 1
66 2209 1
66 2243 1
66 2245 1
66 2249 1
66 2264 1
66 2266 1
66 2276 1
66 2295 1
66 2296 2
66 2300 1
66 2301 1
66 2302 1
67 1 1
67 2 1
67 3 1
67 7 2
67 15 2
67 18 1
67 26 1
67 31 1
67 33 1
67 39 1
67 45 1
67 46 1
67 48 1
67 73 1
67 78 1
67 87 1
67 108 1
67 109 1
67 132 1
67 135 1
67 136 1
67 137 1
67 162 1
67 164 1
67 171 1
67 172 1
67 182 1
67 187 1
67 190 1
67 227 1
67 239 1
67 240 2
67 246 1
67 252 1
67 253 1
67 263 1
67 265 1
67 280 1
67 281 1
67 287 1
67 314 1
67 333 1
67 335 1
67 345 1
67 348 1
67 374 1
67 389 1
67 396 1
67 422 1
67 430 1
67 437 1
67 440 1
67 444 1
67 495 1
67 525 1
67 538 1
67 549 1
67 552 1
67 554 1
67 567 1
67 581 1
67 583 1
67 589 1
67 597 1
67 619 1
67 627 1
67 666 1
67 671 1
67 673 1
67 699 1
67 700 1
67 708 2
67 709 1
67 751 1
67 777 1
67 788 1
67 797 1
67 799 1
67 813 1
67 832 1
67 846 1
67 872 1
67 892 1
67 900 1
67 905 1
67 906 1
67 926 1
67 944 1
67 975 1
67 1016 1
67 1020 1
67 1026 1
67 1030 1
67 1042 1
67 1044 1
67 1054 1
67 1069 1
67 1080 1
67 1083 1
67 1086 1
67 1106 1
67 1112 2
67 1119 1
67 1125 1
67 1142 1
67 1160 1
67 1169 1
67 1185 1
67 1190 1
67 1199 1
67 1233 1
67 1251 1
67 1270 1
67 1291 1
67 1299 1
67 1312 1
67 1325 2
67 1330 1
67 1337 1
67 1343 1
67 1359 1
67 1366 1
67 1369 1
67 1386 1
67 1388 1
67 1391 1
67 1435 1
67 1441 1
67 1444 1
67 1448 1
67 1450 1
67 1459 1
67 1489 1
67 1517 2
67 1519 1
67 1529 1
67 1537 1
67 1540 1
67 1541 1
67 1543 1
67 1549 1
67 1551 1
67 1556 1
67 1571 1
67 1590 1
67 1602 1
67 1604 1
67 1608 1
67 1620 1
67 1651 1
67 1710 1
67 1739 1
67 1799 1
67 1866 1
67 1874 1
67 1877 1
67 1890 1
67 1897 2
67 1902 1
67 1912 1
67 1917 1
67 1947 1
67 1980 1
67 1984 1
67 2004 1
67 2060 1
67 2071 1
67 2107 1
67 2113 1
67 2117 1
67 2125 1
67 2131 1
67 2155 1
67 2222 1
67 2245 1
67 2255 1
67 2267 1
67 2295 2
67 2301 2
67 2302 1
68 13 1
68 16 1
68 26 1
68 31 1
68 37 1
68 42 1
68 47 1
68 69 1
68 71 1
68 94 1
68 104 1
68 116 1
68 123 1
68 135 1
68 143 1
68 150 1
68 152 1
68 158 1
68 167 1
68 170 1
68 202 1
68 204 1
68 218 1
68 225 1
68 227 1
68 238 1
68 251 1
68 299 1
68 313 1
68 318 2
68 344 1
68 362 1
68 380 1
68 382 1
68 390 1
68 391 1
68 398 1
68 410 1
68 415 1
68 418 1
68 440 1
68 453 1
68 456 1
68 469 1
68 494 1
68 500 1
68 537 1
68 538 1
68 550 1
68 551 1
68 557 1
68 573 2
68 577 1
68 590 1
68 594 2
68 607 1
68 614 1
68 636 1
68 658 1
68 676 1
68 690 1
68 693 1
68 702 1
68 715 1
68 720 1
68 727 1
68 739 1
68 758 1
68 762 1
68 771 1
68 785 1
68 824 1
68 842 1
68 857 1
68 909 1
68 915 1
68 956 1
68 976 1
68 990 1
68 995 1
68 1004 1
68 1005 1
68 1018 1
68 1030 1
68 1036 1
68 1056 1
68 1057 1
68 1094 1
68 1099 1
68 1104 1
68 1108 1
68 1142 1
68 1173 1
68 1203 1
68 1209 1
68 1218 1
68 1233 1
68 1234 1
68 1237 1
68 1259 1
68 1270 1
68 1271 1
68 1280 1
68 1292 1
68 1295 1
68 1298 1
68 1321 1
68 1323 1
68 1325 2
68 1335 2
68 1389 1
68 1419 1
68 1423 1
68 1426 1
68 1430 1
68 1432 1
68 1442 1
68 1448 1
68 1461 1
68 1474 1
68 1488 1
68 1492 1
68 1496 1
68 1498 1
68 1557 1
68 1570 1
68 1572 1
68 1585 1
68 1596 1
68 1600 1
68 1615 1
68 1667 1
68 1679 1
68 1697 1
68 1703 1
68 1707 1
68 1741 1
68 1749 1
68 1754 1
68 1769 1
68 1774 1
68 1838 1
68 1842 1
68 1900 1
68 1910 1
68 1960 1
68 2004 1
68 2010 1
68 2024 1
68 2070 1
68 2099 1
68 2106 1
68 2116 1
68 2125 1
68 2156 1
68 2161 1
68 2169 1
68 2179 1
68 2189 1
68 2255 1
68 2257 1
68 2296 1
68 2298 1
68 2299 1
68 2300 1
68 2302 1
68 2303 1
69 1 2
69 4 2
69 7 1
69 11 1
69 13 2
69 14 2
69 18 1
69 20 1
69 26 1
69 29 1
69 34 2
69 36 1
69 37 2
69 41 1
69 43 1
69 45 1
69 58 1
69 59 1
69 62 1
69 64 1
69 66 1
69 67 1
69 68 1
69 77 1
69 78 1
69 79 1
69 80 1
69 88 1
69 90 1
69 91 1
69 94 1
69 103 1
69 109 1
69 111 1
69 119 1
69 122 1
69 128 1
69 129 1
69 130 1
69 135 1
69 138 1
69 139 1
69 143 2
69 147 1
69 148 1
69 150 2
69 151 1
69 156 1
69 163 1
69 164 1
69 168 1
69 175 1
69 190 2
69 191 1
69 192 1
69 193 1
69 194 1
69 198 1
69 199 1
69 200 1
69 201 1
69 207 1
69 216 2
69 217 1
69 218 1
69 219 1
69 220 2
69 225 1
69 227 1
69 229 1
69 230 1
69 245 1
69 246 3
69 252 1
69 254 1
69 263 1
69 273 1
69 275 1
69 284 1
69 295 1
69 296 1
69 301 1
69 315 1
69 316 1
69 318 1
69 321 1
69 329 1
69 332 1
69 333 1
69 341 1
69 346 1
69 348 1
69 354 1
69 355 1
69 357 1
69 358 1
69 360 1
69 362 1
69 371 1
69 374 1
69 380 1
69 382 1
69 383 2
69 387 1
69 388 1
69 393 1
69 399 1
69 401 1
69 404 1
69 406 1
69 409 1
69 412 1
69 413 2
69 414 1
69 421 1
69 428 1
69 434 1
69 435 1
69 437 1
69 439 1
69 454 1
69 455 1
69 475 1
69 479 1
69 480 1
69 481 2
69 489 1
69 490 2
69 495 1
69 498 1
69 499 1
69 503 1
69 505 1
69 506 1
69 507 1
69 520 2
69 525 1
69 536 3
69 539 1
69 547 1
69 550 1
69 551 1
69 552 1
69 561 1
69 566 1
69 567 1
69 572 1
69 576 1
69 582 1
69 585 1
69 587 1
69 602 1
69 605 1
69 611 2
69 614 1
69 616 1
69 622 1
69 625 1
69 626 2
69 628 1
69 629 1
69 631 1
69 637 1
69 648 1
69 665 1
69 666 1
69 675 2
69 684 2
69 685 1
69 686 2
69 688 1
69 692 1
69 694 1
69 695 1
69 702 1
69 703 1
69 705 1
69 710 2
69 711 2
69 712 1
69 713 1
69 718 2
69 719 1
69 725 1
69 730 1
69 732 1
69 738 1
69 746 1
69 747 1
69 749 1
69 750 1
69 751 1
69 752 1
69 757 1
69 764 1
69 765 1
69 766 1
69 768 1
69 771 1
69 772 1
69 775 1
69 778 1
69 786 1
69 800 1
69 801 1
69 811 1
69 814 2
69 821 1
69 825 2
69 833 1
69 835 1
69 836 1
69 842 3
69 844 1
69 845 1
69 849 1
69 850 1
69 857 1
69 861 1
69 862 1
69 870 1
69 872 1
69 874 1
69 877 1
69 879 1
69 884 1
69 885 1
69 887 1
69 899 1
69 901 1
69 903 1
69 905 1
69 911 1
69 917 1
69 918 1
69 919 1
69 925 1
69 927 1
69 929 1
69 941 1
69 944 1
69 948 1
69 950 1
69 974 1
69 990 1
69 991 1
69 994 1
69 996 1
69 999 1
69 1000 1
69 1003 1
69 1005 1
69 1010 1
69 1018 1
69 1019 1
69 1042 2
69 1044 1
69 1045 1
69 1058 1
69 1063 2
69 1064 1
69 1066 1
69 1068 2
69 1071 1
69 1075 1
69 1096 2
69 1100 1
69 1102 1
69 1110 1
69 1112 1
69 1114 1
69 1124 1
69 1125 1
69 1128 1
69 1135 2
69 1137 1
69 1155 1
69 1156 1
69 1157 1
69 1161 1
69 1162 1
69 1165 1
69 1167 1
69 1170 1
69 1171 1
69 1173 1
69 1189 1
69 1206 1
69 1207 1
69 1215 1
69 1216 1
69 1220 1
69 1222 1
69 1225 1
69 1234 1
69 1240 1
69 1242 2
69 1244 1
69 1246 1
69 1248 1
69 1255 1
69 1263 1
69 1265 1
69 1267 1
69 1270 1
69 1277 1
69 1283 1
69 1293 1
69 1295 1
69 1297 1
69 1299 1
69 1301 1
69 1310 1
69 1316 2
69 1317 1
69 1321 1
69 1324 1
69 1329 1
69 1334 1
69 1343 1
69 1348 1
69 1355 1
69 1358 1
69 1361 1
69 1370 1
69 1374 1
69 1377 1
69 1383 1
69 1385 1
69 1387 1
69 1390 2
69 1392 1
69 1409 1
69 1414 1
69 1416 1
69 1417 2
69 1429 1
69 1441 1
69 1445 1
69 1453 1
69 1459 1
69 1460 2
69 1463 1
69 1468 2
69 1471 2
69 1472 2
69 1478 1
69 1484 2
69 1499 1
69 1506 1
69 1515 1
69 1516 1
69 1520 1
69 1538 1
69 1548 1
69 1549 1
69 1552 1
69 1556 1
69 1558 1
69 1563 1
69 1576 1
69 1587 1
69 1590 1
69 1593 1
69 1595 1
69 1596 1
69 1610 1
69 1613 1
69 1619 1
69 1620 1
69 1629 1
69 1630 1
69 1633 2
69 1638 1
69 1639 1
69 1643 2
69 1646 1
69 1653 1
69 1658 1
69 1694 1
69 1701 1
69 1702 1
69 1708 1
69 1750 1
69 1756 1
69 1757 1
69 1760 1
69 1762 1
69 1767 1
69 1768 1
69 1772 1
69 1782 1
69 1799 1
69 1808 1
69 1809 1
69 1813 1
69 1815 1
69 1829 1
69 1830 1
69 1836 1
69 1849 1
69 1850 1
69 1851 1
69 1854 1
69 1856 1
69 1857 1
69 1858 1
69 1859 1
69 1862 1
69 1868 1
69 1870 1
69 1916 1
69 1925 1
69 1931 1
69 1936 1
69 1940 1
69 1947 1
69 1950 1
69 1971 1
69 1981 1
69 1984 1
69 1990 2
69 1993 1
69 2000 1
69 2001 1
69 2020 1
69 2034 1
69 2044 1
69 2072 2
69 2073 1
69 2081 1
69 2082 1
69 2085 1
69 2088 1
69 2089 1
69 2092 1
69 2098 1
69 2119 1
69 2133 1
69 2135 1
69 2149 1
69 2150 1
69 2154 1
69 2156 2
69 2160 2
69 2161 1
69 2162 1
69 2170 1
69 2175 1
69 2184 1
69 2188 1
69 2208 1
69 2209 1
69 2211 2
69 2220 1
69 2240 1
69 2244 1
69 2252 1
69 2253 1
69 2254 1
69 2259 2
69 2261 1
69 2262 1
69 2267 1
69 2274 1
69 2286 1
69 2288 1
69 2292 1
69 2294 2
69 2295 4
69 2296 4
69 2297 1
69 2298 3
69 2299 3
69 2302 2
70 8 2
70 10 1
70 21 1
70 22 1
70 50 1
70 55 1
70 66 1
70 67 1
70 69 2
70 115 1
70 116 1
70 120 1
70 142 1
70 147 1
70 173 1
70 174 1
70 194 1
70 265 1
70 287 1
70 323 1
70 340 1
70 358 1
70 360 1
70 379 2
70 380 1
70 389 1
70 419 1
70 425 1
70 427 1
70 428 1
70 431 1
70 442 1
70 450 1
70 456 1
70 465 1
70 466 1
70 481 1
70 487 1
70 506 1
70 549 1
70 562 1
70 564 1
70 567 1
70 578 1
70 588 1
70 603 1
70 623 1
70 627 1
70 628 1
70 632 1
70 634 1
70 658 1
70 663 1
70 664 1
70 674 1
70 685 1
70 700 1
70 721 1
70 736 1
70 777 1
70 808 1
70 810 1
70 842 1
70 886 1
70 891 1
70 894 1
70 908 1
70 946 1
70 1001 1
70 1006 1
70 1023 1
70 1075 1
70 1089 1
70 1109 1
70 1121 1
70 1143 1
70 1175 1
70 1199 1
70 1270 1
70 1289 1
70 1303 1
70 1307 1
70 1312 1
70 1330 1
70 1344 1
70 1346 1
70 1380 1
70 1394 1
70 1400 1
70 1405 1
70 1450 1
70 1492 1
70 1508 1
70 1514 1
70 1528 1
70 1568 1
70 1571 1
70 1594 1
70 1691 1
70 1711 1
70 1728 1
70 1736 1
70 1742 1
70 1758 1
70 1774 1
70 1786 1
70 1802 1
70 1813 1
70 1838 1
70 1863 1
70 1898 1
70 1901 1
70 1912 1
70 1926 1
70 1942 1
70 1987 1
70 1990 1
70 2011 1
70 2024 1
70 2027 1
70 2060 1
70 2147 1
70 2201 1
70 2208 1
70 2252 1
70 2298 2
70 2301 1
71 445 1
71 635 1
71 636 1
71 1080 1
71 1323 1
71 1492 1
71 1497 1
71 1801 1
71 1894 1
71 2295 29
72 1 5
72 2 9
72 3 13
72 4 1
72 5 1
72 8 1
72 9 2
72 10 1
72 11 1
72 12 2
72 14 1
72 15 1
72 17 2
72 18 1
72 19 2
72 22 1
72 23 1
72 24 2
72 25 1
72 26 2
72 28 2
72 31 5
72 32 2
72 33 1
72 34 1
72 35 2
72 36 1
72 37 2
72 38 2
72 39 1
72 40 2
72 42 1
72 43 1
72 45 3
72 46 1
72 48 3
72 50 1
72 51 4
72 54 1
72 55 1
72 56 1
72 58 1
72 60 5
72 63 3
72 65 1
72 66 1
72 67 1
72 69 1
72 70 3
72 71 1
72 72 1
72 73 4
72 74 1
72 75 2
72 76 2
72 77 1
72 78 1
72 79 4
72 80 1
72 82 1
72 84 1
72 85 2
72 87 1
72 88 4
72 92 1
72 95 2
72 97 3
72 98 2
72 102 1
72 103 2
72 104 1
72 105 1
72 106 2
72 109 4
72 111 3
72 112 1
72 114 1
72 115 6
72 116 1
72 117 1
72 120 2
72 121 1
72 122 1
72 124 1
72 126 2
72 129 3
72 131 3
72 132 2
72 134 1
72 137 1
72 142 1
72 145 1
72 147 2
72 149 3
72 153 1
72 154 1
72 155 2
72 157 2
72 161 1
72 162 2
72 169 2
72 179 1
72 180 2
72 184 1
72 187 3
72 193 2
72 195 2
72 196 1
72 202 2
72 203 1
72 204 1
72 205 1
72 206 1
72 210 1
72 211 1
72 212 1
72 214 1
72 215 1
72 217 1
72 221 1
72 224 2
72 226 2
72 227 2
72 230 1
72 231 1
72 232 1
72 233 1
72 234 2
72 237 1
72 238 3
72 240 1
72 243 1
72 244 1
72 246 3
72 247 1
72 249 1
72 253 2
72 256 1
72 257 1
72 258 1
72 261 1
72 262 2
72 263 1
72 266 1
72 267 1
72 269 1
72 271 1
72 275 1
72 280 1
72 284 3
72 286 1
72 287 1
72 291 1
72 292 1
72 295 1
72 297 1
72 302 2
72 303 1
72 309 1
72 310 2
72 311 1
72 315 2
72 319 3
72 320 2
72 322 1
72 328 1
72 329 1
72 333 2
72 336 1
72 339 1
72 343 1
72 346 2
72 347 1
72 348 2
72 350 1
72 355 1
72 363 1
72 365 1
72 366 1
72 374 1
72 377 1
72 380 2
72 388 2
72 392 2
72 393 1
72 397 1
72 399 2
72 402 1
72 404 1
72 406 1
72 407 1
72 408 1
72 410 1
72 413 2
72 416 1
72 420 1
72 421 1
72 423 1
72 430 2
72 435 1
72 441 2
72 444 2
72 446 1
72 453 1
72 455 1
72 466 1
72 469 1
72 471 1
72 472 1
72 473 1
72 475 1
72 481 1
72 482 1
72 485 1
72 488 1
72 490 1
72 492 1
72 495 1
72 498 1
72 505 1
72 506 1
72 510 1
72 511 2
72 512 1
72 513 1
72 516 1
72 518 3
72 521 1
72 522 1
72 528 2
72 534 1
72 537 2
72 539 1
72 540 1
72 541 1
72 543 1
72 547 1
72 551 1
72 555 1
72 560 1
72 561 1
72 562 3
72 563 1
72 565 1
72 569 1
72 571 1
72 576 2
72 579 1
72 589 1
72 596 2
72 598 2
72 611 1
72 616 1
72 619 1
72 629 1
72 633 2
72 635 1
72 636 1
72 642 1
72 643 1
72 653 1
72 654 1
72 655 1
72 657 1
72 658 2
72 659 1
72 665 1
72 669 1
72 673 1
72 679 2
72 685 1
72 688 1
72 692 3
72 696 1
72 699 2
72 704 1
72 705 1
72 706 1
72 707 1
72 709 1
72 710 3
72 715 1
72 719 1
72 725 1
72 726 1
72 730 1
72 731 2
72 736 2
72 742 1
72 743 1
72 746 1
72 749 3
72 751 2
72 757 2
72 766 1
72 767 1
72 775 1
72 777 2
72 783 1
72 791 1
72 792 1
72 793 1
72 798 1
72 800 1
72 804 1
72 805 1
72 809 2
72 818 1
72 819 1
72 821 1
72 833 2
72 835 1
72 839 1
72 845 1
72 850 1
72 853 1
72 856 1
72 857 1
72 859 1
72 864 1
72 877 1
72 884 1
72 903 1
72 910 1
72 914 1
72 922 1
72 927 1
72 933 1
72 934 1
72 937 1
72 949 1
72 951 1
72 955 1
72 965 1
72 975 2
72 986 2
72 988 1
72 992 1
72 993 1
72 999 4
72 1008 1
72 1009 1
72 1020 1
72 1021 1
72 1025 1
72 1031 1
72 1040 1
72 1048 1
72 1049 1
72 1051 1
72 1065 1
72 1069 2
72 1083 1
72 1084 1
72 1086 3
72 1103 1
72 1108 1
72 1110 1
72 1112 1
72 1124 1
72 1134 1
72 1136 1
72 1140 1
72 1141 1
72 1142 2
72 1150 1
72 1152 1
72 1157 1
72 1158 1
72 1168 1
72 1171 1
72 1177 1
72 1189 1
72 1195 1
72 1197 1
72 1202 1
72 1203 1
72 1207 1
72 1209 1
72 1211 1
72 1212 1
72 1215 1
72 1216 3
72 1219 1
72 1220 1
72 1221 1
72 1228 1
72 1229 1
72 1231 2
72 1238 1
72 1259 1
72 1269 3
72 1272 2
72 1273 1
72 1277 1
72 1279 1
72 1282 1
72 1285 1
72 1291 1
72 1294 1
72 1295 1
72 1301 1
72 1305 1
72 1311 2
72 1329 1
72 1335 2
72 1340 2
72 1343 2
72 1355 1
72 1364 1
72 1387 1
72 1402 1
72 1406 1
72 1410 1
72 1411 1
72 1412 1
72 1415 1
72 1425 1
72 1428 1
72 1430 1
72 1431 1
72 1432 1
72 1435 1
72 1436 1
72 1438 1
72 1439 1
72 1455 1
72 1463 1
72 1466 1
72 1476 1
72 1480 1
72 1493 1
72 1503 1
72 1507 1
72 1510 1
72 1516 1
72 1524 1
72 1529 2
72 1530 1
72 1534 1
72 1538 1
72 1540 1
72 1542 2
72 1546 1
72 1548 1
72 1551 1
72 1570 2
72 1577 1
72 1581 1
72 1583 1
72 1591 1
72 1594 1
72 1595 1
72 1597 1
72 1605 1
72 1607 2
72 1610 2
72 1612 1
72 1627 1
72 1633 1
72 1638 4
72 1640 1
72 1643 2
72 1646 1
72 1652 1
72 1655 1
72 1659 2
72 1660 1
72 1668 1
72 1686 1
72 1694 1
72 1714 1
72 1715 1
72 1724 1
72 1725 1
72 1726 1
72 1741 1
72 1772 3
72 1780 1
72 1792 1
72 1793 1
72 1795 1
72 1817 1
72 1834 1
72 1843 1
72 1867 1
72 1868 1
72 1869 1
72 1883 1
72 1885 1
72 1899 1
72 1911 1
72 1917 1
72 1918 2
72 1927 1
72 1944 1
72 1947 1
72 1953 1
72 1955 1
72 1974 1
72 1989 1
72 1994 1
72 1995 1
72 1999 2
72 2000 1
72 2001 1
72 2002 1
72 2007 1
72 2016 1
72 2017 1
72 2030 1
72 2031 1
72 2073 1
72 2085 1
72 2100 1
72 2124 1
72 2135 1
72 2143 1
72 2148 1
72 2159 1
72 2161 1
72 2176 1
72 2187 1
72 2190 1
72 2202 1
72 2214 1
72 2217 1
72 2219 2
72 2228 1
72 2229 1
72 2231 1
72 2235 1
72 2238 1
72 2243 1
72 2245 1
72 2250 1
72 2258 1
72 2260 1
72 2261 1
72 2294 114
72 2295 117
72 2296 122
72 2297 102
72 2298 90
72 2299 86
72 2300 85
72 2301 29
72 2302 66
72 2303 24
73 1 1
73 3 2
73 4 1
73 6 1
73 10 1
73 33 1
73 36 1
73 41 1
73 43 1
73 45 1
73 48 1
73 51 1
73 57 1
73 68 1
73 70 1
73 81 1
73 88 1
73 93 1
73 105 1
73 106 1
73 109 1
73 115 1
73 116 2
73 120 1
73 123 2
73 124 1
73 126 1
73 155 1
73 157 1
73 158 1
73 160 1
73 170 1
73 187 1
73 189 1
73 192 1
73 196 1
73 200 1
73 202 2
73 205 1
73 206 2
73 211 1
73 216 1
73 219 1
73 222 1
73 227 2
73 228 1
73 230 1
73 246 1
73 254 1
73 257 1
73 259 2
73 264 1
73 268 1
73 275 1
73 283 1
73 290 1
73 294 1
73 295 1
73 300 2
73 304 1
73 321 1
73 323 1
73 324 1
73 329 1
73 335 1
73 339 1
73 341 1
73 355 1
73 365 1
73 366 1
73 375 1
73 377 1
73 378 1
73 382 1
73 406 1
73 409 1
73 414 1
73 417 1
73 418 1
73 428 1
73 432 1
73 438 1
73 441 1
73 450 2
73 451 1
73 454 1
73 458 1
73 460 2
73 468 1
73 497 1
73 503 1
73 508 1
73 514 1
73 518 1
73 522 2
73 530 1
73 531 1
73 545 2
73 548 1
73 551 2
73 555 1
73 567 1
73 571 1
73 580 1
73 588 1
73 592 1
73 596 1
73 599 1
73 603 1
73 607 1
73 610 1
73 615 1
73 618 1
73 621 1
73 632 2
73 634 1
73 660 1
73 667 1
73 691 1
73 695 1
73 703 1
73 706 1
73 730 2
73 735 1
73 737 1
73 748 1
73 749 1
73 752 1
73 762 2
73 763 1
73 766 1
73 770 1
73 782 2
73 795 1
73 799 1
73 803 1
73 809 1
73 817 2
73 821 1
73 823 2
73 827 1
73 833 1
73 836 1
73 840 2
73 845 1
73 853 1
73 860 1
73 879 1
73 881 1
73 895 1
73 896 1
73 903 1
73 921 1
73 922 1
73 953 1
73 970 1
73 977 1
73 983 1
73 988 1
73 989 1
73 992 1
73 998 1
73 1020 2
73 1043 1
73 1057 1
73 1059 1
73 1069 1
73 1070 1
73 1093 1
73 1098 1
73 1103 1
73 1122 1
73 1123 1
73 1127 1
73 1133 1
73 1135 1
73 1136 1
73 1143 1
73 1155 1
73 1157 1
73 1164 1
73 1179 1
73 1181 2
73 1193 1
73 1204 1
73 1213 1
73 1216 1
73 1217 1
73 1219 1
73 1221 1
73 1222 1
73 1224 1
73 1230 1
73 1238 1
73 1239 1
73 1243 1
73 1244 1
73 1246 1
73 1250 2
73 1282 1
73 1283 1
73 1285 1
73 1301 1
73 1321 2
73 1326 1
73 1327 1
73 1366 1
73 1395 1
73 1416 1
73 1418 1
73 1421 1
73 1429 1
73 1439 1
73 1440 2
73 1441 1
73 1458 1
73 1463 1
73 1469 1
73 1474 1
73 1478 1
73 1479 1
73 1482 1
73 1502 1
73 1550 2
73 1551 1
73 1565 1
73 1570 1
73 1574 1
73 1577 1
73 1581 1
73 1582 1
73 1588 1
73 1613 1
73 1614 1
73 1629 1
73 1639 1
73 1648 1
73 1658 1
73 1664 1
73 1680 1
73 1697 1
73 1703 1
73 1714 1
73 1723 1
73 1727 1
73 1733 1
73 1758 1
73 1772 1
73 1791 2
73 1808 2
73 1814 1
73 1822 1
73 1830 1
73 1836 1
73 1841 1
73 1849 1
73 1865 1
73 1869 1
73 1879 1
73 1882 2
73 1899 1
73 1903 1
73 1905 1
73 1912 1
73 1933 1
73 1936 1
73 1961 1
73 1963 1
73 1972 1
73 1979 1
73 2001 1
73 2011 1
73 2012 1
73 2037 1
73 2042 1
73 2043 1
73 2046 1
73 2047 1
73 2052 1
73 2054 1
73 2057 1
73 2069 1
73 2082 1
73 2088 1
73 2097 1
73 2104 1
73 2137 1
73 2140 1
73 2144 1
73 2146 1
73 2147 1
73 2150 1
73 2159 1
73 2164 1
73 2175 1
73 2188 1
73 2193 1
73 2200 1
73 2239 1
73 2271 1
73 2288 1
73 2294 1
73 2295 1
73 2296 2
73 2297 1
73 2298 1
73 2299 1
73 2300 1
73 2301 2
74 1 2
74 3 3
74 5 2
74 15 1
74 17 1
74 21 2
74 34 1
74 45 1
74 47 1
74 48 1
74 49 1
74 51 1
74 58 1
74 61 1
74 65 1
74 69 1
74 75 1
74 79 1
74 82 1
74 88 1
74 90 1
74 93 1
74 94 1
74 96 1
74 97 3
74 98 1
74 99 1
74 106 1
74 118 1
74 123 1
74 129 1
74 136 1
74 153 1
74 155 1
74 180 1
74 187 1
74 188 1
74 193 1
74 194 1
74 196 2
74 197 1
74 209 1
74 217 1
74 219 1
74 223 1
74 225 1
74 229 1
74 241 1
74 245 1
74 248 1
74 255 1
74 257 1
74 262 1
74 268 1
74 283 1
74 289 1
74 293 1
74 299 1
74 301 1
74 306 1
74 308 1
74 311 1
74 312 1
74 338 1
74 344 1
74 348 1
74 350 1
74 363 1
74 377 1
74 380 1
74 388 1
74 397 1
74 401 1
74 402 3
74 414 1
74 416 1
74 423 1
74 424 1
74 436 1
74 437 2
74 441 2
74 451 1
74 457 1
74 460 1
74 465 1
74 467 1
74 472 1
74 473 1
74 479 1
74 482 1
74 487 1
74 489 1
74 499 1
74 502 1
74 506 1
74 513 1
74 518 2
74 521 1
74 531 1
74 551 1
74 560 1
74 563 1
74 578 1
74 584 1
74 586 1
74 590 1
74 626 1
74 633 1
74 636 1
74 648 1
74 689 1
74 693 1
74 712 1
74 717 1
74 718 1
74 726 1
74 727 1
74 733 1
74 742 1
74 754 1
74 762 2
74 765 1
74 785 1
74 789 1
74 795 1
74 797 1
74 809 1
74 817 1
74 819 1
74 824 1
74 827 1
74 828 1
74 830 1
74 834 1
74 853 1
74 855 1
74 877 1
74 883 1
74 887 1
74 890 1
74 900 1
74 906 1
74 916 1
74 920 1
74 934 1
74 939 1
74 953 1
74 969 1
74 975 2
74 976 1
74 997 1
74 1001 1
74 1009 1
74 1032 1
74 1039 1
74 1055 1
74 1059 1
74 1082 1
74 1089 1
74 1099 1
74 1102 1
74 1132 1
74 1135 1
74 1144 1
74 1148 1
74 1183 1
74 1184 1
74 1192 1
74 1197 1
74 1199 1
74 1215 1
74 1251 1
74 1252 1
74 1275 1
74 1280 1
74 1301 1
74 1308 1
74 1310 1
74 1313 1
74 1339 1
74 1343 1
74 1358 1
74 1367 1
74 1379 1
74 1388 1
74 1395 1
74 1399 1
74 1414 1
74 1446 1
74 1453 1
74 1461 1
74 1477 1
74 1486 2
74 1519 1
74 1524 1
74 1525 1
74 1545 1
74 1559 1
74 1584 1
74 1589 1
74 1602 1
74 1603 1
74 1607 1
74 1612 1
74 1614 1
74 1622 1
74 1625 1
74 1665 1
74 1678 1
74 1691 1
74 1699 1
74 1716 1
74 1721 1
74 1741 1
74 1751 1
74 1752 1
74 1760 1
74 1787 1
74 1790 1
74 1800 1
74 1842 1
74 1856 1
74 1870 1
74 1871 1
74 1880 1
74 1896 1
74 1909 1
74 1918 2
74 1922 1
74 1924 1
74 1927 1
74 1939 1
74 1940 1
74 1973 1
74 2055 1
74 2061 1
74 2064 1
74 2080 1
74 2088 1
74 2089 1
74 2112 1
74 2116 1
74 2141 1
74 2171 1
74 2172 1
74 2180 1
74 2209 1
74 2251 1
74 2264 1
74 2267 1
74 2283 1
74 2294 2
74 2295 2
74 2296 3
74 2298 1
74 2299 3
74 2301 1
74 2302 1
74 2303 1
75 22 2
75 26 1
75 52 1
75 56 1
75 61 1
75 77 1
75 104 1
75 119 1
75 142 1
75 153 1
75 173 1
75 182 2
75 185 1
75 186 1
75 225 1
75 256 1
75 283 1
75 296 1
75 320 1
75 323 1
75 353 1
75 358 2
75 377 1
75 394 1
75 398 1
75 492 1
75 514 1
75 531 1
75 538 1
75 574 1
75 648 1
75 663 1
75 700 1
75 706 1
75 807 1
75 823 1
75 949 1
75 955 1
75 971 1
75 979 1
75 1074 2
75 1093 1
75 1129 1
75 1237 1
75 1247 1
75 1268 1
75 1270 1
75 1337 1
75 1345 1
75 1348 1
75 1375 1
75 1381 1
75 1403 1
75 1458 1
75 1468 1
75 1469 1
75 1492 1
75 1509 1
75 1541 1
75 1574 1
75 1576 1
75 1603 1
75 1616 1
75 1698 1
75 1713 1
75 1768 1
75 1891 1
75 1962 1
75 1982 1
75 2010 1
75 2024 1
75 2025 1
75 2037 1
75 2079 1
75 2125 1
75 2131 1
75 2220 1
75 2245 1
75 2296 1
76 4 1
76 15 1
76 25 1
76 38 1
76 56 1
76 58 2
76 61 1
76 72 1
76 80 1
76 89 1
76 95 1
76 99 1
76 113 1
76 124 1
76 152 1
76 186 1
76 191 1
76 201 1
76 215 1
76 216 1
76 226 1
76 245 1
76 252 1
76 258 1
76 264 1
76 269 1
76 282 1
76 287 1
76 304 1
76 306 2
76 322 1
76 326 1
76 339 1
76 340 1
76 359 1
76 369 1
76 371 1
76 372 1
76 394 1
76 401 1
76 407 1
76 411 1
76 414 1
76 438 1
76 442 1
76 446 1
76 452 1
76 456 1
76 462 1
76 477 1
76 495 1
76 510 1
76 515 1
76 526 1
76 562 1
76 580 1
76 586 1
76 603 1
76 609 1
76 621 1
76 629 1
76 642 1
76 643 1
76 644 2
76 649 1
76 678 1
76 683 1
76 689 1
76 695 1
76 720 1
76 739 1
76 753 1
76 761 1
76 779 1
76 786 1
76 788 1
76 793 1
76 800 1
76 829 1
76 839 1
76 859 1
76 869 1
76 878 1
76 885 1
76 889 1
76 901 1
76 908 1
76 932 1
76 934 1
76 957 1
76 958 1
76 963 1
76 968 1
76 982 1
76 992 2
76 994 1
76 995 1
76 1024 1
76 1047 1
76 1048 1
76 1053 1
76 1054 2
76 1075 1
76 1105 1
76 1116 1
76 1149 1
76 1165 1
76 1181 1
76 1185 1
76 1192 1
76 1195 1
76 1208 1
76 1234 1
76 1242 1
76 1246 1
76 1248 1
76 1254 1
76 1259 1
76 1268 2
76 1274 1
76 1305 1
76 1326 1
76 1350 1
76 1360 1
76 1368 1
76 1382 1
76 1398 1
76 1408 1
76 1409 1
76 1420 1
76 1440 1
76 1456 1
76 1458 1
76 1461 1
76 1467 1
76 1474 1
76 1486 1
76 1504 1
76 1553 1
76 1555 1
76 1570 1
76 1585 1
76 1589 1
76 1597 1
76 1601 1
76 1602 1
76 1604 1
76 1608 1
76 1614 1
76 1624 1
76 1679 1
76 1680 1
76 1692 2
76 1711 1
76 1721 1
76 1725 1
76 1732 1
76 1776 2
76 1798 1
76 1813 1
76 1820 1
76 1839 1
76 1842 1
76 1853 1
76 1868 1
76 1872 1
76 1878 1
76 1885 1
76 1886 1
76 1932 1
76 1938 1
76 1970 1
76 1971 1
76 1973 1
76 1976 1
76 1978 1
76 1981 1
76 1995 1
76 2006 1
76 2018 1
76 2033 1
76 2060 2
76 2097 1
76 2104 3
76 2128 1
76 2184 1
76 2196 1
76 2241 1
76 2246 1
76 2271 2
76 2294 1
76 2296 1
76 2297 2
76 2298 1
76 2299 1
76 2302 1
77 12 1
77 24 1
77 33 1
77 45 1
77 48 1
77 54 1
77 55 1
77 59 1
77 80 1
77 87 1
77 89 2
77 98 1
77 106 1
77 112 1
77 116 1
77 117 1
77 132 1
77 136 1
77 152 1
77 160 1
77 163 1
77 174 1
77 177 3
77 192 1
77 212 1
77 228 1
77 229 1
77 237 1
77 240 2
77 258 1
77 267 1
77 271 1
77 276 1
77 279 1
77 288 1
77 304 1
77 308 1
77 315 1
77 323 1
77 329 1
77 362 1
77 369 1
77 373 1
77 399 1
77 401 1
77 407 1
77 430 1
77 448 1
77 460 1
77 482 1
77 504 1
77 535 1
77 547 1
77 557 2
77 576 1
77 591 1
77 607 1
77 614 2
77 621 1
77 625 1
77 668 1
77 671 1
77 757 1
77 768 1
77 770 1
77 788 1
77 791 1
77 795 1
77 807 1
77 813 1
77 832 1
77 836 1
77 848 1
77 849 1
77 862 1
77 865 1
77 882 1
77 888 1
77 893 1
77 908 1
77 915 1
77 919 1
77 929 1
77 935 1
77 948 1
77 959 1
77 964 1
77 970 1
77 986 1
77 994 1
77 1009 2
77 1011 1
77 1014 1
77 1020 1
77 1034 1
77 1041 1
77 1054 1
77 1109 1
77 1111 1
77 1120 1
77 1141 1
77 1148 1
77 1177 1
77 1182 1
77 1198 1
77 1200 1
77 1227 1
77 1232 1
77 1237 1
77 1240 1
77 1244 1
77 1248 1
77 1293 1
77 1341 1
77 1342 1
77 1358 1
77 1362 1
77 1378 1
77 1397 1
77 1406 1
77 1439 1
77 1440 2
77 1447 1
77 1460 1
77 1500 1
77 1535 1
77 1541 1
77 1564 1
77 1616 1
77 1621 1
77 1630 1
77 1667 1
77 1700 1
77 1712 1
77 1769 1
77 1774 1
77 1782 1
77 1805 1
77 1810 1
77 1819 1
77 1829 1
77 1839 1
77 1847 1
77 1870 1
77 1877 1
77 1879 1
77 1889 1
77 1903 1
77 1914 1
77 1936 1
77 1955 1
77 1966 1
77 1992 1
77 2000 1
77 2023 1
77 2025 1
77 2069 1
77 2093 1
77 2109 2
77 2120 1
77 2143 1
77 2219 1
77 2228 1
77 2231 1
77 2295 1
77 2297 1
77 2301 1
77 2303 1
78 1 3
78 5 1
78 6 1
78 10 1
78 13 1
78 30 2
78 34 1
78 36 1
78 38 1
78 45 1
78 54 1
78 55 1
78 68 1
78 73 1
78 83 1
78 86 1
78 88 1
78 90 1
78 94 1
78 104 2
78 134 1
78 136 1
78 137 1
78 152 2
78 163 1
78 172 1
78 199 1
78 207 1
78 209 1
78 210 1
78 216 1
78 217 1
78 220 1
78 227 1
78 265 2
78 274 1
78 281 1
78 285 1
78 288 1
78 304 1
78 322 1
78 329 1
78 334 1
78 345 1
78 350 1
78 358 1
78 369 1
78 372 1
78 374 1
78 396 2
78 401 1
78 416 1
78 450 1
78 464 1
78 467 1
78 472 1
78 480 1
78 491 2
78 495 1
78 496 1
78 503 1
78 514 1
78 524 1
78 529 1
78 536 1
78 566 1
78 585 1
78 590 1
78 603 1
78 629 1
78 633 1
78 648 1
78 651 1
78 657 1
78 658 1
78 662 1
78 673 1
78 677 1
78 679 1
78 691 1
78 697 1
78 699 1
78 700 1
78 702 1
78 706 1
78 709 1
78 717 1
78 722 1
78 730 1
78 751 1
78 762 1
78 766 1
78 778 1
78 785 1
78 818 1
78 822 1
78 826 1
78 828 1
78 837 1
78 842 1
78 844 1
78 845 1
78 846 1
78 847 1
78 853 1
78 862 2
78 868 1
78 870 1
78 883 1
78 886 1
78 922 1
78 946 1
78 952 1
78 968 1
78 972 1
78 976 1
78 978 1
78 979 2
78 988 1
78 994 1
78 998 1
78 1015 1
78 1055 1
78 1064 1
78 1110 1
78 1124 1
78 1133 1
78 1136 1
78 1138 1
78 1140 1
78 1146 1
78 1154 1
78 1179 1
78 1180 1
78 1192 1
78 1199 1
78 1213 1
78 1218 1
78 1230 1
78 1232 1
78 1236 1
78 1238 1
78 1239 1
78 1243 1
78 1267 1
78 1275 1
78 1286 1
78 1306 1
78 1326 1
78 1352 1
78 1359 1
78 1372 1
78 1380 1
78 1382 1
78 1399 1
78 1468 1
78 1490 1
78 1509 1
78 1514 1
78 1532 1
78 1533 1
78 1540 1
78 1559 1
78 1579 1
78 1601 1
78 1630 1
78 1640 1
78 1653 1
78 1713 1
78 1716 1
78 1718 1
78 1720 1
78 1755 1
78 1792 1
78 1800 2
78 1837 1
78 1839 1
78 1867 1
78 1870 1
78 1886 1
78 1888 1
78 1930 1
78 1937 1
78 1951 1
78 1967 1
78 1995 1
78 2062 1
78 2089 1
78 2099 1
78 2118 1
78 2124 1
78 2125 1
78 2131 1
78 2172 1
78 2198 1
78 2228 1
78 2233 1
78 2261 1
78 2268 1
78 2269 1
78 2298 1
78 2300 1
79 1 2
79 2 1
79 8 1
79 12 1
79 15 1
79 24 1
79 25 2
79 30 1
79 33 1
79 34 1
79 40 1
79 54 1
79 63 1
79 74 1
79 75 1
79 82 1
79 100 1
79 101 1
79 109 1
79 118 1
79 127 1
79 131 2
79 133 1
79 136 1
79 140 1
79 144 1
79 149 1
79 154 1
79 155 1
79 165 1
79 173 1
79 178 1
79 179 1
79 192 3
79 193 1
79 203 1
79 206 1
79 216 1
79 217 1
79 218 1
79 219 1
79 225 1
79 256 2
79 258 1
79 275 1
79 300 1
79 332 1
79 341 1
79 351 1
79 352 1
79 359 1
79 371 1
79 385 2
79 402 1
79 412 1
79 423 1
79 424 1
79 430 1
79 434 1
79 450 1
79 463 1
79 466 1
79 481 1
79 483 1
79 490 1
79 502 1
79 504 1
79 522 1
79 526 1
79 531 1
79 538 1
79 556 1
79 558 1
79 570 1
79 582 2
79 587 1
79 589 1
79 594 1
79 604 1
79 605 1
79 607 1
79 615 1
79 619 1
79 627 1
79 642 1
79 643 1
79 646 1
79 649 1
79 657 1
79 665 1
79 666 1
79 673 1
79 675 1
79 676 1
79 684 1
79 696 1
79 708 1
79 714 1
79 720 1
79 773 1
79 786 1
79 790 1
79 798 1
79 811 1
79 812 1
79 828 1
79 829 1
79 835 1
79 838 1
79 840 1
79 849 1
79 854 1
79 857 1
79 860 1
79 866 1
79 869 1
79 872 1
79 879 1
79 880 1
79 881 2
79 884 1
79 899 1
79 909 1
79 914 1
79 931 1
79 962 1
79 986 1
79 992 1
79 1031 1
79 1042 2
79 1054 1
79 1061 1
79 1069 1
79 1073 1
79 1080 2
79 1083 1
79 1084 1
79 1105 1
79 1107 1
79 1126 1
79 1136 1
79 1142 1
79 1162 1
79 1171 1
79 1191 1
79 1205 1
79 1212 1
79 1215 1
79 1221 1
79 1227 1
79 1234 1
79 1240 1
79 1260 1
79 1265 1
79 1269 1
79 1279 1
79 1295 1
79 1300 1
79 1309 1
79 1315 1
79 1316 1
79 1328 1
79 1345 1
79 1346 1
79 1362 1
79 1367 1
79 1375 1
79 1383 1
79 1386 1
79 1401 1
79 1411 1
79 1418 1
79 1427 1
79 1432 1
79 1465 1
79 1466 1
79 1469 1
79 1474 1
79 1482 1
79 1488 2
79 1505 1
79 1507 1
79 1527 1
79 1534 1
79 1535 1
79 1537 1
79 1556 1
79 1567 2
79 1582 1
79 1593 1
79 1600 1
79 1601 1
79 1609 1
79 1612 1
79 1613 1
79 1615 1
79 1633 1
79 1647 1
79 1648 1
79 1663 1
79 1671 1
79 1672 1
79 1673 1
79 1679 1
79 1697 2
79 1707 1
79 1709 1
79 1724 1
79 1725 1
79 1731 1
79 1744 1
79 1746 1
79 1748 1
79 1768 1
79 1770 1
79 1803 1
79 1811 1
79 1818 1
79 1822 1
79 1845 1
79 1856 1
79 1859 1
79 1863 1
79 1915 1
79 1925 1
79 1951 1
79 1952 1
79 1965 1
79 2020 1
79 2034 1
79 2057 1
79 2083 1
79 2092 1
79 2094 1
79 2100 1
79 2103 1
79 2106 1
79 2110 1
79 2111 1
79 2113 1
79 2140 1
79 2148 1
79 2159 1
79 2169 1
79 2177 1
79 2200 1
79 2236 1
79 2242 1
79 2250 1
79 2266 2
79 2270 2
79 2273 1
79 2295 1
79 2296 1
79 2297 3
79 2299 1
79 2300 2
79 2301 1
80 8 1
80 10 1
80 17 1
80 25 1
80 35 1
80 37 1
80 46 2
80 47 1
80 48 1
80 55 1
80 56 1
80 70 2
80 71 1
80 77 1
80 86 1
80 95 1
80 101 1
80 104 1
80 109 1
80 110 2
80 116 1
80 124 1
80 125 1
80 141 1
80 142 1
80 147 1
80 148 1
80 151 1
80 153 1
80 175 1
80 177 1
80 185 1
80 196 1
80 197 2
80 211 1
80 222 1
80 224 1
80 231 1
80 237 1
80 252 2
80 253 1
80 269 1
80 279 1
80 285 1
80 290 1
80 305 1
80 308 1
80 358 2
80 359 1
80 388 1
80 406 1
80 412 1
80 422 1
80 429 1
80 434 1
80 443 1
80 465 1
80 473 1
80 481 1
80 489 1
80 497 1
80 505 2
80 511 2
80 546 1
80 549 1
80 598 1
80 627 1
80 632 1
80 642 1
80 644 1
80 659 1
80 663 1
80 667 1
80 668 1
80 677 1
80 682 1
80 689 1
80 716 1
80 720 1
80 737 1
80 744 1
80 747 2
80 754 1
80 756 1
80 758 1
80 795 1
80 800 1
80 806 1
80 815 1
80 818 1
80 819 1
80 820 1
80 823 1
80 834 1
80 836 1
80 847 1
80 850 1
80 868 1
80 884 1
80 886 1
80 893 1
80 897 1
80 898 1
80 902 1
80 903 1
80 916 1
80 921 1
80 931 1
80 933 1
80 939 1
80 941 1
80 942 2
80 980 1
80 982 1
80 1010 1
80 1015 1
80 1018 1
80 1020 1
80 1037 2
80 1057 1
80 1061 1
80 1063 1
80 1074 1
80 1087 1
80 1092 1
80 1098 1
80 1100 1
80 1109 1
80 1116 1
80 1124 2
80 1130 1
80 1134 1
80 1144 2
80 1149 1
80 1152 1
80 1161 1
80 1170 1
80 1174 1
80 1185 1
80 1186 1
80 1193 1
80 1204 1
80 1218 1
80 1221 1
80 1222 1
80 1223 1
80 1229 1
80 1235 1
80 1237 1
80 1238 1
80 1245 1
80 1269 1
80 1290 1
80 1319 1
80 1324 1
80 1325 1
80 1335 1
80 1349 1
80 1368 1
80 1383 1
80 1386 1
80 1393 1
80 1406 1
80 1408 2
80 1413 1
80 1416 1
80 1430 1
80 1433 1
80 1435 1
80 1442 1
80 1452 1
80 1471 1
80 1475 1
80 1477 1
80 1487 1
80 1504 1
80 1505 1
80 1526 1
80 1533 1
80 1535 1
80 1554 1
80 1560 1
80 1578 1
80 1580 1
80 1581 1
80 1583 1
80 1588 1
80 1593 1
80 1626 1
80 1632 1
80 1633 1
80 1639 1
80 1642 1
80 1659 1
80 1681 1
80 1695 1
80 1697 1
80 1703 1
80 1716 1
80 1719 1
80 1731 1
80 1745 1
80 1753 1
80 1755 1
80 1775 1
80 1788 1
80 1841 1
80 1844 1
80 1853 1
80 1856 1
80 1863 1
80 1911 1
80 1934 1
80 1952 1
80 1957 2
80 1959 1
80 1974 1
80 2033 1
80 2057 1
80 2081 1
80 2116 1
80 2126 1
80 2132 1
80 2140 1
80 2149 1
80 2158 1
80 2170 2
80 2182 1
80 2193 1
80 2204 1
80 2206 1
80 2211 1
80 2222 1
80 2233 1
80 2249 1
80 2268 1
80 2297 1
80 2298 1
80 2300 1
80 2303 3
81 204 1
81 214 2
81 309 1
81 347 1
81 350 1
81 434 1
81 528 1
81 1074 1
81 1239 1
81 1280 1
81 1313 1
81 1642 1
81 1752 1
81 1873 1
81 1970 1
81 2113 1
81 2295 3
81 2297 1
82 3 1
82 7 1
82 24 1
82 45 1
82 60 1
82 117 1
82 134 1
82 169 1
82 180 1
82 197 1
82 213 1
82 278 1
82 298 1
82 302 1
82 310 1
82 316 1
82 351 1
82 353 1
82 399 1
82 433 1
82 510 1
82 540 1
82 544 1
82 558 1
82 571 1
82 580 1
82 589 1
82 645 1
82 660 1
82 665 1
82 677 1
82 679 1
82 709 1
82 722 1
82 739 1
82 748 1
82 755 1
82 794 1
82 939 1
82 943 1
82 979 1
82 993 1
82 1034 1
82 1041 1
82 1068 1
82 1082 1
82 1083 1
82 1086 1
82 1098 1
82 1117 1
82 1222 1
82 1243 1
82 1262 1
82 1294 1
82 1305 1
82 1313 1
82 1369 2
82 1541 2
82 1569 1
82 1600 1
82 1641 1
82 1646 1
82 1667 1
82 1740 1
82 1746 1
82 1749 1
82 1753 1
82 1839 1
82 1873 1
82 1885 1
82 1909 1
82 1947 1
82 2034 1
82 2148 1
82 2216 1
82 2245 1
82 2294 2
83 14 1
83 21 1
83 25 1
83 28 1
83 42 1
83 64 1
83 76 1
83 80 1
83 100 1
83 117 1
83 126 1
83 133 1
83 154 1
83 156 1
83 159 1
83 171 1
83 205 1
83 208 1
83 211 1
83 222 1
83 227 1
83 239 1
83 244 1
83 245 1
83 247 1
83 261 1
83 262 2
83 267 1
83 273 1
83 299 1
83 303 1
83 305 1
83 324 1
83 369 1
83 393 1
83 400 1
83 405 1
83 443 1
83 446 1
83 455 1
83 473 1
83 486 1
83 490 1
83 512 1
83 531 1
83 612 1
83 617 1
83 631 1
83 632 1
83 637 1
83 640 1
83 643 1
83 644 1
83 653 1
83 676 1
83 697 1
83 706 1
83 715 1
83 717 1
83 735 1
83 758 1
83 766 1
83 779 1
83 841 1
83 857 1
83 860 1
83 865 1
83 866 1
83 869 1
83 899 1
83 908 1
83 926 1
83 949 1
83 950 1
83 956 1
83 968 1
83 970 1
83 985 1
83 1085 2
83 1101 1
83 1107 1
83 1117 1
83 1122 1
83 1128 1
83 1152 1
83 1169 1
83 1186 1
83 1195 1
83 1197 1
83 1199 1
83 1214 1
83 1225 2
83 1228 1
83 1237 1
83 1265 1
83 1282 1
83 1285 1
83 1289 1
83 1290 1
83 1317 1
83 1319 1
83 1324 1
83 1417 1
83 1422 1
83 1467 1
83 1478 2
83 1479 1
83 1490 1
83 1498 1
83 1530 1
83 1589 1
83 1613 1
83 1618 1
83 1644 2
83 1719 1
83 1738 1
83 1743 1
83 1773 1
83 1802 1
83 1832 2
83 1835 1
83 1837 1
83 1858 2
83 1876 1
83 1956 1
83 1970 1
83 1980 1
83 2057 1
83 2103 1
83 2111 1
83 2131 1
83 2153 1
83 2172 1
83 2182 1
83 2192 1
83 2222 1
83 2229 1
83 2238 1
83 2258 1
83 2259 1
83 2298 1
83 2302 2
83 2303 1
84 1 2
84 2 1
84 5 1
84 12 1
84 14 2
84 26 1
84 33 1
84 35 2
84 36 1
84 37 1
84 39 2
84 40 1
84 43 1
84 44 1
84 59 1
84 61 1
84 62 1
84 63 1
84 73 2
84 75 1
84 85 2
84 96 1
84 97 1
84 101 1
84 103 1
84 112 1
84 113 2
84 119 1
84 120 1
84 123 1
84 127 1
84 128 1
84 145 1
84 151 1
84 154 1
84 155 1
84 163 1
84 165 1
84 167 1
84 168 1
84 175 1
84 181 1
84 182 1
84 189 2
84 191 1
84 195 1
84 203 1
84 208 1
84 213 1
84 215 1
84 216 2
84 223 1
84 229 1
84 233 1
84 238 1
84 241 2
84 251 1
84 252 1
84 253 1
84 256 2
84 262 1
84 280 2
84 284 1
84 285 1
84 286 1
84 289 1
84 291 1
84 294 1
84 301 1
84 303 1
84 304 2
84 305 2
84 315 2
84 327 1
84 330 1
84 335 1
84 348 1
84 349 1
84 357 1
84 358 1
84 366 1
84 367 1
84 373 2
84 375 2
84 376 1
84 377 1
84 390 2
84 393 1
84 394 1
84 403 1
84 405 1
84 410 1
84 414 1
84 416 2
84 424 1
84 425 1
84 428 1
84 429 1
84 430 1
84 431 1
84 432 1
84 438 1
84 445 1
84 446 1
84 453 1
84 463 1
84 466 2
84 467 1
84 474 1
84 475 1
84 479 1
84 486 1
84 489 1
84 490 1
84 510 1
84 511 1
84 526 1
84 527 1
84 529 1
84 532 1
84 535 1
84 545 2
84 547 1
84 549 1
84 555 1
84 561 1
84 563 1
84 577 1
84 588 1
84 592 1
84 611 1
84 613 1
84 618 1
84 619 1
84 627 1
84 630 2
84 640 1
84 643 1
84 649 1
84 657 1
84 664 1
84 666 1
84 672 1
84 673 1
84 674 1
84 682 1
84 686 1
84 687 1
84 689 1
84 694 1
84 697 1
84 703 1
84 704 1
84 707 1
84 718 2
84 720 1
84 726 2
84 742 1
84 746 1
84 753 1
84 761 1
84 762 1
84 766 1
84 767 1
84 772 2
84 774 1
84 776 1
84 777 2
84 778 1
84 782 1
84 792 1
84 798 1
84 803 1
84 820 1
84 824 1
84 831 1
84 833 1
84 835 1
84 837 1
84 846 1
84 848 1
84 853 1
84 854 1
84 859 1
84 865 1
84 867 1
84 870 1
84 872 1
84 883 1
84 884 2
84 885 1
84 895 1
84 899 1
84 902 1
84 903 1
84 905 1
84 908 1
84 909 1
84 912 1
84 923 1
84 924 1
84 928 2
84 931 1
84 934 1
84 939 2
84 941 2
84 948 1
84 953 1
84 969 1
84 979 1
84 983 1
84 985 1
84 987 1
84 988 2
84 990 1
84 995 1
84 1001 1
84 1007 1
84 1020 1
84 1022 1
84 1023 1
84 1034 2
84 1037 1
84 1045 1
84 1048 1
84 1051 1
84 1052 1
84 1061 1
84 1063 1
84 1074 1
84 1080 3
84 1092 1
84 1103 1
84 1104 1
84 1107 1
84 1121 1
84 1128 1
84 1130 1
84 1138 1
84 1147 1
84 1152 1
84 1164 1
84 1168 1
84 1170 1
84 1180 1
84 1181 1
84 1194 1
84 1201 1
84 1203 1
84 1205 1
84 1210 1
84 1214 1
84 1216 1
84 1218 1
84 1223 1
84 1228 1
84 1233 1
84 1239 1
84 1249 1
84 1254 1
84 1257 1
84 1264 1
84 1268 1
84 1274 2
84 1275 1
84 1276 1
84 1280 1
84 1285 2
84 1288 1
84 1293 1
84 1294 1
84 1317 1
84 1318 1
84 1319 1
84 1322 1
84 1326 1
84 1327 1
84 1328 1
84 1329 1
84 1340 1
84 1344 1
84 1345 1
84 1346 1
84 1350 1
84 1364 1
84 1366 1
84 1375 1
84 1376 1
84 1380 1
84 1385 1
84 1393 1
84 1405 1
84 1409 1
84 1414 1
84 1415 1
84 1428 1
84 1430 2
84 1433 1
84 1450 1
84 1452 1
84 1454 1
84 1458 1
84 1464 1
84 1481 1
84 1483 1
84 1486 1
84 1497 1
84 1505 1
84 1507 1
84 1512 1
84 1519 1
84 1522 1
84 1527 1
84 1529 1
84 1531 1
84 1533 1
84 1540 1
84 1541 1
84 1551 1
84 1552 1
84 1554 1
84 1565 1
84 1568 1
84 1578 1
84 1586 1
84 1590 1
84 1605 1
84 1607 1
84 1618 1
84 1621 2
84 1631 1
84 1638 1
84 1653 1
84 1654 1
84 1660 2
84 1663 1
84 1665 1
84 1666 1
84 1670 1
84 1671 1
84 1679 1
84 1689 1
84 1696 1
84 1699 1
84 1704 1
84 1708 1
84 1710 1
84 1722 1
84 1738 1
84 1746 1
84 1751 2
84 1761 1
84 1768 1
84 1777 1
84 1792 1
84 1800 1
84 1817 1
84 1825 1
84 1837 1
84 1838 1
84 1846 1
84 1857 1
84 1878 1
84 1879 1
84 1883 1
84 1891 1
84 1901 1
84 1905 1
84 1914 1
84 1916 1
84 1927 1
84 1961 1
84 1963 1
84 1964 1
84 1967 1
84 1991 1
84 1996 1
84 2001 1
84 2002 1
84 2005 1
84 2009 2
84 2012 1
84 2015 1
84 2026 1
84 2032 1
84 2033 1
84 2037 1
84 2056 1
84 2076 1
84 2089 1
84 2095 1
84 2097 1
84 2103 1
84 2108 1
84 2109 1
84 2112 1
84 2143 1
84 2157 1
84 2164 1
84 2174 1
84 2176 1
84 2181 1
84 2184 1
84 2191 1
84 2216 1
84 2224 1
84 2226 1
84 2240 1
84 2243 1
84 2248 1
84 2276 1
84 2279 1
84 2281 1
84 2294 2
84 2295 2
84 2296 1
84 2297 1
84 2298 2
84 2299 2
84 2300 1
84 2302 1
84 2303 1
85 1 2
85 23 1
85 30 1
85 36 1
85 41 1
85 42 1
85 43 1
85 44 1
85 46 1
85 70 1
85 81 1
85 82 1
85 90 1
85 91 1
85 95 1
85 97 1
85 109 1
85 117 1
85 123 1
85 130 1
85 138 1
85 139 1
85 140 2
85 143 1
85 147 1
85 150 1
85 157 1
85 167 3
85 174 1
85 181 1
85 191 1
85 201 1
85 210 1
85 213 1
85 225 1
85 226 1
85 232 1
85 249 1
85 269 1
85 293 1
85 295 1
85 300 1
85 303 1
85 318 1
85 319 1
85 324 1
85 325 1
85 335 1
85 336 1
85 344 1
85 345 1
85 356 1
85 367 1
85 376 1
85 377 1
85 393 1
85 401 1
85 408 1
85 410 1
85 416 1
85 420 1
85 443 1
85 450 1
85 451 1
85 459 1
85 469 1
85 472 1
85 473 1
85 482 1
85 498 1
85 508 1
85 513 1
85 515 1
85 521 1
85 526 1
85 528 1
85 531 1
85 570 1
85 587 1
85 597 1
85 601 2
85 624 1
85 629 1
85 636 1
85 637 1
85 641 1
85 646 1
85 647 1
85 658 1
85 667 1
85 680 1
85 685 1
85 702 1
85 707 1
85 732 1
85 736 1
85 743 1
85 771 1
85 772 1
85 781 1
85 790 1
85 809 1
85 813 1
85 814 1
85 815 1
85 841 1
85 854 1
85 866 1
85 871 1
85 882 1
85 883 1
85 884 1
85 900 1
85 917 1
85 950 1
85 967 2
85 969 1
85 976 1
85 981 1
85 995 2
85 1012 1
85 1014 1
85 1015 1
85 1026 1
85 1027 1
85 1034 1
85 1053 1
85 1055 1
85 1057 1
85 1071 1
85 1081 1
85 1083 1
85 1098 1
85 1107 1
85 1110 1
85 1112 1
85 1121 1
85 1145 2
85 1147 1
85 1175 1
85 1176 1
85 1186 1
85 1204 1
85 1210 1
85 1215 1
85 1226 1
85 1230 1
85 1237 1
85 1239 1
85 1247 1
85 1248 1
85 1264 1
85 1277 1
85 1288 1
85 1298 1
85 1302 1
85 1303 1
85 1309 1
85 1311 1
85 1313 1
85 1314 1
85 1333 1
85 1337 1
85 1361 1
85 1367 1
85 1374 1
85 1379 1
85 1390 1
85 1393 1
85 1397 1
85 1406 1
85 1408 1
85 1432 1
85 1452 1
85 1468 1
85 1484 1
85 1505 1
85 1507 1
85 1516 1
85 1520 1
85 1561 1
85 1581 1
85 1606 1
85 1615 1
85 1629 1
85 1631 1
85 1643 1
85 1650 1
85 1662 1
85 1677 1
85 1682 1
85 1683 2
85 1690 1
85 1704 1
85 1728 1
85 1730 1
85 1734 1
85 1736 1
85 1737 1
85 1744 1
85 1755 1
85 1764 1
85 1765 1
85 1769 1
85 1775 1
85 1778 1
85 1796 1
85 1798 1
85 1799 1
85 1804 1
85 1818 1
85 1839 1
85 1846 1
85 1851 1
85 1853 1
85 1864 1
85 1868 1
85 1883 1
85 1891 1
85 1902 1
85 1905 1
85 1933 1
85 1961 1
85 1967 1
85 1986 1
85 2006 1
85 2009 1
85 2022 1
85 2032 1
85 2055 1
85 2056 1
85 2084 1
85 2096 1
85 2097 1
85 2107 1
85 2109 1
85 2135 1
85 2150 1
85 2171 1
85 2188 1
85 2198 1
85 2202 1
85 2204 1
85 2226 1
85 2232 1
85 2238 1
85 2240 1
85 2258 1
85 2279 1
85 2283 1
85 2296 2
85 2297 2
85 2298 2
85 2299 1
85 2302 1
86 10 1
86 31 1
86 60 1
86 72 1
86 86 1
86 101 1
86 103 1
86 131 1
86 143 2
86 176 1
86 181 1
86 194 1
86 197 1
86 233 1
86 245 1
86 273 1
86 281 1
86 293 1
86 295 1
86 316 1
86 323 1
86 335 1
86 343 1
86 346 1
86 381 1
86 384 1
86 386 1
86 389 1
86 395 1
86 409 1
86 419 1
86 422 1
86 435 1
86 436 1
86 450 1
86 455 1
86 483 1
86 513 1
86 540 1
86 552 1
86 563 1
86 605 1
86 621 1
86 626 1
86 640 1
86 650 1
86 658 1
86 675 1
86 689 1
86 739 1
86 756 1
86 830 1
86 850 1
86 881 1
86 910 1
86 912 1
86 928 1
86 948 1
86 951 1
86 979 1
86 989 1
86 995 1
86 1016 1
86 1026 1
86 1039 1
86 1064 1
86 1075 1
86 1088 1
86 1090 1
86 1107 1
86 1127 1
86 1131 1
86 1139 1
86 1146 1
86 1151 1
86 1236 1
86 1263 1
86 1265 1
86 1293 1
86 1297 1
86 1327 1
86 1350 1
86 1354 1
86 1407 1
86 1421 1
86 1423 1
86 1479 1
86 1575 1
86 1578 1
86 1601 1
86 1611 1
86 1613 1
86 1618 1
86 1629 1
86 1637 1
86 1652 1
86 1675 1
86 1701 1
86 1723 1
86 1815 1
86 1870 1
86 1935 1
86 1973 1
86 2012 1
86 2023 1
86 2112 1
86 2125 1
86 2140 1
86 2264 1
86 2296 1
87 4 1
87 8 1
87 42 1
87 47 2
87 53 1
87 81 1
87 87 1
87 143 1
87 155 1
87 166 1
87 254 1
87 279 1
87 303 1
87 326 1
87 360 1
87 361 1
87 410 1
87 414 1
87 420 1
87 435 1
87 461 1
87 479 2
87 563 1
87 569 1
87 582 1
87 605 1
87 624 1
87 647 1
87 689 1
87 708 1
87 746 1
87 765 1
87 778 1
87 780 1
87 786 1
87 801 1
87 816 1
87 817 1
87 848 1
87 869 1
87 906 1
87 909 1
87 972 1
87 1022 1
87 1049 1
87 1060 1
87 1089 1
87 1092 1
87 1134 1
87 1165 1
87 1201 1
87 1297 1
87 1298 1
87 1301 1
87 1303 1
87 1307 1
87 1310 1
87 1358 1
87 1362 1
87 1386 1
87 1401 1
87 1451 1
87 1456 1
87 1486 1
87 1490 1
87 1500 1
87 1509 1
87 1534 1
87 1561 1
87 1569 1
87 1570 1
87 1582 1
87 1598 1
87 1650 1
87 1695 1
87 1765 1
87 1774 1
87 1795 1
87 1813 1
87 1834 1
87 1885 1
87 1891 1
87 1934 1
87 2075 1
87 2123 1
87 2137 1
87 2158 1
87 2211 1
87 2241 1
88 2 1
88 5 1
88 9 1
88 20 1
88 21 2
88 26 1
88 31 1
88 37 1
88 40 1
88 45 1
88 46 1
88 62 1
88 63 1
88 64 1
88 67 1
88 75 1
88 82 1
88 85 1
88 86 1
88 95 1
88 109 1
88 114 1
88 116 1
88 130 1
88 132 1
88 136 1
88 149 1
88 150 1
88 158 1
88 166 1
88 186 1
88 194 1
88 200 1
88 208 1
88 213 1
88 217 1
88 220 2
88 226 1
88 243 1
88 246 1
88 254 1
88 256 1
88 260 1
88 275 1
88 281 1
88 285 1
88 296 1
88 307 1
88 309 1
88 323 1
88 335 2
88 338 1
88 346 1
88 353 1
88 356 1
88 363 1
88 384 1
88 385 1
88 389 1
88 426 1
88 487 1
88 490 1
88 511 1
88 537 1
88 551 1
88 558 1
88 561 1
88 578 1
88 602 1
88 604 1
88 616 1
88 618 1
88 641 1
88 667 1
88 694 1
88 717 1
88 718 1
88 728 1
88 740 2
88 742 1
88 766 1
88 772 1
88 787 1
88 789 1
88 810 1
88 819 1
88 820 1
88 836 1
88 844 1
88 852 1
88 860 1
88 870 1
88 873 1
88 882 1
88 915 1
88 918 2
88 925 1
88 926 1
88 950 1
88 982 1
88 983 1
88 1004 1
88 1009 1
88 1013 1
88 1019 1
88 1020 1
88 1029 1
88 1052 1
88 1063 1
88 1070 1
88 1080 1
88 1091 1
88 1100 1
88 1110 1
88 1117 1
88 1126 1
88 1153 1
88 1204 2
88 1206 1
88 1231 1
88 1250 1
88 1254 1
88 1261 1
88 1263 1
88 1267 1
88 1307 1
88 1312 2
88 1325 1
88 1330 1
88 1332 1
88 1337 1
88 1346 1
88 1353 1
88 1369 1
88 1379 1
88 1389 1
88 1392 2
88 1396 1
88 1427 1
88 1478 1
88 1488 1
88 1525 1
88 1546 1
88 1556 1
88 1565 1
88 1566 1
88 1574 1
88 1581 1
88 1583 1
88 1620 1
88 1622 1
88 1629 1
88 1648 1
88 1655 1
88 1668 1
88 1672 1
88 1692 1
88 1695 1
88 1701 1
88 1722 1
88 1737 1
88 1769 1
88 1771 1
88 1779 1
88 1795 1
88 1804 1
88 1813 1
88 1831 2
88 1837 1
88 1845 1
88 1878 1
88 1887 1
88 1889 1
88 1893 1
88 1926 1
88 1932 1
88 1955 1
88 1975 1
88 1991 1
88 2013 2
88 2039 1
88 2060 1
88 2066 1
88 2069 1
88 2104 1
88 2110 1
88 2115 1
88 2122 1
88 2129 1
88 2171 1
88 2172 1
88 2178 1
88 2181 1
88 2204 1
88 2227 1
88 2233 1
88 2251 1
88 2264 1
88 2265 1
88 2294 1
88 2298 1
88 2299 1
88 2300 1
88 2303 1
89 2 1
89 7 1
89 10 1
89 13 1
89 14 1
89 23 1
89 24 1
89 32 2
89 34 1
89 49 1
89 66 2
89 85 1
89 101 1
89 106 1
89 112 2
89 123 1
89 131 1
89 135 1
89 141 1
89 144 1
89 150 1
89 159 1
89 161 1
89 168 1
89 169 1
89 172 1
89 180 1
89 188 1
89 190 1
89 191 1
89 192 1
89 209 1
89 210 1
89 213 1
89 215 1
89 221 1
89 227 2
89 252 1
89 255 1
89 258 1
89 283 1
89 291 1
89 339 1
89 364 1
89 365 1
89 367 1
89 372 1
89 383 1
89 396 1
89 411 1
89 414 1
89 428 1
89 458 1
89 481 1
89 484 1
89 489 1
89 504 1
89 517 1
89 532 1
89 533 1
89 568 1
89 587 1
89 594 2
89 603 1
89 616 1
89 630 1
89 650 1
89 651 2
89 659 1
89 677 1
89 700 1
89 703 1
89 720 1
89 725 1
89 750 1
89 758 1
89 806 1
89 820 1
89 825 1
89 837 1
89 842 2
89 860 1
89 894 1
89 915 1
89 959 1
89 967 1
89 976 1
89 988 1
89 989 1
89 1013 1
89 1026 1
89 1043 1
89 1056 1
89 1074 1
89 1093 1
89 1096 1
89 1118 1
89 1136 1
89 1152 1
89 1195 1
89 1205 1
89 1243 1
89 1246 1
89 1250 1
89 1255 1
89 1284 1
89 1302 1
89 1312 1
89 1313 1
89 1315 1
89 1323 1
89 1331 1
89 1348 2
89 1370 1
89 1375 1
89 1447 1
89 1455 1
89 1480 1
89 1507 1
89 1525 1
89 1540 2
89 1606 1
89 1617 1
89 1624 2
89 1628 1
89 1629 1
89 1632 1
89 1650 1
89 1668 1
89 1676 1
89 1704 1
89 1718 1
89 1736 1
89 1739 1
89 1743 1
89 1769 1
89 1772 1
89 1781 2
89 1785 1
89 1793 1
89 1805 1
89 1817 1
89 1844 1
89 1878 1
89 1879 1
89 1895 1
89 1932 1
89 1972 1
89 1996 1
89 2007 1
89 2064 1
89 2069 1
89 2089 1
89 2113 1
89 2119 1
89 2123 1
89 2131 1
89 2140 1
89 2171 1
89 2173 1
89 2193 1
89 2223 1
89 2224 1
89 2229 1
89 2234 1
89 2239 1
89 2241 1
89 2260 1
89 2262 1
89 2265 1
89 2294 1
89 2295 2
89 2296 2
89 2299 2
89 2302 1
90 4 1
90 12 1
90 18 1
90 20 1
90 30 1
90 31 1
90 35 1
90 44 1
90 51 1
90 57 1
90 63 1
90 67 1
90 71 1
90 88 1
90 97 1
90 106 1
90 131 1
90 176 1
90 178 1
90 215 1
90 218 1
90 247 1
90 250 1
90 252 1
90 258 2
90 265 1
90 312 1
90 317 1
90 322 1
90 365 1
90 367 2
90 369 1
90 372 1
90 373 1
90 374 1
90 391 2
90 398 1
90 405 1
90 426 1
90 430 1
90 443 1
90 463 1
90 464 1
90 467 1
90 472 1
90 486 1
90 520 1
90 523 1
90 536 2
90 542 1
90 556 1
90 561 1
90 580 1
90 627 1
90 662 1
90 672 1
90 675 1
90 690 1
90 710 1
90 715 1
90 716 1
90 737 1
90 769 1
90 792 1
90 800 1
90 802 1
90 803 1
90 836 1
90 837 1
90 839 1
90 852 1
90 869 1
90 884 1
90 889 1
90 892 1
90 905 1
90 923 1
90 944 1
90 953 1
90 962 1
90 1002 1
90 1009 1
90 1013 1
90 1020 2
90 1030 1
90 1035 1
90 1051 1
90 1060 1
90 1073 1
90 1103 1
90 1117 1
90 1140 1
90 1152 1
90 1167 1
90 1169 1
90 1173 1
90 1179 1
90 1185 1
90 1196 1
90 1265 1
90 1283 1
90 1292 1
90 1300 1
90 1306 1
90 1319 1
90 1349 1
90 1400 2
90 1402 1
90 1412 1
90 1443 1
90 1458 1
90 1486 1
90 1487 1
90 1516 1
90 1532 1
90 1542 1
90 1550 1
90 1560 1
90 1566 1
90 1573 1
90 1578 1
90 1602 1
90 1613 1
90 1622 1
90 1624 1
90 1631 1
90 1641 1
90 1649 1
90 1655 1
90 1669 1
90 1678 1
90 1691 1
90 1726 1
90 1730 1
90 1742 1
90 1747 1
90 1754 1
90 1779 1
90 1785 1
90 1804 2
90 1820 1
90 1867 1
90 1879 2
90 1912 1
90 1925 2
90 1932 1
90 1942 1
90 1947 1
90 1963 1
90 1966 1
90 1968 1
90 1984 1
90 2020 1
90 2030 1
90 2042 1
90 2061 1
90 2066 1
90 2090 1
90 2100 1
90 2115 1
90 2157 1
90 2168 1
90 2186 1
90 2194 1
90 2237 1
90 2257 1
90 2262 1
90 2282 1
90 2294 1
90 2298 2
90 2299 1
90 2301 1
91 214 2
91 273 1
91 292 1
91 337 1
91 445 1
91 528 2
91 582 4
91 641 1
91 731 1
91 767 1
91 928 1
91 951 1
91 1013 1
91 1024 1
91 1172 1
91 1292 1
91 1305 1
91 1372 1
91 1409 1
91 1839 1
91 1915 1
91 1942 1
91 1949 1
91 2295 16
91 2296 1
91 2300 2
91 2301 2
91 2303 1
92 1 1
92 19 1
92 43 1
92 48 1
92 54 1
92 61 1
92 70 1
92 75 1
92 93 1
92 97 1
92 99 1
92 102 1
92 176 1
92 184 1
92 212 1
92 214 2
92 241 1
92 242 1
92 249 1
92 288 2
92 310 2
92 313 1
92 350 1
92 400 1
92 434 1
92 466 1
92 506 1
92 522 1
92 531 1
92 532 1
92 543 1
92 557 1
92 570 1
92 582 2
92 626 1
92 718 1
92 733 1
92 736 1
92 769 1
92 784 1
92 816 2
92 845 1
92 860 1
92 911 1
92 919 1
92 938 1
92 944 1
92 957 1
92 978 1
92 1015 1
92 1038 1
92 1052 1
92 1054 1
92 1088 1
92 1092 1
92 1101 1
92 1102 1
92 1197 1
92 1232 1
92 1253 1
92 1255 1
92 1270 2
92 1308 1
92 1332 1
92 1367 1
92 1392 1
92 1394 1
92 1409 1
92 1467 1
92 1501 1
92 1541 1
92 1549 1
92 1580 1
92 1624 1
92 1691 1
92 1694 1
92 1709 1
92 1713 1
92 1715 1
92 1731 1
92 1755 1
92 1771 1
92 1818 1
92 1867 1
92 1878 1
92 1900 1
92 1912 1
92 1954 1
92 1959 1
92 1976 1
92 1987 1
92 2051 1
92 2114 1
92 2175 1
92 2215 1
92 2226 1
92 2295 4
92 2298 1
92 2299 2
93 4 1
93 7 1
93 10 1
93 17 1
93 23 1
93 32 1
93 34 1
93 37 1
93 46 1
93 47 2
93 49 1
93 52 1
93 55 1
93 65 1
93 68 1
93 69 1
93 71 2
93 75 1
93 79 1
93 84 1
93 87 2
93 95 1
93 96 1
93 97 1
93 111 1
93 113 1
93 123 1
93 124 1
93 126 1
93 136 1
93 144 1
93 156 1
93 168 1
93 172 1
93 182 1
93 186 1
93 198 1
93 199 1
93 215 1
93 216 1
93 227 2
93 231 1
93 242 1
93 243 2
93 267 1
93 276 1
93 299 1
93 301 1
93 303 1
93 314 1
93 332 1
93 335 1
93 347 1
93 355 1
93 358 1
93 373 1
93 384 1
93 397 1
93 401 1
93 403 1
93 406 2
93 433 1
93 434 1
93 435 1
93 452 1
93 465 1
93 467 1
93 482 1
93 485 1
93 510 1
93 518 1
93 530 1
93 532 2
93 535 1
93 546 1
93 555 1
93 560 1
93 565 1
93 568 1
93 584 1
93 608 1
93 621 1
93 622 1
93 627 1
93 630 1
93 631 1
93 641 1
93 643 1
93 647 1
93 648 1
93 651 1
93 665 1
93 684 1
93 696 2
93 701 1
93 706 1
93 713 1
93 728 1
93 735 1
93 736 1
93 755 1
93 769 1
93 774 1
93 783 1
93 785 1
93 791 1
93 808 2
93 816 1
93 824 1
93 847 2
93 848 1
93 873 3
93 876 1
93 880 1
93 887 1
93 893 1
93 904 1
93 908 1
93 914 1
93 915 1
93 923 1
93 925 1
93 930 1
93 935 1
93 972 1
93 987 1
93 989 1
93 1003 1
93 1008 1
93 1019 1
93 1023 2
93 1035 1
93 1036 1
93 1039 1
93 1041 1
93 1050 1
93 1053 1
93 1062 1
93 1088 1
93 1089 2
93 1090 1
93 1096 1
93 1104 1
93 1124 1
93 1134 1
93 1142 1
93 1159 1
93 1164 1
93 1168 1
93 1171 1
93 1196 1
93 1205 1
93 1209 1
93 1211 1
93 1216 1
93 1223 1
93 1236 1
93 1237 1
93 1239 1
93 1262 1
93 1263 1
93 1274 2
93 1283 1
93 1285 1
93 1301 1
93 1310 1
93 1316 1
93 1329 1
93 1332 1
93 1341 1
93 1361 1
93 1371 1
93 1373 1
93 1387 1
93 1395 1
93 1418 1
93 1426 1
93 1430 1
93 1431 1
93 1442 1
93 1449 2
93 1450 1
93 1462 1
93 1482 1
93 1511 1
93 1517 1
93 1518 1
93 1521 2
93 1522 1
93 1544 1
93 1545 2
93 1562 1
93 1566 1
93 1583 1
93 1585 1
93 1599 1
93 1620 1
93 1635 1
93 1639 1
93 1664 1
93 1679 1
93 1719 1
93 1722 1
93 1725 1
93 1734 1
93 1735 1
93 1756 1
93 1766 1
93 1773 1
93 1783 1
93 1784 1
93 1789 1
93 1811 1
93 1818 1
93 1824 1
93 1835 1
93 1844 1
93 1907 1
93 1924 1
93 1938 1
93 1943 1
93 1947 1
93 1956 1
93 1975 1
93 1976 1
93 2001 1
93 2004 1
93 2017 1
93 2023 1
93 2027 1
93 2059 1
93 2066 1
93 2086 1
93 2139 1
93 2167 1
93 2169 1
93 2177 1
93 2179 1
93 2185 1
93 2225 1
93 2228 1
93 2230 1
93 2263 1
93 2269 1
93 2274 1
93 2276 1
93 2277 1
93 2281 1
93 2294 1
93 2296 1
93 2297 2
93 2298 3
93 2299 1
93 2300 2
93 2301 2
93 2302 1
94 25 1
94 58 1
94 104 1
94 107 1
94 139 1
94 170 1
94 183 1
94 214 1
94 250 1
94 301 1
94 302 1
94 317 1
94 347 1
94 508 1
94 522 1
94 543 1
94 704 1
94 757 1
94 784 1
94 991 1
94 998 1
94 1013 1
94 1028 1
94 1149 1
94 1154 1
94 1224 1
94 1315 1
94 1382 1
94 1413 1
94 1417 1
94 1608 1
94 1925 1
94 2016 1
94 2029 1
94 2113 1
94 2296 1
95 6 2
95 9 1
95 11 1
95 22 1
95 37 1
95 46 2
95 50 1
95 66 1
95 79 2
95 86 1
95 88 1
95 93 1
95 97 1
95 110 1
95 114 1
95 118 2
95 124 1
95 132 2
95 138 1
95 144 1
95 179 1
95 186 1
95 188 1
95 196 1
95 210 1
95 213 1
95 221 1
95 231 1
95 237 1
95 243 1
95 253 1
95 330 1
95 340 1
95 345 1
95 360 1
95 361 1
95 388 1
95 404 1
95 419 1
95 425 1
95 432 1
95 433 1
95 443 1
95 459 1
95 460 1
95 464 1
95 486 1
95 498 1
95 529 1
95 531 1
95 560 1
95 564 1
95 573 1
95 576 1
95 579 1
95 599 1
95 617 1
95 629 1
95 645 1
95 659 1
95 661 1
95 675 1
95 681 1
95 682 1
95 690 1
95 700 1
95 715 1
95 718 1
95 728 1
95 730 1
95 732 1
95 740 1
95 756 1
95 775 1
95 807 1
95 832 1
95 858 1
95 865 1
95 885 1
95 887 1
95 891 1
95 900 1
95 907 1
95 913 1
95 921 1
95 960 1
95 965 1
95 1012 1
95 1018 1
95 1021 1
95 1027 1
95 1034 1
95 1043 1
95 1083 1
95 1089 1
95 1099 1
95 1103 1
95 1107 1
95 1141 1
95 1144 1
95 1148 1
95 1162 1
95 1163 1
95 1165 1
95 1166 1
95 1174 1
95 1196 1
95 1201 1
95 1202 1
95 1232 1
95 1238 1
95 1248 1
95 1252 1
95 1264 1
95 1268 1
95 1270 1
95 1281 1
95 1299 1
95 1303 1
95 1329 1
95 1343 1
95 1344 1
95 1348 1
95 1371 1
95 1372 1
95 1376 1
95 1377 1
95 1379 1
95 1410 2
95 1434 1
95 1474 1
95 1485 1
95 1493 1
95 1499 1
95 1520 1
95 1521 1
95 1526 1
95 1539 1
95 1550 1
95 1557 1
95 1571 1
95 1574 1
95 1617 1
95 1642 1
95 1655 1
95 1659 1
95 1694 1
95 1706 1
95 1722 1
95 1727 1
95 1774 1
95 1777 1
95 1801 1
95 1806 1
95 1810 1
95 1820 1
95 1822 1
95 1859 1
95 1876 1
95 1883 1
95 1884 1
95 1889 1
95 1915 1
95 1918 1
95 1940 1
95 1976 1
95 2049 1
95 2086 1
95 2096 1
95 2132 1
95 2216 1
95 2221 1
95 2224 1
95 2241 1
95 2293 1
95 2295 1
95 2300 1
96 1 1
96 22 1
96 46 1
96 48 1
96 59 1
96 63 1
96 65 1
96 72 1
96 93 1
96 96 1
96 100 1
96 104 1
96 123 1
96 176 1
96 184 1
96 192 1
96 217 1
96 224 1
96 242 1
96 246 1
96 265 1
96 267 2
96 268 1
96 273 1
96 292 1
96 305 1
96 323 1
96 331 1
96 384 1
96 402 1
96 435 2
96 439 2
96 453 1
96 459 2
96 472 1
96 474 1
96 496 1
96 500 1
96 501 1
96 521 1
96 545 1
96 608 1
96 622 1
96 641 1
96 651 2
96 690 1
96 704 1
96 706 1
96 716 1
96 722 1
96 732 1
96 735 1
96 745 1
96 753 1
96 769 1
96 773 1
96 778 1
96 782 1
96 824 1
96 839 1
96 847 2
96 915 1
96 979 1
96 982 1
96 995 1
96 1021 1
96 1027 1
96 1059 1
96 1076 1
96 1102 1
96 1103 2
96 1145 1
96 1155 1
96 1175 1
96 1177 3
96 1198 1
96 1244 1
96 1246 1
96 1247 1
96 1296 1
96 1324 1
96 1334 1
96 1339 1
96 1349 1
96 1352 2
96 1364 1
96 1380 1
96 1386 1
96 1417 1
96 1438 1
96 1442 1
96 1448 1
96 1461 1
96 1473 1
96 1542 1
96 1591 1
96 1596 1
96 1597 1
96 1598 1
96 1611 1
96 1622 1
96 1631 1
96 1648 1
96 1671 1
96 1690 1
96 1713 1
96 1714 1
96 1717 1
96 1736 1
96 1854 1
96 1871 1
96 1886 1
96 1943 1
96 1948 1
96 1951 1
96 1993 1
96 2002 1
96 2003 1
96 2019 1
96 2044 1
96 2053 1
96 2119 1
96 2126 1
96 2135 1
96 2160 1
96 2164 1
96 2172 1
96 2207 1
96 2274 1
96 2275 1
96 2297 2
96 2298 1
96 2299 1
96 2300 1
96 2302 1
97 1 1
97 3 1
97 6 2
97 8 1
97 12 1
97 13 1
97 18 1
97 22 2
97 26 2
97 45 1
97 53 1
97 56 1
97 58 1
97 63 1
97 67 1
97 70 1
97 81 1
97 82 1
97 84 1
97 88 1
97 90 1
97 92 1
97 93 1
97 95 1
97 97 1
97 102 1
97 108 1
97 111 1
97 134 1
97 137 1
97 138 1
97 143 2
97 145 1
97 147 1
97 152 1
97 160 1
97 165 1
97 169 1
97 171 1
97 175 1
97 189 1
97 193 1
97 194 1
97 196 2
97 201 1
97 203 2
97 210 1
97 216 2
97 231 1
97 233 1
97 237 2
97 240 1
97 241 1
97 249 1
97 254 1
97 266 2
97 284 1
97 296 1
97 302 2
97 303 1
97 306 1
97 308 1
97 325 1
97 332 1
97 336 1
97 341 1
97 343 3
97 344 1
97 349 1
97 359 1
97 362 2
97 366 1
97 383 1
97 388 1
97 392 1
97 396 1
97 399 1
97 400 1
97 402 2
97 405 1
97 407 1
97 408 1
97 414 1
97 415 1
97 419 1
97 426 1
97 435 1
97 437 1
97 438 1
97 443 1
97 445 1
97 449 1
97 457 1
97 459 1
97 463 1
97 472 1
97 475 1
97 485 1
97 499 1
97 513 1
97 514 1
97 515 1
97 529 1
97 530 1
97 533 1
97 535 2
97 538 2
97 552 1
97 555 1
97 560 1
97 570 1
97 598 1
97 601 1
97 604 1
97 610 2
97 647 1
97 661 1
97 664 1
97 665 1
97 666 1
97 667 2
97 671 1
97 675 1
97 677 1
97 681 1
97 682 1
97 700 1
97 701 1
97 703 1
97 705 1
97 717 1
97 734 1
97 735 1
97 751 1
97 752 1
97 759 1
97 775 1
97 776 1
97 781 1
97 790 1
97 791 1
97 796 1
97 798 1
97 806 1
97 812 1
97 842 1
97 843 1
97 845 2
97 847 1
97 850 1
97 864 1
97 869 1
97 873 1
97 888 1
97 891 1
97 894 1
97 899 1
97 900 2
97 904 2
97 908 1
97 911 2
97 919 1
97 920 1
97 923 1
97 937 1
97 941 1
97 942 1
97 945 1
97 946 1
97 962 1
97 963 1
97 968 1
97 978 2
97 985 1
97 997 3
97 998 1
97 1001 1
97 1010 1
97 1012 1
97 1025 1
97 1037 1
97 1038 1
97 1041 1
97 1053 1
97 1055 1
97 1067 1
97 1068 1
97 1070 1
97 1079 1
97 1081 1
97 1095 1
97 1101 1
97 1107 2
97 1119 1
97 1120 1
97 1123 1
97 1139 1
97 1145 1
97 1151 1
97 1162 1
97 1170 1
97 1180 1
97 1188 1
97 1199 1
97 1219 1
97 1222 1
97 1232 1
97 1240 1
97 1252 1
97 1256 2
97 1263 1
97 1266 1
97 1283 2
97 1287 1
97 1294 1
97 1298 1
97 1303 1
97 1310 1
97 1312 1
97 1319 1
97 1329 2
97 1331 1
97 1337 1
97 1343 1
97 1346 1
97 1349 1
97 1363 1
97 1364 1
97 1381 2
97 1383 1
97 1389 1
97 1404 1
97 1414 1
97 1417 1
97 1423 1
97 1424 1
97 1427 1
97 1434 1
97 1441 1
97 1458 1
97 1466 1
97 1472 1
97 1477 1
97 1482 1
97 1490 1
97 1505 1
97 1513 1
97 1524 1
97 1553 2
97 1559 1
97 1590 1
97 1612 1
97 1613 1
97 1616 1
97 1627 1
97 1643 1
97 1648 1
97 1652 1
97 1662 1
97 1667 1
97 1681 1
97 1703 1
97 1733 1
97 1742 1
97 1744 1
97 1759 1
97 1760 1
97 1771 1
97 1792 1
97 1832 1
97 1841 1
97 1853 1
97 1860 1
97 1880 1
97 1883 1
97 1887 1
97 1900 1
97 1907 1
97 1921 1
97 1924 2
97 1940 1
97 1955 1
97 1965 1
97 1974 1
97 1975 1
97 1978 1
97 1981 1
97 1982 1
97 1983 1
97 1984 1
97 1997 1
97 1998 1
97 2035 1
97 2040 1
97 2059 1
97 2113 1
97 2128 1
97 2135 1
97 2139 1
97 2147 1
97 2152 1
97 2192 1
97 2194 1
97 2229 1
97 2231 1
97 2252 1
97 2258 1
97 2281 1
97 2283 1
97 2294 2
97 2295 2
97 2299 1
97 2300 4
97 2301 1
97 2302 2
97 2303 1
98 7 1
98 9 1
98 13 1
98 16 1
98 29 1
98 32 1
98 33 1
98 34 1
98 37 1
98 42 1
98 43 1
98 68 1
98 70 1
98 72 1
98 79 1
98 86 1
98 95 1
98 103 1
98 107 1
98 115 1
98 122 1
98 131 1
98 132 1
98 168 1
98 169 1
98 202 1
98 224 1
98 227 1
98 230 1
98 232 1
98 269 1
98 272 1
98 273 1
98 291 1
98 296 1
98 316 1
98 326 1
98 328 1
98 339 1
98 348 1
98 364 1
98 385 1
98 387 1
98 389 1
98 393 1
98 395 1
98 396 1
98 412 1
98 427 1
98 463 1
98 465 1
98 473 1
98 524 1
98 552 1
98 559 1
98 573 1
98 587 1
98 599 1
98 622 1
98 626 1
98 632 1
98 638 1
98 640 1
98 644 1
98 647 1
98 650 1
98 673 1
98 680 1
98 683 1
98 692 2
98 727 1
98 739 1
98 740 1
98 745 1
98 749 1
98 772 1
98 785 1
98 808 1
98 830 1
98 863 1
98 886 1
98 887 1
98 897 1
98 911 1
98 914 2
98 931 1
98 935 1
98 941 1
98 943 1
98 947 1
98 952 1
98 975 1
98 979 1
98 980 1
98 989 1
98 994 1
98 998 1
98 1022 1
98 1029 1
98 1032 1
98 1046 1
98 1051 1
98 1052 1
98 1076 1
98 1085 1
98 1099 1
98 1100 1
98 1106 1
98 1128 1
98 1131 1
98 1133 1
98 1146 1
98 1157 1
98 1175 1
98 1179 1
98 1200 2
98 1207 1
98 1225 1
98 1236 1
98 1246 1
98 1254 1
98 1282 1
98 1292 2
98 1319 1
98 1329 1
98 1385 1
98 1400 1
98 1408 1
98 1413 1
98 1415 1
98 1433 1
98 1452 1
98 1458 1
98 1459 1
98 1487 1
98 1488 1
98 1493 1
98 1511 1
98 1521 1
98 1527 1
98 1551 1
98 1592 1
98 1599 1
98 1605 1
98 1625 1
98 1709 1
98 1713 1
98 1714 1
98 1733 1
98 1793 1
98 1799 1
98 1810 1
98 1863 2
98 1931 1
98 1991 1
98 2015 1
98 2019 1
98 2027 1
98 2031 1
98 2068 1
98 2071 1
98 2087 1
98 2100 1
98 2107 1
98 2126 1
98 2133 1
98 2160 1
98 2182 1
98 2189 1
98 2224 1
98 2294 3
98 2295 1
98 2297 1
98 2299 1
98 2300 3
99 3 2
99 5 1
99 24 1
99 39 1
99 62 1
99 67 1
99 92 1
99 93 1
99 105 1
99 107 1
99 110 1
99 142 1
99 178 1
99 190 1
99 192 1
99 222 1
99 225 1
99 234 1
99 239 1
99 244 1
99 246 1
99 255 1
99 257 1
99 261 1
99 277 1
99 295 1
99 327 2
99 363 1
99 367 1
99 414 1
99 424 1
99 425 1
99 467 1
99 482 1
99 490 1
99 513 1
99 515 1
99 520 1
99 532 1
99 553 1
99 555 1
99 617 1
99 631 1
99 661 1
99 665 1
99 701 1
99 704 2
99 710 1
99 713 1
99 729 1
99 738 1
99 751 1
99 766 1
99 772 1
99 805 1
99 827 1
99 840 1
99 846 1
99 866 1
99 880 1
99 892 1
99 902 1
99 920 1
99 937 1
99 941 1
99 944 2
99 962 1
99 963 1
99 983 1
99 1014 1
99 1018 1
99 1021 1
99 1045 1
99 1055 1
99 1057 1
99 1070 1
99 1088 1
99 1107 1
99 1116 1
99 1134 1
99 1142 1
99 1146 1
99 1181 1
99 1198 1
99 1222 1
99 1226 1
99 1227 1
99 1228 1
99 1240 1
99 1272 1
99 1273 1
99 1295 1
99 1300 1
99 1303 1
99 1338 1
99 1346 1
99 1364 1
99 1399 1
99 1411 1
99 1421 1
99 1422 1
99 1424 1
99 1430 1
99 1447 1
99 1461 2
99 1473 1
99 1502 1
99 1537 1
99 1544 1
99 1561 1
99 1599 1
99 1625 1
99 1630 1
99 1645 1
99 1664 1
99 1674 1
99 1688 1
99 1705 1
99 1710 1
99 1778 1
99 1784 1
99 1847 1
99 1863 1
99 1870 1
99 1882 1
99 1890 1
99 1905 1
99 1924 1
99 1928 1
99 1940 1
99 1947 1
99 1957 1
99 1972 1
99 2048 1
99 2060 2
99 2100 1
99 2123 1
99 2126 1
99 2128 1
99 2156 1
99 2196 1
99 2208 1
99 2244 1
99 2295 1
99 2297 1
99 2299 3
99 2302 1
100 18 1
100 826 1
100 2300 10
100 2302 10
101 2 1
101 18 1
101 35 1
101 80 1
101 84 1
101 91 1
101 95 1
101 108 1
101 119 2
101 136 1
101 152 1
101 153 1
101 181 1
101 214 1
101 215 1
101 232 1
101 242 1
101 256 1
101 260 1
101 262 1
101 277 1
101 288 1
101 305 1
101 307 1
101 311 1
101 343 1
101 362 1
101 402 1
101 452 1
101 462 1
101 471 1
101 481 1
101 556 1
101 557 1
101 580 1
101 614 1
101 628 1
101 631 2
101 643 1
101 651 1
101 654 1
101 676 1
101 702 1
101 704 1
101 707 1
101 747 1
101 814 1
101 826 1
101 833 1
101 842 2
101 902 1
101 903 2
101 909 1
101 941 1
101 942 1
101 970 1
101 990 1
101 993 1
101 1013 1
101 1047 1
101 1061 1
101 1110 1
101 1124 1
101 1167 1
101 1213 1
101 1218 1
101 1228 1
101 1253 1
101 1281 1
101 1331 1
101 1357 1
101 1393 1
101 1450 1
101 1468 1
101 1476 1
101 1495 1
101 1498 1
101 1529 1
101 1559 1
101 1578 1
101 1583 1
101 1597 1
101 1613 1
101 1636 2
101 1649 1
101 1670 1
101 1696 1
101 1707 1
101 1723 1
101 1760 1
101 1763 1
101 1777 1
101 1780 1
101 1801 1
101 1803 1
101 1816 1
101 1819 1
101 1830 1
101 1840 1
101 1900 1
101 1919 1
101 1944 1
101 1947 1
101 1988 1
101 2016 1
101 2052 1
101 2057 1
101 2069 1
101 2101 1
101 2110 1
101 2205 1
101 2233 1
101 2239 1
101 2291 1
102 5 1
102 7 1
102 8 1
102 13 1
102 30 1
102 33 1
102 63 1
102 79 2
102 91 1
102 103 1
102 105 1
102 136 1
102 144 1
102 145 1
102 146 1
102 150 1
102 155 1
102 156 1
102 170 1
102 172 1
102 188 1
102 189 1
102 196 1
102 199 1
102 201 1
102 210 1
102 225 1
102 236 1
102 248 1
102 258 1
102 284 1
102 318 1
102 329 1
102 334 1
102 344 1
102 364 1
102 365 1
102 388 1
102 397 1
102 398 1
102 404 1
102 412 1
102 413 1
102 421 1
102 429 1
102 436 1
102 439 2
102 450 1
102 456 1
102 457 1
102 478 1
102 485 1
102 490 1
102 492 1
102 505 1
102 517 1
102 526 1
102 533 1
102 541 1
102 549 1
102 552 1
102 561 1
102 570 1
102 576 1
102 582 2
102 594 1
102 598 1
102 599 1
102 620 1
102 625 1
102 626 1
102 632 1
102 637 1
102 641 1
102 644 1
102 654 1
102 655 1
102 724 1
102 731 1
102 752 1
102 766 2
102 778 1
102 786 1
102 793 1
102 795 1
102 799 1
102 809 1
102 830 1
102 844 1
102 846 1
102 856 1
102 863 1
102 878 1
102 886 1
102 895 2
102 899 1
102 909 1
102 917 1
102 944 1
102 947 1
102 952 1
102 954 1
102 966 1
102 979 1
102 988 1
102 993 1
102 997 1
102 1014 1
102 1029 1
102 1032 1
102 1039 1
102 1044 1
102 1100 1
102 1103 1
102 1110 1
102 1114 1
102 1116 2
102 1121 1
102 1135 1
102 1144 1
102 1147 1
102 1149 1
102 1150 1
102 1154 1
102 1156 1
102 1181 1
102 1183 1
102 1189 1
102 1192 1
102 1196 1
102 1207 1
102 1208 1
102 1219 1
102 1220 1
102 1253 1
102 1274 1
102 1291 1
102 1305 1
102 1311 1
102 1330 1
102 1331 1
102 1338 1
102 1348 1
102 1353 1
102 1359 1
102 1368 1
102 1369 1
102 1383 1
102 1388 1
102 1404 1
102 1407 1
102 1427 1
102 1428 1
102 1447 1
102 1481 1
102 1490 1
102 1496 1
102 1511 1
102 1512 1
102 1516 1
102 1528 1
102 1533 1
102 1551 1
102 1559 1
102 1579 1
102 1622 1
102 1637 1
102 1642 1
102 1644 1
102 1648 1
102 1652 1
102 1656 1
102 1662 1
102 1671 1
102 1680 2
102 1686 1
102 1693 1
102 1722 1
102 1734 1
102 1735 1
102 1771 1
102 1782 1
102 1807 1
102 1811 1
102 1812 1
102 1830 1
102 1845 1
102 1861 1
102 1884 2
102 1905 1
102 1908 1
102 1909 1
102 1914 1
102 1924 1
102 1931 1
102 1942 1
102 1953 1
102 1956 1
102 1974 1
102 1976 1
102 1997 1
102 2013 1
102 2036 1
102 2041 1
102 2042 1
102 2064 1
102 2066 1
102 2077 1
102 2079 1
102 2094 1
102 2113 1
102 2132 1
102 2140 1
102 2144 1
102 2148 1
102 2153 1
102 2179 1
102 2197 2
102 2200 1
102 2203 1
102 2218 1
102 2219 1
102 2246 1
102 2253 1
102 2273 1
102 2294 1
102 2295 1
102 2296 1
102 2297 1
102 2298 1
102 2300 1
102 2302 2
103 7 1
103 18 1
103 24 1
103 25 1
103 28 1
103 32 1
103 35 1
103 37 1
103 41 1
103 43 1
103 46 1
103 55 1
103 58 1
103 65 1
103 67 1
103 70 1
103 71 1
103 81 1
103 88 2
103 102 1
103 113 1
103 117 1
103 124 1
103 134 1
103 136 1
103 142 1
103 147 1
103 150 1
103 158 1
103 172 1
103 174 1
103 182 1
103 183 1
103 192 1
103 207 1
103 208 1
103 212 1
103 218 1
103 238 1
103 246 1
103 262 1
103 274 1
103 281 1
103 291 1
103 296 1
103 302 1
103 308 1
103 311 1
103 314 1
103 322 2
103 335 1
103 351 1
103 359 1
103 360 1
103 363 1
103 366 1
103 367 1
103 368 1
103 377 2
103 378 1
103 382 1
103 386 1
103 392 1
103 393 2
103 399 1
103 401 1
103 403 1
103 407 1
103 422 1
103 425 1
103 433 1
103 439 1
103 444 1
103 450 1
103 453 1
103 467 1
103 472 1
103 473 1
103 475 1
103 482 1
103 484 2
103 490 1
103 493 1
103 509 2
103 515 1
103 520 1
103 545 1
103 558 1
103 559 1
103 566 1
103 569 1
103 584 1
103 598 1
103 603 1
103 606 1
103 607 2
103 613 1
103 623 1
103 636 1
103 638 1
103 640 1
103 644 1
103 646 1
103 647 1
103 650 2
103 656 1
103 657 1
103 658 1
103 679 1
103 683 1
103 690 1
103 696 1
103 728 1
103 730 1
103 734 1
103 743 1
103 754 1
103 755 1
103 757 1
103 782 1
103 790 1
103 793 1
103 823 1
103 831 1
103 837 1
103 838 1
103 843 1
103 848 1
103 862 1
103 867 1
103 873 1
103 875 1
103 878 1
103 882 1
103 883 1
103 887 1
103 905 1
103 909 1
103 916 1
103 920 1
103 935 1
103 938 1
103 941 1
103 948 1
103 949 1
103 963 1
103 967 1
103 982 3
103 991 1
103 996 1
103 998 1
103 1007 1
103 1020 1
103 1029 1
103 1042 1
103 1047 1
103 1048 1
103 1073 1
103 1076 1
103 1078 1
103 1099 1
103 1117 1
103 1139 1
103 1150 1
103 1153 1
103 1177 1
103 1190 1
103 1195 1
103 1202 1
103 1203 2
103 1205 1
103 1212 1
103 1230 1
103 1235 1
103 1238 1
103 1239 1
103 1251 2
103 1266 1
103 1268 1
103 1275 1
103 1276 1
103 1277 1
103 1292 1
103 1299 1
103 1306 1
103 1316 1
103 1336 1
103 1346 1
103 1352 1
103 1379 1
103 1400 1
103 1420 1
103 1431 1
103 1437 1
103 1449 1
103 1450 1
103 1463 1
103 1491 1
103 1496 1
103 1504 1
103 1511 1
103 1549 1
103 1550 1
103 1557 1
103 1581 1
103 1587 1
103 1597 1
103 1598 1
103 1612 1
103 1614 1
103 1620 1
103 1623 1
103 1655 1
103 1663 1
103 1671 1
103 1673 1
103 1676 1
103 1683 1
103 1722 1
103 1723 1
103 1737 1
103 1758 1
103 1776 1
103 1781 1
103 1787 1
103 1798 1
103 1823 1
103 1840 1
103 1849 1
103 1864 1
103 1865 1
103 1872 1
103 1876 1
103 1895 1
103 1910 1
103 1914 1
103 1920 1
103 1953 1
103 1969 1
103 2025 1
103 2046 2
103 2048 1
103 2052 1
103 2060 1
103 2064 1
103 2067 1
103 2077 1
103 2105 1
103 2133 1
103 2151 1
103 2159 1
103 2160 2
103 2161 1
103 2197 1
103 2216 1
103 2229 1
103 2233 1
103 2234 1
103 2242 1
103 2247 1
103 2250 1
103 2251 1
103 2259 1
103 2262 1
103 2294 1
103 2296 3
103 2298 1
103 2301 1
104 16 1
104 24 1
104 38 1
104 44 2
104 52 1
104 54 1
104 55 1
104 100 1
104 102 1
104 126 1
104 146 1
104 169 1
104 205 1
104 213 1
104 222 1
104 228 1
104 301 1
104 307 1
104 333 1
104 371 1
104 378 1
104 379 1
104 386 2
104 387 1
104 388 1
104 418 1
104 419 1
104 442 1
104 478 1
104 500 1
104 576 1
104 581 1
104 629 1
104 630 59
104 645 1
104 656 1
104 665 1
104 666 1
104 682 1
104 686 1
104 695 1
104 700 1
104 704 1
104 754 1
104 757 1
104 765 1
104 771 1
104 782 1
104 807 1
104 865 1
104 897 1
104 939 1
104 970 1
104 980 1
104 1009 1
104 1027 1
104 1043 1
104 1059 1
104 1094 1
104 1126 1
104 1157 1
104 1160 1
104 1184 1
104 1250 1
104 1264 1
104 1282 1
104 1306 1
104 1401 1
104 1402 1
104 1469 1
104 1478 1
104 1487 1
104 1495 1
104 1500 1
104 1582 1
104 1602 1
104 1623 1
104 1633 2
104 1645 1
104 1661 1
104 1712 1
104 1721 1
104 1729 1
104 1844 1
104 1880 2
104 1886 1
104 1891 1
104 1978 1
104 2019 1
104 2102 1
104 2140 1
104 2142 1
104 2150 1
104 2245 1
104 2247 1
104 2276 1
105 336 1
105 384 1
105 771 1
105 812 1
105 842 1
105 856 1
105 983 1
105 994 1
105 1019 1
105 1040 1
105 1334 1
105 1555 1
105 1612 1
105 1622 1
105 2084 1
105 2250 1
105 2266 1
105 2272 1
105 2299 1
106 2 1
106 5 1
106 9 2
106 14 1
106 17 1
106 21 1
106 27 1
106 36 1
106 42 1
106 49 1
106 51 1
106 65 1
106 85 1
106 92 1
106 93 1
106 96 1
106 97 1
106 98 1
106 99 1
106 101 1
106 114 1
106 122 1
106 125 1
106 130 2
106 151 1
106 156 1
106 160 1
106 161 1
106 166 1
106 168 1
106 172 1
106 174 1
106 175 1
106 181 1
106 189 1
106 191 1
106 192 1
106 193 1
106 194 1
106 195 1
106 198 2
106 207 1
106 211 1
106 225 1
106 229 1
106 235 1
106 240 1
106 249 1
106 253 1
106 272 1
106 280 1
106 282 1
106 285 1
106 289 1
106 291 1
106 293 2
106 301 2
106 307 1
106 312 1
106 314 1
106 318 2
106 327 1
106 332 1
106 333 1
106 334 2
106 339 1
106 340 1
106 343 1
106 344 1
106 347 1
106 349 1
106 353 1
106 371 1
106 374 2
106 378 1
106 384 2
106 405 1
106 414 1
106 422 1
106 432 1
106 438 1
106 439 1
106 449 1
106 455 1
106 470 1
106 475 2
106 476 1
106 479 1
106 490 1
106 495 1
106 497 2
106 498 1
106 500 1
106 505 1
106 508 1
106 523 1
106 528 1
106 532 1
106 556 1
106 558 1
106 572 1
106 578 1
106 580 2
106 587 1
106 589 1
106 590 2
106 600 1
106 609 1
106 620 1
106 622 1
106 626 1
106 636 1
106 667 1
106 668 1
106 675 1
106 692 1
106 695 1
106 703 1
106 705 1
106 708 1
106 710 1
106 720 2
106 725 1
106 726 2
106 739 1
106 763 1
106 765 1
106 766 1
106 768 1
106 769 1
106 773 1
106 774 2
106 780 1
106 794 1
106 798 1
106 803 1
106 811 1
106 812 3
106 824 1
106 831 1
106 832 1
106 839 1
106 854 1
106 862 1
106 864 1
106 873 1
106 874 1
106 886 1
106 887 1
106 890 1
106 891 1
106 894 1
106 895 1
106 897 1
106 900 2
106 903 1
106 915 2
106 928 1
106 934 1
106 938 1
106 940 1
106 944 1
106 946 1
106 952 1
106 961 1
106 983 1
106 992 1
106 993 1
106 1000 1
106 1006 2
106 1011 1
106 1013 1
106 1022 1
106 1028 1
106 1029 1
106 1043 1
106 1066 1
106 1070 1
106 1072 1
106 1073 2
106 1075 1
106 1076 1
106 1091 1
106 1102 1
106 1108 1
106 1126 1
106 1127 1
106 1135 1
106 1140 1
106 1146 1
106 1162 1
106 1182 1
106 1186 1
106 1199 1
106 1200 1
106 1204 1
106 1207 1
106 1213 1
106 1219 1
106 1221 1
106 1222 1
106 1224 1
106 1225 1
106 1234 1
106 1241 1
106 1244 1
106 1248 2
106 1249 1
106 1251 1
106 1253 1
106 1259 1
106 1260 1
106 1264 1
106 1271 1
106 1282 1
106 1283 1
106 1284 1
106 1285 1
106 1297 1
106 1298 1
106 1308 1
106 1321 1
106 1326 1
106 1342 1
106 1346 1
106 1350 1
106 1353 1
106 1370 1
106 1377 1
106 1385 1
106 1386 1
106 1388 1
106 1411 1
106 1413 1
106 1414 1
106 1415 1
106 1417 1
106 1419 1
106 1420 1
106 1429 1
106 1435 1
106 1436 1
106 1438 1
106 1439 1
106 1441 1
106 1442 1
106 1445 1
106 1448 1
106 1468 1
106 1488 2
106 1495 1
106 1507 1
106 1510 1
106 1512 1
106 1513 2
106 1517 3
106 1520 1
106 1521 1
106 1537 1
106 1542 1
106 1557 1
106 1561 1
106 1562 1
106 1567 1
106 1572 1
106 1581 1
106 1582 2
106 1587 1
106 1588 1
106 1601 2
106 1606 1
106 1623 1
106 1629 1
106 1631 1
106 1634 1
106 1639 1
106 1641 1
106 1645 1
106 1646 1
106 1665 1
106 1674 1
106 1682 1
106 1692 2
106 1693 1
106 1727 1
106 1733 1
106 1734 1
106 1742 1
106 1746 1
106 1756 1
106 1758 1
106 1768 1
106 1771 1
106 1772 1
106 1780 2
106 1802 1
106 1813 1
106 1826 1
106 1836 1
106 1838 1
106 1850 1
106 1857 1
106 1885 1
106 1898 1
106 1927 1
106 1945 1
106 1961 1
106 1963 1
106 1981 1
106 1998 1
106 2010 1
106 2015 1
106 2026 1
106 2046 1
106 2060 1
106 2077 1
106 2086 1
106 2088 1
106 2096 1
106 2097 1
106 2114 1
106 2120 2
106 2136 1
106 2144 1
106 2149 1
106 2166 1
106 2177 1
106 2183 1
106 2203 1
106 2209 1
106 2233 1
106 2237 1
106 2241 1
106 2269 1
106 2270 1
106 2272 1
106 2277 1
106 2294 2
106 2296 3
106 2298 2
106 2300 1
106 2301 1
106 2303 1
107 1 1
107 2 1
107 6 1
107 16 1
107 28 1
107 34 1
107 53 1
107 75 1
107 100 1
107 117 1
107 129 1
107 137 1
107 139 1
107 167 1
107 173 1
107 175 1
107 178 1
107 198 1
107 270 1
107 280 1
107 285 1
107 291 1
107 296 1
107 325 1
107 343 1
107 362 1
107 364 1
107 389 1
107 427 1
107 438 1
107 444 1
107 457 1
107 462 1
107 471 1
107 481 1
107 492 1
107 516 1
107 530 1
107 531 1
107 538 1
107 544 1
107 563 1
107 565 1
107 584 1
107 603 2
107 610 1
107 630 1
107 658 1
107 688 1
107 696 1
107 721 1
107 761 1
107 793 1
107 816 1
107 817 1
107 836 1
107 897 1
107 899 1
107 923 1
107 977 1
107 1016 1
107 1066 1
107 1068 1
107 1074 1
107 1084 1
107 1088 1
107 1107 1
107 1139 1
107 1145 1
107 1159 1
107 1187 1
107 1217 1
107 1254 1
107 1271 1
107 1294 1
107 1335 1
107 1336 1
107 1345 1
107 1360 1
107 1372 1
107 1418 1
107 1437 1
107 1438 1
107 1472 1
107 1528 1
107 1557 1
107 1559 1
107 1595 1
107 1607 1
107 1620 1
107 1663 1
107 1734 1
107 1773 1
107 1784 1
107 1831 1
107 1858 1
107 1895 1
107 1918 1
107 1940 1
107 1958 1
107 2000 1
107 2022 1
107 2073 2
107 2092 1
107 2228 1
107 2250 1
107 2282 1
107 2298 2
107 2302 2
108 2 1
108 5 2
108 12 1
108 24 1
108 30 1
108 37 1
108 43 1
108 57 1
108 67 1
108 70 1
108 71 1
108 76 1
108 85 1
108 86 1
108 93 1
108 114 1
108 118 1
108 126 1
108 129 1
108 137 1
108 147 1
108 155 1
108 179 1
108 192 1
108 196 1
108 204 1
108 207 1
108 211 2
108 234 1
108 235 1
108 238 1
108 240 1
108 250 1
108 260 1
108 268 1
108 309 1
108 313 1
108 321 1
108 327 1
108 360 1
108 376 1
108 380 1
108 383 1
108 386 1
108 387 1
108 406 1
108 424 1
108 427 1
108 433 1
108 453 1
108 460 1
108 465 1
108 485 1
108 517 1
108 533 1
108 546 1
108 552 1
108 553 1
108 579 1
108 605 1
108 608 1
108 620 1
108 633 1
108 634 1
108 648 1
108 657 1
108 671 1
108 684 1
108 695 1
108 703 2
108 755 1
108 771 1
108 780 1
108 799 1
108 802 1
108 809 1
108 811 1
108 841 2
108 851 1
108 868 1
108 885 1
108 887 1
108 891 1
108 895 1
108 902 2
108 928 1
108 952 1
108 966 1
108 969 1
108 972 1
108 973 1
108 982 1
108 997 1
108 1009 1
108 1010 1
108 1031 1
108 1043 2
108 1044 1
108 1047 1
108 1055 1
108 1066 2
108 1070 1
108 1085 1
108 1090 1
108 1147 1
108 1158 1
108 1160 1
108 1162 1
108 1257 1
108 1261 1
108 1290 1
108 1360 2
108 1372 1
108 1377 1
108 1418 1
108 1439 1
108 1440 1
108 1447 1
108 1463 1
108 1466 1
108 1469 1
108 1485 1
108 1486 1
108 1512 1
108 1541 1
108 1544 1
108 1550 1
108 1552 1
108 1580 1
108 1600 1
108 1602 1
108 1619 1
108 1621 1
108 1645 1
108 1674 1
108 1686 1
108 1692 1
108 1709 1
108 1712 1
108 1728 1
108 1752 1
108 1765 1
108 1767 1
108 1834 1
108 1839 1
108 1843 1
108 1852 1
108 1864 1
108 1882 1
108 1888 1
108 1914 1
108 1917 1
108 1931 1
108 1964 1
108 1992 1
108 2031 1
108 2041 1
108 2054 1
108 2096 1
108 2115 1
108 2129 1
108 2136 1
108 2151 1
108 2152 1
108 2181 1
108 2194 1
108 2222 1
108 2248 1
108 2268 1
108 2294 3
108 2295 1
108 2296 1
108 2297 2
108 2298 3
108 2299 1
108 2300 2
108 2302 1
109 1 1
109 10 1
109 17 1
109 19 1
109 21 1
109 24 1
109 25 1
109 33 1
109 48 1
109 59 1
109 68 1
109 69 1
109 71 1
109 73 1
109 74 1
109 75 1
109 77 1
109 78 1
109 79 1
109 82 1
109 90 2
109 108 1
109 110 1
109 113 1
109 121 1
109 127 1
109 143 1
109 149 1
109 150 1
109 151 1
109 163 1
109 164 1
109 165 1
109 170 1
109 174 1
109 177 1
109 179 1
109 180 1
109 182 1
109 185 2
109 191 1
109 197 1
109 198 1
109 200 1
109 206 1
109 208 1
109 210 1
109 227 2
109 232 1
109 233 1
109 234 1
109 239 1
109 240 1
109 246 1
109 249 1
109 250 1
109 253 1
109 260 1
109 262 1
109 263 1
109 264 1
109 266 1
109 268 1
109 277 1
109 279 1
109 285 1
109 294 1
109 295 1
109 300 1
109 310 1
109 316 1
109 323 1
109 330 1
109 332 1
109 347 1
109 348 1
109 353 1
109 356 1
109 357 1
109 367 1
109 369 1
109 372 1
109 393 1
109 403 1
109 408 1
109 412 1
109 417 1
109 418 1
109 427 1
109 429 1
109 433 1
109 439 1
109 444 1
109 450 1
109 451 1
109 453 1
109 462 1
109 474 1
109 476 1
109 477 1
109 481 1
109 487 1
109 489 1
109 491 1
109 493 1
109 509 1
109 524 1
109 544 1
109 546 1
109 557 1
109 570 1
109 574 2
109 575 1
109 585 1
109 591 1
109 593 1
109 594 1
109 602 1
109 608 1
109 613 1
109 625 1
109 632 1
109 636 1
109 653 1
109 660 2
109 675 1
109 684 1
109 691 1
109 692 1
109 694 1
109 696 1
109 697 1
109 698 1
109 699 1
109 704 1
109 708 1
109 712 1
109 716 1
109 717 1
109 721 1
109 763 1
109 779 1
109 794 1
109 806 2
109 821 1
109 830 1
109 831 1
109 832 1
109 836 1
109 845 1
109 848 1
109 851 1
109 853 1
109 859 1
109 871 2
109 879 1
109 881 1
109 895 1
109 906 1
109 917 1
109 923 1
109 926 1
109 943 1
109 956 2
109 958 1
109 963 1
109 968 1
109 975 1
109 978 2
109 981 1
109 985 1
109 1004 1
109 1005 1
109 1007 2
109 1017 1
109 1026 1
109 1033 1
109 1038 1
109 1044 1
109 1053 1
109 1067 1
109 1072 1
109 1077 1
109 1096 1
109 1098 1
109 1102 1
109 1114 1
109 1115 1
109 1116 1
109 1122 1
109 1129 1
109 1146 1
109 1153 1
109 1162 2
109 1167 1
109 1171 1
109 1177 1
109 1190 1
109 1192 1
109 1193 1
109 1205 1
109 1215 1
109 1217 1
109 1218 1
109 1225 1
109 1236 1
109 1241 1
109 1242 1
109 1245 1
109 1252 1
109 1264 1
109 1270 1
109 1290 1
109 1291 1
109 1298 1
109 1299 1
109 1313 1
109 1314 1
109 1315 1
109 1318 1
109 1320 1
109 1326 1
109 1337 1
109 1351 1
109 1364 1
109 1370 1
109 1381 1
109 1388 1
109 1427 1
109 1429 1
109 1447 1
109 1454 1
109 1456 1
109 1464 1
109 1495 1
109 1510 1
109 1537 1
109 1543 1
109 1555 1
109 1557 1
109 1560 1
109 1562 1
109 1566 1
109 1567 1
109 1576 1
109 1578 1
109 1587 1
109 1596 1
109 1605 1
109 1619 1
109 1622 1
109 1625 1
109 1645 1
109 1654 1
109 1663 1
109 1682 1
109 1683 1
109 1714 1
109 1737 1
109 1740 1
109 1746 1
109 1749 1
109 1755 1
109 1773 1
109 1776 1
109 1777 1
109 1781 1
109 1785 1
109 1791 1
109 1792 1
109 1805 1
109 1821 1
109 1826 1
109 1850 1
109 1855 1
109 1871 1
109 1874 1
109 1892 1
109 1905 1
109 1910 1
109 1925 1
109 1934 1
109 1940 1
109 1941 1
109 1946 1
109 1951 1
109 1952 1
109 1958 1
109 1967 1
109 1985 1
109 1988 1
109 1996 1
109 2004 1
109 2075 1
109 2096 1
109 2100 2
109 2103 1
109 2122 1
109 2138 1
109 2149 1
109 2160 1
109 2169 1
109 2185 2
109 2187 1
109 2191 1
109 2202 1
109 2218 1
109 2231 1
109 2248 1
109 2250 1
109 2273 1
109 2294 1
109 2298 5
109 2299 1
109 2300 1
109 2302 1
109 2303 1
110 1 1
110 10 1
110 13 1
110 15 2
110 21 1
110 22 1
110 24 1
110 25 1
110 40 1
110 43 1
110 45 1
110 52 1
110 55 1
110 57 1
110 59 1
110 63 1
110 64 1
110 65 1
110 70 2
110 72 1
110 75 1
110 81 1
110 84 1
110 91 1
110 109 1
110 111 1
110 124 1
110 126 1
110 135 1
110 137 1
110 148 1
110 150 1
110 154 1
110 158 1
110 159 1
110 160 1
110 164 1
110 165 1
110 167 1
110 169 1
110 174 1
110 183 1
110 185 2
110 187 1
110 202 1
110 207 1
110 211 1
110 213 1
110 218 1
110 219 1
110 220 1
110 230 1
110 231 1
110 244 1
110 249 2
110 261 1
110 272 1
110 279 1
110 288 1
110 295 1
110 308 1
110 310 1
110 338 1
110 348 2
110 358 1
110 386 1
110 388 1
110 391 1
110 394 1
110 400 1
110 403 1
110 413 1
110 418 1
110 421 1
110 427 1
110 433 1
110 438 1
110 453 1
110 469 1
110 472 1
110 478 1
110 494 1
110 499 1
110 506 1
110 519 1
110 521 1
110 534 1
110 536 1
110 542 1
110 546 2
110 552 1
110 555 1
110 556 1
110 560 1
110 562 1
110 563 1
110 565 1
110 568 1
110 584 1
110 585 1
110 594 1
110 612 1
110 615 1
110 616 1
110 621 1
110 630 1
110 647 1
110 668 1
110 686 1
110 690 1
110 701 1
110 713 1
110 726 1
110 760 1
110 769 1
110 774 1
110 778 1
110 789 1
110 802 1
110 810 1
110 840 1
110 854 1
110 871 1
110 873 1
110 894 1
110 897 1
110 922 1
110 948 1
110 959 1
110 963 1
110 967 1
110 968 2
110 976 1
110 977 1
110 987 2
110 994 1
110 1018 1
110 1022 2
110 1051 1
110 1055 1
110 1057 1
110 1058 1
110 1062 1
110 1084 1
110 1128 1
110 1139 1
110 1149 1
110 1150 1
110 1152 1
110 1153 1
110 1161 1
110 1183 1
110 1203 1
110 1218 1
110 1228 1
110 1239 1
110 1243 1
110 1251 1
110 1253 1
110 1257 1
110 1270 1
110 1271 1
110 1283 1
110 1289 1
110 1293 2
110 1294 1
110 1310 1
110 1317 1
110 1318 1
110 1321 1
110 1329 1
110 1334 1
110 1341 1
110 1350 1
110 1371 1
110 1381 1
110 1386 1
110 1397 1
110 1401 1
110 1419 1
110 1442 1
110 1456 1
110 1484 1
110 1487 1
110 1499 1
110 1502 2
110 1508 1
110 1512 1
110 1520 2
110 1521 1
110 1529 1
110 1534 1
110 1543 1
110 1579 1
110 1581 1
110 1593 1
110 1596 1
110 1602 1
110 1626 1
110 1628 1
110 1636 1
110 1673 1
110 1686 1
110 1694 1
110 1718 1
110 1728 1
110 1731 1
110 1732 1
110 1750 1
110 1751 1
110 1754 1
110 1759 1
110 1762 1
110 1770 1
110 1772 1
110 1775 1
110 1781 1
110 1803 1
110 1813 1
110 1844 1
110 1845 1
110 1850 1
110 1863 2
110 1869 1
110 1870 1
110 1909 1
110 1918 1
110 1922 1
110 1932 1
110 1935 1
110 1939 1
110 1949 1
110 1953 1
110 1964 1
110 1995 1
110 1998 1
110 2003 2
110 2033 1
110 2040 1
110 2052 1
110 2067 1
110 2088 1
110 2092 1
110 2093 1
110 2112 1
110 2122 1
110 2123 1
110 2128 1
110 2137 1
110 2163 1
110 2172 1
110 2174 1
110 2184 1
110 2203 1
110 2206 1
110 2207 1
110 2210 1
110 2212 1
110 2240 1
110 2256 1
110 2263 1
110 2276 1
110 2294 2
110 2296 1
110 2297 3
110 2298 1
110 2300 3
111 3 2
111 4 1
111 7 1
111 8 1
111 9 2
111 11 2
111 13 3
111 18 1
111 23 2
111 30 2
111 31 1
111 37 2
111 39 1
111 40 2
111 46 2
111 47 1
111 48 1
111 58 1
111 60 1
111 62 1
111 64 2
111 65 1
111 66 1
111 69 1
111 72 2
111 79 1
111 83 2
111 84 1
111 88 1
111 91 1
111 100 1
111 102 1
111 103 1
111 105 3
111 112 2
111 113 1
111 115 1
111 123 1
111 124 1
111 132 1
111 134 1
111 135 1
111 136 1
111 139 1
111 140 1
111 141 1
111 143 1
111 146 1
111 147 1
111 150 1
111 151 1
111 152 1
111 153 1
111 154 2
111 156 1
111 158 1
111 163 1
111 166 3
111 172 1
111 175 1
111 176 1
111 177 3
111 181 3
111 183 2
111 184 1
111 188 1
111 189 1
111 191 1
111 196 1
111 199 2
111 200 1
111 201 1
111 202 1
111 204 2
111 207 2
111 210 1
111 213 2
111 227 1
111 235 1
111 237 1
111 241 1
111 242 1
111 244 1
111 259 1
111 264 2
111 265 1
111 268 1
111 271 1
111 275 1
111 276 1
111 279 1
111 282 1
111 285 1
111 286 1
111 294 1
111 296 2
111 298 2
111 299 1
111 300 1
111 301 1
111 302 1
111 306 1
111 307 1
111 309 2
111 313 1
111 325 1
111 330 2
111 340 2
111 341 1
111 348 1
111 350 1
111 359 1
111 360 1
111 369 2
111 371 1
111 374 1
111 377 1
111 378 1
111 389 1
111 392 1
111 394 1
111 398 1
111 405 1
111 410 1
111 420 1
111 426 1
111 431 1
111 432 1
111 436 1
111 438 1
111 444 2
111 445 1
111 451 1
111 452 1
111 453 1
111 454 1
111 455 1
111 457 1
111 463 2
111 466 1
111 467 1
111 469 1
111 474 1
111 475 1
111 479 1
111 484 1
111 485 2
111 486 1
111 492 2
111 503 2
111 504 1
111 506 1
111 512 1
111 513 1
111 516 1
111 518 1
111 520 2
111 522 1
111 525 1
111 530 1
111 534 1
111 535 1
111 536 2
111 538 1
111 540 1
111 546 1
111 551 2
111 556 1
111 564 2
111 570 1
111 572 1
111 584 1
111 590 1
111 591 1
111 595 1
111 597 1
111 599 2
111 600 1
111 606 1
111 609 1
111 613 1
111 614 1
111 615 2
111 617 4
111 618 1
111 623 1
111 625 1
111 626 3
111 628 2
111 629 1
111 631 1
111 634 1
111 638 1
111 639 1
111 640 1
111 645 1
111 649 1
111 652 1
111 657 1
111 668 1
111 670 1
111 671 3
111 672 3
111 674 3
111 675 1
111 682 1
111 685 1
111 688 1
111 695 1
111 702 1
111 703 1
111 705 1
111 707 1
111 708 1
111 709 2
111 711 1
111 720 1
111 727 1
111 728 2
111 730 1
111 735 1
111 737 1
111 741 2
111 751 1
111 761 1
111 770 1
111 771 1
111 772 1
111 778 1
111 780 1
111 781 1
111 783 1
111 787 1
111 793 1
111 799 1
111 802 2
111 803 1
111 805 1
111 808 2
111 811 1
111 812 1
111 815 1
111 823 1
111 832 1
111 833 2
111 841 1
111 843 1
111 845 1
111 855 1
111 859 2
111 865 1
111 869 1
111 872 1
111 875 2
111 878 1
111 879 1
111 883 1
111 886 1
111 891 2
111 892 1
111 894 1
111 895 1
111 907 1
111 909 1
111 910 2
111 911 2
111 912 1
111 916 1
111 919 1
111 926 1
111 930 1
111 933 3
111 937 2
111 944 2
111 949 1
111 950 1
111 958 1
111 966 3
111 967 1
111 977 2
111 980 2
111 983 2
111 984 1
111 985 1
111 987 1
111 995 1
111 996 1
111 1001 1
111 1003 1
111 1016 1
111 1018 2
111 1020 1
111 1024 1
111 1025 1
111 1029 1
111 1033 1
111 1040 1
111 1041 1
111 1043 1
111 1058 1
111 1068 1
111 1070 1
111 1071 1
111 1074 2
111 1079 1
111 1083 2
111 1090 1
111 1091 1
111 1097 1
111 1098 2
111 1099 1
111 1103 1
111 1106 1
111 1110 1
111 1112 1
111 1113 1
111 1115 1
111 1116 1
111 1118 1
111 1120 1
111 1137 1
111 1139 1
111 1140 1
111 1144 1
111 1147 1
111 1153 1
111 1160 1
111 1171 1
111 1174 1
111 1177 1
111 1192 1
111 1195 2
111 1197 2
111 1199 1
111 1200 2
111 1201 1
111 1205 1
111 1206 1
111 1211 2
111 1217 1
111 1224 1
111 1232 2
111 1233 1
111 1235 1
111 1237 1
111 1245 1
111 1247 2
111 1248 1
111 1249 1
111 1250 1
111 1254 1
111 1256 1
111 1264 1
111 1271 1
111 1273 1
111 1290 1
111 1295 1
111 1296 1
111 1299 1
111 1305 1
111 1307 1
111 1308 1
111 1309 1
111 1318 2
111 1320 1
111 1321 1
111 1332 1
111 1336 1
111 1337 1
111 1341 1
111 1343 1
111 1351 1
111 1355 1
111 1367 1
111 1374 1
111 1378 1
111 1379 1
111 1381 1
111 1384 1
111 1386 1
111 1393 1
111 1395 1
111 1397 1
111 1399 2
111 1408 2
111 1413 1
111 1426 1
111 1427 1
111 1431 1
111 1434 1
111 1439 2
111 1441 2
111 1445 1
111 1446 1
111 1452 1
111 1461 1
111 1469 1
111 1471 1
111 1473 1
111 1479 1
111 1488 1
111 1493 1
111 1506 1
111 1520 1
111 1521 1
111 1530 1
111 1533 1
111 1540 1
111 1543 1
111 1550 1
111 1557 1
111 1558 1
111 1562 1
111 1575 1
111 1582 1
111 1594 1
111 1603 1
111 1604 1
111 1609 1
111 1622 1
111 1623 1
111 1633 1
111 1634 1
111 1635 1
111 1657 1
111 1665 1
111 1667 1
111 1669 1
111 1672 1
111 1680 1
111 1690 1
111 1692 1
111 1708 1
111 1724 1
111 1725 1
111 1731 1
111 1735 1
111 1746 1
111 1759 1
111 1770 1
111 1772 2
111 1777 1
111 1807 1
111 1822 1
111 1826 1
111 1829 1
111 1833 1
111 1835 1
111 1845 2
111 1847 1
111 1849 1
111 1891 1
111 1903 1
111 1905 1
111 1906 1
111 1909 1
111 1920 1
111 1921 1
111 1931 1
111 1936 2
111 1940 1
111 1948 2
111 1956 1
111 1959 1
111 1969 1
111 1972 1
111 1977 1
111 1981 1
111 1989 1
111 2020 1
111 2042 1
111 2046 1
111 2051 1
111 2052 1
111 2055 1
111 2060 1
111 2064 1
111 2067 1
111 2083 1
111 2084 2
111 2092 2
111 2096 1
111 2097 1
111 2114 1
111 2122 1
111 2138 1
111 2144 1
111 2149 1
111 2154 1
111 2167 1
111 2168 1
111 2188 1
111 2196 1
111 2211 1
111 2236 1
111 2277 1
111 2279 1
111 2285 1
111 2294 12
111 2296 89
111 2297 33
111 2298 52
111 2299 78
111 2300 2
111 2301 3
111 2303 2
112 7 1
112 14 1
112 20 1
112 29 1
112 30 1
112 38 1
112 55 1
112 57 1
112 79 1
112 97 1
112 99 1
112 115 1
112 118 1
112 134 1
112 142 1
112 161 1
112 162 1
112 166 2
112 168 1
112 191 1
112 204 1
112 208 1
112 223 1
112 310 1
112 320 1
112 341 1
112 343 1
112 384 1
112 441 1
112 537 1
112 549 1
112 579 1
112 581 1
112 590 1
112 621 1
112 635 1
112 649 1
112 664 1
112 667 1
112 673 2
112 685 1
112 708 1
112 725 1
112 750 1
112 772 1
112 780 1
112 789 1
112 794 1
112 809 2
112 852 1
112 873 1
112 910 1
112 916 1
112 965 1
112 966 1
112 1014 1
112 1026 1
112 1028 1
112 1053 1
112 1067 1
112 1081 1
112 1083 1
112 1118 1
112 1140 1
112 1143 1
112 1181 1
112 1187 1
112 1231 1
112 1233 1
112 1267 1
112 1281 1
112 1303 1
112 1312 1
112 1329 1
112 1349 1
112 1366 1
112 1367 1
112 1386 1
112 1396 1
112 1459 1
112 1504 1
112 1537 1
112 1585 1
112 1598 1
112 1611 1
112 1622 1
112 1647 1
112 1650 1
112 1695 1
112 1711 1
112 1817 1
112 1882 1
112 1890 1
112 1927 1
112 1932 1
112 1938 1
112 1997 1
112 2017 1
112 2033 2
112 2090 1
112 2103 1
112 2104 1
112 2126 1
112 2204 1
112 2252 1
112 2257 1
112 2264 1
112 2295 2
112 2298 2
112 2299 2
112 2302 1
113 4 1
113 10 1
113 12 1
113 21 1
113 31 1
113 47 1
113 53 1
113 65 1
113 73 1
113 80 1
113 83 1
113 104 1
113 119 1
113 120 1
113 122 1
113 141 1
113 147 1
113 158 1
113 169 1
113 184 1
113 216 2
113 218 1
113 222 1
113 225 1
113 230 1
113 232 1
113 247 1
113 249 1
113 253 1
113 275 1
113 295 1
113 303 1
113 336 1
113 340 1
113 407 2
113 495 1
113 504 1
113 522 1
113 532 1
113 540 1
113 558 1
113 561 1
113 585 1
113 589 1
113 593 1
113 616 1
113 619 1
113 648 1
113 655 1
113 676 1
113 681 1
113 682 1
113 686 1
113 746 1
113 749 1
113 773 1
113 790 1
113 798 1
113 801 1
113 823 1
113 842 1
113 880 1
113 916 1
113 933 1
113 947 1
113 952 1
113 964 1
113 1009 1
113 1065 1
113 1069 1
113 1074 1
113 1082 1
113 1083 1
113 1090 1
113 1124 1
113 1171 1
113 1177 1
113 1193 1
113 1199 1
113 1213 1
113 1229 1
113 1234 1
113 1241 1
113 1265 1
113 1266 1
113 1286 1
113 1287 1
113 1290 1
113 1291 1
113 1299 1
113 1310 1
113 1337 1
113 1349 1
113 1354 1
113 1386 1
113 1389 1
113 1401 1
113 1425 1
113 1450 1
113 1463 1
113 1471 1
113 1509 1
113 1515 1
113 1548 1
113 1549 1
113 1552 1
113 1557 1
113 1598 1
113 1614 1
113 1617 1
113 1623 1
113 1677 1
113 1691 1
113 1783 1
113 1798 1
113 1830 1
113 1858 1
113 1918 1
113 1952 1
113 1959 1
113 1967 1
113 1983 1
113 1988 1
113 2014 1
113 2066 1
113 2112 1
113 2141 1
113 2185 1
113 2188 1
113 2207 1
113 2242 1
113 2276 1
113 2294 1
113 2295 2
113 2297 2
113 2300 1
113 2301 1
113 2303 1
114 10 1
114 20 1
114 55 1
114 67 1
114 68 1
114 79 1
114 82 1
114 89 1
114 94 2
114 97 2
114 101 1
114 118 1
114 121 1
114 127 1
114 135 1
114 137 1
114 138 1
114 150 2
114 157 1
114 167 1
114 170 1
114 173 1
114 186 1
114 263 1
114 270 1
114 272 1
114 303 2
114 325 1
114 337 1
114 343 1
114 344 1
114 352 1
114 365 1
114 382 1
114 383 1
114 385 1
114 388 1
114 414 1
114 427 1
114 443 1
114 446 1
114 450 1
114 453 1
114 471 1
114 475 1
114 476 1
114 484 1
114 490 1
114 495 1
114 502 1
114 514 1
114 528 1
114 533 1
114 536 1
114 543 1
114 553 1
114 574 1
114 582 1
114 588 1
114 590 1
114 599 1
114 600 1
114 607 1
114 623 1
114 645 1
114 651 1
114 675 1
114 700 1
114 701 2
114 705 1
114 717 1
114 719 1
114 724 2
114 725 1
114 728 1
114 743 1
114 764 1
114 768 1
114 772 1
114 773 1
114 777 1
114 780 1
114 798 1
114 815 2
114 823 1
114 825 1
114 837 1
114 842 1
114 854 1
114 862 1
114 865 1
114 875 1
114 878 1
114 923 1
114 958 1
114 968 1
114 970 1
114 971 1
114 991 1
114 1009 1
114 1013 1
114 1043 1
114 1061 1
114 1065 1
114 1085 1
114 1097 1
114 1110 1
114 1120 1
114 1128 1
114 1151 1
114 1153 1
114 1155 1
114 1160 1
114 1163 1
114 1166 2
114 1167 1
114 1171 1
114 1172 1
114 1175 1
114 1188 1
114 1191 1
114 1213 1
114 1221 1
114 1228 1
114 1240 1
114 1246 1
114 1262 1
114 1264 1
114 1269 1
114 1271 1
114 1288 1
114 1294 1
114 1295 1
114 1310 1
114 1313 2
114 1322 1
114 1364 1
114 1367 1
114 1368 1
114 1372 1
114 1377 1
114 1418 1
114 1420 2
114 1458 1
114 1469 1
114 1471 1
114 1480 1
114 1500 1
114 1509 1
114 1520 1
114 1524 1
114 1557 1
114 1561 1
114 1584 1
114 1586 1
114 1590 1
114 1592 1
114 1605 1
114 1621 1
114 1651 2
114 1656 1
114 1700 1
114 1709 1
114 1724 1
114 1734 1
114 1736 1
114 1738 1
114 1744 2
114 1747 1
114 1752 2
114 1766 1
114 1791 1
114 1797 1
114 1804 1
114 1823 1
114 1857 1
114 1866 1
114 1867 1
114 1878 1
114 1886 1
114 1887 1
114 1941 1
114 1963 1
114 1964 1
114 1978 1
114 1979 1
114 1984 1
114 1992 1
114 1996 1
114 2002 1
114 2020 1
114 2022 1
114 2032 1
114 2067 1
114 2069 1
114 2108 1
114 2128 1
114 2130 1
114 2153 1
114 2162 1
114 2188 1
114 2213 1
114 2238 1
114 2257 1
114 2294 2
114 2295 1
114 2296 1
115 3 1
115 6 1
115 8 1
115 12 1
115 17 1
115 18 1
115 19 1
115 27 1
115 44 1
115 52 1
115 65 1
115 87 1
115 89 1
115 94 1
115 114 1
115 116 1
115 124 2
115 143 1
115 159 1
115 162 1
115 165 1
115 184 1
115 190 1
115 203 1
115 210 1
115 231 1
115 240 1
115 268 1
115 279 1
115 288 1
115 329 1
115 344 1
115 353 2
115 381 1
115 385 1
115 391 1
115 394 1
115 406 1
115 407 1
115 431 1
115 443 1
115 445 1
115 447 1
115 448 1
115 463 1
115 467 1
115 468 1
115 476 1
115 481 1
115 515 1
115 521 1
115 552 1
115 559 1
115 564 1
115 566 1
115 584 1
115 601 1
115 614 1
115 615 1
115 623 1
115 636 1
115 657 1
115 704 1
115 751 1
115 774 2
115 813 1
115 824 1
115 830 1
115 845 1
115 852 1
115 860 1
115 863 1
115 866 1
115 884 1
115 885 1
115 895 1
115 900 1
115 902 1
115 911 1
115 917 1
115 920 1
115 961 1
115 972 2
115 979 1
115 984 1
115 1007 1
115 1016 1
115 1038 1
115 1040 1
115 1051 1
115 1054 1
115 1057 1
115 1086 1
115 1095 1
115 1111 1
115 1125 1
115 1130 1
115 1131 1
115 1159 1
115 1177 1
115 1198 1
115 1217 1
115 1218 1
115 1227 1
115 1235 1
115 1259 1
115 1266 1
115 1308 1
115 1337 1
115 1344 1
115 1413 1
115 1440 2
115 1448 1
115 1450 1
115 1460 1
115 1469 1
115 1483 1
115 1495 1
115 1502 1
115 1520 1
115 1552 1
115 1558 1
115 1605 1
115 1606 1
115 1616 1
115 1621 1
115 1622 1
115 1648 1
115 1649 1
115 1650 1
115 1654 1
115 1667 1
115 1717 1
115 1763 1
115 1776 1
115 1782 1
115 1784 1
115 1790 1
115 1796 1
115 1806 1
115 1834 1
115 1853 1
115 1865 1
115 1887 1
115 1906 1
115 1924 1
115 1964 1
115 1987 1
115 2001 1
115 2008 1
115 2022 1
115 2040 1
115 2051 1
115 2072 1
115 2118 1
115 2126 1
115 2144 1
115 2147 1
115 2229 1
115 2289 1
115 2302 1
116 1 1
116 3 1
116 5 1
116 8 1
116 9 1
116 13 1
116 14 1
116 17 1
116 18 2
116 27 1
116 40 1
116 45 2
116 47 1
116 54 2
116 55 1
116 56 1
116 57 1
116 63 1
116 72 2
116 79 1
116 81 3
116 83 1
116 88 1
116 89 1
116 94 2
116 99 2
116 105 1
116 115 1
116 118 1
116 121 1
116 125 2
116 126 1
116 127 1
116 134 1
116 135 2
116 138 3
116 139 1
116 144 1
116 158 1
116 164 1
116 172 2
116 181 1
116 188 1
116 193 1
116 205 2
116 211 1
116 215 1
116 216 1
116 218 1
116 226 1
116 229 1
116 230 1
116 242 1
116 245 1
116 249 1
116 256 1
116 261 2
116 265 2
116 267 1
116 277 1
116 288 1
116 298 1
116 304 1
116 309 2
116 319 1
116 321 1
116 323 1
116 336 1
116 337 1
116 345 1
116 347 1
116 353 1
116 355 1
116 365 2
116 382 1
116 395 1
116 397 1
116 399 2
116 408 1
116 412 1
116 415 1
116 416 1
116 419 1
116 432 1
116 434 1
116 436 3
116 441 1
116 442 3
116 444 1
116 452 1
116 455 1
116 456 2
116 464 2
116 465 1
116 466 1
116 476 1
116 480 1
116 481 1
116 487 1
116 488 1
116 490 1
116 491 2
116 493 1
116 494 1
116 503 1
116 506 1
116 507 1
116 512 1
116 527 1
116 529 1
116 560 2
116 561 1
116 562 1
116 569 1
116 570 1
116 571 1
116 575 2
116 577 1
116 580 2
116 590 1
116 598 1
116 607 1
116 620 1
116 621 1
116 623 1
116 625 1
116 626 2
116 637 1
116 639 1
116 640 1
116 644 2
116 653 1
116 654 2
116 657 2
116 671 1
116 679 1
116 681 1
116 686 1
116 699 1
116 702 1
116 708 1
116 714 1
116 735 1
116 747 1
116 758 1
116 762 1
116 771 1
116 772 1
116 787 1
116 788 1
116 802 1
116 808 1
116 810 1
116 812 1
116 814 1
116 825 1
116 828 1
116 836 1
116 838 1
116 843 1
116 846 1
116 860 1
116 862 1
116 869 2
116 871 1
116 873 1
116 874 1
116 878 2
116 880 1
116 881 1
116 883 1
116 890 1
116 895 1
116 900 1
116 902 1
116 903 1
116 910 1
116 919 1
116 920 1
116 921 1
116 929 2
116 944 1
116 947 1
116 952 1
116 956 1
116 963 1
116 964 1
116 966 1
116 968 1
116 994 1
116 995 1
116 996 1
116 1013 1
116 1017 1
116 1021 1
116 1024 1
116 1030 1
116 1055 1
116 1056 1
116 1070 1
116 1079 1
116 1081 1
116 1084 1
116 1085 1
116 1105 2
116 1106 1
116 1107 1
116 1111 1
116 1123 1
116 1124 1
116 1141 1
116 1142 1
116 1149 1
116 1151 1
116 1152 2
116 1155 1
116 1168 1
116 1178 1
116 1186 1
116 1189 1
116 1194 1
116 1209 1
116 1212 1
116 1215 1
116 1228 1
116 1234 1
116 1236 1
116 1238 1
116 1250 1
116 1258 1
116 1261 1
116 1270 1
116 1273 1
116 1285 1
116 1289 1
116 1292 1
116 1294 2
116 1301 1
116 1315 1
116 1320 1
116 1336 2
116 1337 1
116 1353 1
116 1358 1
116 1360 1
116 1362 1
116 1363 1
116 1365 1
116 1366 1
116 1373 1
116 1375 1
116 1381 1
116 1384 1
116 1386 1
116 1387 1
116 1392 1
116 1397 1
116 1407 2
116 1417 1
116 1427 2
116 1431 1
116 1440 2
116 1444 1
116 1452 1
116 1455 1
116 1458 1
116 1469 1
116 1473 1
116 1475 1
116 1488 1
116 1491 1
116 1492 1
116 1497 1
116 1499 1
116 1511 1
116 1513 1
116 1515 1
116 1532 1
116 1536 1
116 1542 1
116 1562 1
116 1568 1
116 1573 1
116 1579 1
116 1592 1
116 1596 1
116 1610 2
116 1611 1
116 1616 1
116 1629 1
116 1632 2
116 1646 1
116 1647 1
116 1659 1
116 1660 1
116 1664 1
116 1669 1
116 1687 1
116 1707 1
116 1713 1
116 1721 1
116 1723 1
116 1730 1
116 1734 1
116 1745 1
116 1746 1
116 1751 1
116 1760 1
116 1771 1
116 1780 1
116 1787 1
116 1802 1
116 1820 1
116 1827 1
116 1882 1
116 1899 3
116 1901 1
116 1924 1
116 1931 1
116 1954 1
116 1970 1
116 1995 1
116 2002 1
116 2024 1
116 2043 1
116 2044 1
116 2060 1
116 2087 2
116 2095 1
116 2097 2
116 2099 1
116 2103 1
116 2110 1
116 2114 1
116 2119 1
116 2121 1
116 2129 1
116 2132 1
116 2153 1
116 2157 1
116 2160 1
116 2164 1
116 2172 1
116 2173 1
116 2174 1
116 2227 1
116 2228 1
116 2239 1
116 2292 1
116 2294 2
116 2296 1
116 2297 1
116 2301 2
116 2302 1
117 155 1
117 309 1
117 361 1
117 509 1
117 640 1
117 867 1
117 984 1
117 1009 1
117 1176 1
117 1451 1
117 1583 1
117 1779 1
117 1868 1
117 2294 3
117 2297 1
117 2298 100
117 2299 12
117 2300 11
117 2302 4
117 2303 1
118 31 9
118 1638 4
119 3 1
119 4 1
119 5 1
119 9 1
119 13 1
119 14 1
119 16 1
119 20 1
119 37 1
119 49 1
119 52 2
119 56 1
119 63 2
119 76 1
119 78 1
119 79 1
119 89 1
119 95 1
119 115 1
119 118 1
119 119 1
119 123 1
119 131 1
119 132 1
119 135 1
119 142 1
119 143 1
119 167 1
119 179 1
119 182 1
119 191 1
119 214 1
119 234 1
119 241 2
119 242 1
119 250 1
119 254 1
119 258 1
119 267 1
119 274 1
119 275 1
119 276 1
119 277 1
119 278 1
119 295 1
119 297 1
119 311 1
119 313 1
119 325 1
119 328 1
119 336 2
119 339 1
119 362 1
119 369 1
119 380 1
119 382 1
119 386 1
119 394 1
119 404 1
119 414 1
119 417 1
119 430 1
119 436 1
119 458 1
119 474 1
119 519 1
119 523 1
119 524 1
119 530 1
119 538 1
119 545 1
119 550 1
119 555 1
119 573 1
119 605 1
119 606 1
119 617 1
119 643 1
119 650 1
119 651 1
119 655 1
119 671 1
119 692 1
119 700 1
119 715 1
119 730 1
119 749 1
119 755 1
119 761 1
119 765 1
119 769 1
119 775 1
119 785 1
119 789 1
119 809 1
119 857 1
119 861 1
119 868 1
119 873 1
119 881 1
119 883 2
119 924 1
119 938 1
119 941 1
119 960 1
119 970 1
119 977 1
119 1014 1
119 1026 1
119 1052 1
119 1057 1
119 1058 1
119 1059 1
119 1077 1
119 1091 1
119 1150 1
119 1159 1
119 1172 1
119 1174 1
119 1178 1
119 1182 1
119 1186 1
119 1203 1
119 1204 1
119 1240 1
119 1245 1
119 1259 1
119 1267 1
119 1278 1
119 1282 1
119 1304 1
119 1316 1
119 1329 1
119 1330 1
119 1340 1
119 1354 2
119 1359 1
119 1360 2
119 1369 1
119 1395 1
119 1423 1
119 1424 1
119 1447 1
119 1460 1
119 1478 1
119 1503 1
119 1532 1
119 1540 1
119 1549 1
119 1550 1
119 1555 1
119 1561 1
119 1592 1
119 1624 1
119 1667 1
119 1676 1
119 1796 1
119 1799 1
119 1820 1
119 1822 1
119 1831 1
119 1841 1
119 1887 1
119 1896 1
119 1926 1
119 1958 1
119 1965 1
119 1967 1
119 1977 1
119 1980 1
119 2047 1
119 2122 1
119 2147 1
119 2170 1
119 2222 1
119 2251 1
119 2254 1
119 2278 1
119 2294 36
119 2295 7
119 2296 59
119 2297 37
119 2298 35
119 2299 13
119 2300 12
119 2301 7
119 2302 6
119 2303 2
120 1 1
120 3 1
120 5 1
120 8 1
120 11 1
120 12 2
120 14 1
120 15 2
120 17 1
120 18 1
120 19 1
120 35 1
120 38 1
120 45 1
120 50 1
120 51 2
120 56 1
120 69 1
120 70 2
120 92 1
120 109 1
120 115 1
120 119 1
120 127 1
120 138 1
120 150 1
120 157 1
120 159 1
120 193 1
120 194 2
120 202 1
120 214 1
120 221 1
120 225 3
120 229 1
120 231 1
120 235 1
120 246 1
120 256 1
120 262 1
120 284 1
120 285 1
120 300 1
120 301 1
120 306 1
120 307 1
120 319 1
120 335 1
120 338 1
120 347 1
120 350 1
120 360 1
120 361 1
120 366 1
120 372 1
120 379 1
120 380 1
120 389 1
120 394 1
120 401 2
120 404 1
120 405 1
120 414 1
120 415 1
120 420 1
120 429 1
120 434 1
120 436 1
120 439 1
120 444 1
120 450 1
120 455 1
120 463 1
120 469 1
120 476 1
120 486 1
120 495 1
120 496 1
120 497 1
120 501 1
120 507 1
120 516 1
120 518 1
120 519 1
120 534 1
120 537 1
120 541 1
120 578 1
120 581 2
120 582 1
120 584 1
120 616 2
120 633 1
120 646 1
120 647 1
120 658 1
120 659 1
120 688 1
120 689 1
120 691 1
120 692 1
120 694 1
120 716 1
120 719 2
120 725 1
120 729 1
120 730 1
120 742 1
120 747 1
120 777 2
120 796 1
120 804 1
120 807 1
120 815 1
120 825 1
120 838 1
120 842 1
120 850 2
120 856 1
120 860 1
120 862 1
120 870 1
120 884 1
120 895 1
120 909 1
120 912 1
120 915 1
120 921 1
120 930 1
120 938 1
120 940 1
120 941 1
120 958 1
120 962 1
120 965 1
120 988 1
120 1008 1
120 1014 1
120 1024 1
120 1036 1
120 1042 1
120 1046 1
120 1049 1
120 1063 1
120 1070 1
120 1101 1
120 1102 1
120 1107 2
120 1121 2
120 1123 1
120 1136 1
120 1151 1
120 1152 1
120 1173 1
120 1177 1
120 1178 1
120 1192 2
120 1194 1
120 1195 1
120 1201 2
120 1204 1
120 1214 1
120 1222 1
120 1244 1
120 1251 1
120 1257 1
120 1269 2
120 1274 1
120 1280 1
120 1281 1
120 1285 1
120 1294 1
120 1310 2
120 1318 1
120 1327 1
120 1342 1
120 1344 1
120 1348 1
120 1368 1
120 1369 1
120 1383 1
120 1386 1
120 1395 1
120 1416 1
120 1430 1
120 1431 1
120 1432 1
120 1438 1
120 1442 1
120 1447 1
120 1448 1
120 1459 1
120 1460 1
120 1466 1
120 1468 1
120 1470 1
120 1472 1
120 1475 1
120 1483 1
120 1492 1
120 1496 1
120 1500 1
120 1524 1
120 1579 1
120 1593 2
120 1601 1
120 1608 1
120 1617 1
120 1622 2
120 1643 1
120 1651 1
120 1661 1
120 1665 1
120 1671 1
120 1684 1
120 1698 1
120 1706 1
120 1707 2
120 1715 1
120 1717 1
120 1721 1
120 1724 1
120 1733 1
120 1735 1
120 1749 1
120 1751 1
120 1758 1
120 1776 1
120 1777 1
120 1797 1
120 1816 1
120 1836 1
120 1855 1
120 1859 1
120 1867 1
120 1881 1
120 1883 1
120 1891 1
120 1892 1
120 1897 1
120 1921 1
120 1923 1
120 1932 1
120 1941 1
120 1945 1
120 1956 1
120 1960 1
120 1967 1
120 1982 1
120 1991 1
120 2001 1
120 2003 1
120 2012 1
120 2024 1
120 2027 1
120 2044 1
120 2052 1
120 2058 1
120 2081 1
120 2082 1
120 2086 1
120 2125 2
120 2131 1
120 2163 1
120 2199 2
120 2216 1
120 2220 1
120 2224 1
120 2232 1
120 2233 1
120 2272 1
120 2294 2
120 2296 1
120 2300 1
120 2301 2
120 2302 1
120 2303 1
121 1 1
121 16 1
121 31 1
121 37 1
121 55 1
121 67 1
121 73 1
121 88 1
121 106 1
121 132 1
121 136 1
121 143 1
121 144 1
121 148 1
121 184 1
121 187 1
121 206 1
121 210 1
121 214 1
121 216 1
121 219 1
121 222 1
121 226 1
121 240 1
121 245 1
121 246 1
121 272 1
121 296 1
121 298 1
121 300 1
121 302 1
121 320 1
121 358 1
121 371 2
121 377 1
121 385 1
121 395 1
121 405 1
121 427 1
121 428 1
121 431 1
121 434 1
121 435 1
121 441 1
121 444 1
121 452 1
121 470 1
121 484 1
121 488 2
121 499 1
121 501 1
121 519 1
121 536 1
121 544 1
121 547 1
121 572 1
121 581 1
121 601 1
121 608 1
121 620 1
121 628 1
121 636 2
121 647 1
121 660 1
121 662 1
121 666 1
121 687 1
121 722 1
121 730 1
121 739 1
121 752 1
121 755 1
121 757 1
121 777 1
121 779 1
121 797 1
121 848 1
121 851 1
121 854 1
121 856 1
121 857 1
121 866 1
121 873 1
121 885 1
121 900 1
121 909 1
121 934 1
121 942 1
121 961 1
121 976 1
121 987 1
121 1001 1
121 1012 1
121 1023 1
121 1052 1
121 1055 1
121 1058 1
121 1070 1
121 1073 2
121 1078 1
121 1082 1
121 1083 1
121 1106 1
121 1139 1
121 1140 1
121 1157 1
121 1176 1
121 1177 1
121 1186 1
121 1225 1
121 1239 1
121 1247 1
121 1335 1
121 1341 1
121 1348 1
121 1358 1
121 1367 1
121 1429 1
121 1444 1
121 1468 2
121 1477 1
121 1486 1
121 1491 1
121 1492 1
121 1503 1
121 1505 1
121 1517 1
121 1564 1
121 1571 1
121 1582 1
121 1587 1
121 1600 1
121 1614 1
121 1710 1
121 1721 1
121 1750 1
121 1777 1
121 1804 1
121 1808 1
121 1817 1
121 1841 1
121 1846 1
121 1892 1
121 1901 1
121 1928 1
121 1935 1
121 1943 1
121 1984 1
121 1989 1
121 2049 1
121 2056 1
121 2064 1
121 2082 1
121 2101 1
121 2104 1
121 2133 1
121 2227 1
121 2233 1
121 2250 1
121 2252 1
121 2255 1
121 2268 1
121 2272 1
121 2275 1
121 2279 1
121 2295 1
121 2298 1
121 2300 1
122 7 1
122 8 1
122 52 1
122 91 1
122 93 1
122 103 1
122 116 1
122 134 1
122 150 1
122 153 1
122 165 1
122 170 1
122 216 1
122 221 1
122 225 1
122 242 1
122 246 1
122 268 1
122 272 1
122 278 1
122 293 1
122 324 1
122 325 1
122 343 1
122 350 1
122 369 1
122 372 1
122 403 1
122 415 1
122 430 1
122 434 1
122 442 1
122 476 1
122 478 1
122 515 1
122 531 1
122 533 1
122 537 1
122 548 1
122 556 1
122 560 1
122 598 1
122 602 1
122 611 1
122 616 1
122 618 1
122 621 1
122 633 1
122 638 1
122 654 1
122 660 1
122 662 1
122 672 1
122 678 1
122 700 1
122 701 1
122 705 1
122 716 1
122 739 1
122 763 1
122 774 1
122 780 1
122 787 1
122 796 1
122 797 1
122 810 1
122 835 1
122 859 1
122 861 1
122 869 1
122 871 1
122 906 1
122 907 1
122 909 1
122 937 1
122 963 1
122 976 1
122 992 1
122 1001 1
122 1020 1
122 1061 1
122 1088 1
122 1096 1
122 1101 1
122 1142 1
122 1153 1
122 1165 1
122 1175 1
122 1199 1
122 1200 1
122 1206 1
122 1219 1
122 1221 1
122 1234 1
122 1235 2
122 1257 1
122 1269 1
122 1274 2
122 1321 1
122 1333 1
122 1350 1
122 1389 1
122 1410 1
122 1413 1
122 1417 1
122 1422 1
122 1462 1
122 1468 2
122 1490 1
122 1514 1
122 1519 1
122 1522 1
122 1534 1
122 1546 1
122 1551 1
122 1552 1
122 1561 1
122 1584 1
122 1605 1
122 1612 1
122 1615 1
122 1621 1
122 1647 1
122 1650 1
122 1656 2
122 1680 1
122 1683 1
122 1694 1
122 1696 1
122 1704 1
122 1734 1
122 1763 1
122 1770 1
122 1772 1
122 1791 1
122 1795 1
122 1820 1
122 1834 1
122 1850 1
122 1851 1
122 1868 1
122 1874 1
122 1914 1
122 1923 1
122 1939 1
122 1961 1
122 1983 1
122 1998 1
122 2006 1
122 2017 1
122 2022 1
122 2060 3
122 2070 1
122 2074 1
122 2077 1
122 2086 1
122 2126 2
122 2151 1
122 2155 1
122 2182 1
122 2197 1
122 2205 1
122 2228 1
122 2234 1
122 2259 1
122 2292 1
122 2295 1
122 2297 1
122 2300 1
123 5 1
123 10 2
123 14 1
123 18 1
123 26 1
123 27 1
123 29 1
123 49 1
123 58 1
123 70 1
123 94 1
123 105 1
123 106 2
123 108 1
123 113 1
123 125 1
123 136 1
123 138 1
123 142 1
123 143 2
123 158 1
123 168 1
123 172 1
123 187 1
123 199 2
123 204 1
123 205 3
123 209 1
123 216 1
123 230 1
123 238 1
123 240 1
123 241 1
123 247 1
123 248 1
123 252 1
123 258 1
123 267 1
123 273 1
123 275 1
123 279 1
123 293 1
123 301 1
123 305 1
123 310 1
123 317 1
123 325 1
123 329 1
123 334 1
123 365 1
123 368 1
123 400 1
123 414 1
123 427 1
123 453 1
123 457 1
123 463 1
123 468 1
123 478 1
123 480 1
123 504 1
123 505 1
123 516 1
123 531 1
123 553 1
123 555 1
123 560 1
123 573 1
123 601 1
123 612 1
123 616 2
123 617 1
123 636 1
123 644 1
123 689 1
123 690 1
123 691 1
123 706 1
123 722 1
123 736 1
123 750 1
123 755 1
123 777 1
123 792 1
123 794 1
123 803 1
123 810 1
123 814 1
123 828 1
123 834 2
123 839 1
123 856 1
123 858 1
123 859 1
123 865 1
123 886 1
123 887 1
123 917 1
123 919 1
123 921 1
123 929 1
123 943 1
123 953 1
123 954 1
123 955 1
123 961 1
123 976 1
123 990 1
123 994 1
123 996 1
123 997 1
123 999 1
123 1003 1
123 1007 1
123 1026 1
123 1050 1
123 1057 1
123 1060 1
123 1100 1
123 1107 1
123 1116 1
123 1120 1
123 1146 1
123 1171 2
123 1177 1
123 1191 1
123 1194 2
123 1215 1
123 1216 1
123 1228 1
123 1237 1
123 1261 1
123 1287 1
123 1292 1
123 1312 1
123 1334 1
123 1337 1
123 1351 1
123 1362 1
123 1386 1
123 1389 1
123 1405 1
123 1410 1
123 1430 2
123 1434 1
123 1448 1
123 1470 1
123 1488 1
123 1495 1
123 1504 1
123 1523 1
123 1527 1
123 1533 1
123 1549 1
123 1559 1
123 1566 1
123 1573 1
123 1589 1
123 1591 2
123 1601 1
123 1622 1
123 1635 1
123 1650 2
123 1662 1
123 1676 1
123 1702 1
123 1704 1
123 1720 1
123 1721 1
123 1734 1
123 1750 1
123 1781 1
123 1792 1
123 1808 1
123 1809 2
123 1811 1
123 1880 1
123 1881 1
123 1884 1
123 1934 1
123 1954 1
123 1973 1
123 2025 1
123 2031 1
123 2060 1
123 2074 1
123 2091 1
123 2096 1
123 2097 1
123 2101 1
123 2114 1
123 2138 1
123 2163 1
123 2167 1
123 2192 1
123 2201 1
123 2212 1
123 2216 1
123 2226 1
123 2229 1
123 2233 1
123 2234 1
123 2240 1
123 2265 1
123 2296 1
123 2302 1
124 20 1
124 33 1
124 55 1
124 73 1
124 123 1
124 162 2
124 198 1
124 199 1
124 201 1
124 208 1
124 287 1
124 330 1
124 375 1
124 394 1
124 431 1
124 435 1
124 441 2
124 474 1
124 505 1
124 511 1
124 531 1
124 553 1
124 565 1
124 570 1
124 630 2
124 631 1
124 645 1
124 658 1
124 667 1
124 678 1
124 692 1
124 786 1
124 817 1
124 851 1
124 860 1
124 870 1
124 887 1
124 894 1
124 897 1
124 899 1
124 932 1
124 948 1
124 963 1
124 977 1
124 983 1
124 990 1
124 999 1
124 1003 1
124 1006 1
124 1021 1
124 1022 1
124 1059 1
124 1088 1
124 1096 1
124 1189 1
124 1200 1
124 1204 1
124 1231 1
124 1235 1
124 1254 1
124 1296 1
124 1299 1
124 1309 1
124 1343 1
124 1362 1
124 1386 1
124 1388 1
124 1415 1
124 1427 1
124 1430 1
124 1449 1
124 1528 1
124 1542 1
124 1548 1
124 1608 1
124 1612 1
124 1619 1
124 1659 1
124 1676 1
124 1713 1
124 1714 1
124 1720 2
124 1722 1
124 1723 1
124 1784 2
124 1798 1
124 1828 1
124 1851 2
124 1908 1
124 1909 1
124 1911 1
124 1981 1
124 1985 1
124 2001 1
124 2036 1
124 2047 1
124 2098 1
124 2164 1
124 2178 1
124 2181 2
124 2189 1
124 2191 1
124 2242 1
124 2274 1
124 2294 1
124 2297 1
125 2 1
125 7 1
125 13 1
125 32 1
125 37 1
125 53 1
125 55 1
125 71 1
125 81 1
125 85 1
125 105 2
125 109 1
125 114 1
125 117 1
125 120 1
125 121 1
125 126 1
125 137 1
125 142 1
125 166 1
125 175 1
125 181 1
125 198 1
125 212 1
125 214 1
125 218 1
125 247 1
125 250 2
125 251 3
125 252 1
125 259 1
125 269 1
125 273 1
125 278 1
125 285 1
125 290 1
125 297 1
125 304 2
125 327 1
125 330 1
125 331 2
125 332 1
125 358 1
125 362 1
125 368 1
125 372 1
125 391 1
125 394 1
125 401 1
125 405 1
125 411 1
125 417 1
125 419 1
125 422 1
125 424 1
125 427 1
125 429 1
125 431 1
125 434 1
125 465 1
125 466 1
125 467 2
125 470 1
125 472 1
125 476 1
125 481 1
125 498 1
125 505 1
125 507 1
125 510 2
125 517 1
125 518 1
125 524 1
125 529 1
125 534 1
125 546 1
125 556 1
125 567 1
125 578 1
125 580 1
125 582 1
125 592 1
125 598 1
125 604 1
125 615 1
125 624 1
125 627 1
125 637 1
125 669 1
125 671 2
125 680 1
125 687 1
125 688 1
125 697 1
125 699 1
125 700 2
125 728 1
125 753 1
125 762 1
125 766 1
125 773 1
125 775 1
125 794 1
125 799 1
125 806 1
125 808 4
125 826 1
125 829 1
125 830 1
125 831 1
125 848 1
125 851 1
125 853 1
125 855 2
125 861 1
125 865 1
125 870 1
125 872 1
125 890 1
125 892 1
125 902 1
125 906 1
125 908 1
125 910 1
125 917 1
125 918 1
125 924 1
125 928 1
125 950 1
125 960 1
125 962 1
125 969 1
125 991 1
125 1022 1
125 1026 1
125 1031 1
125 1041 1
125 1045 1
125 1046 1
125 1047 1
125 1053 1
125 1067 2
125 1068 1
125 1072 1
125 1082 1
125 1093 1
125 1115 1
125 1117 1
125 1133 1
125 1134 1
125 1142 1
125 1147 1
125 1151 1
125 1157 1
125 1163 1
125 1169 1
125 1175 1
125 1210 1
125 1214 1
125 1222 1
125 1231 1
125 1245 1
125 1246 1
125 1272 1
125 1300 1
125 1311 1
125 1312 1
125 1316 1
125 1323 1
125 1342 1
125 1358 2
125 1366 1
125 1372 1
125 1382 1
125 1392 1
125 1409 1
125 1425 1
125 1426 2
125 1437 1
125 1474 1
125 1481 1
125 1494 1
125 1504 1
125 1505 1
125 1512 1
125 1514 1
125 1524 1
125 1535 1
125 1543 1
125 1545 1
125 1555 1
125 1558 1
125 1559 1
125 1582 1
125 1600 1
125 1604 1
125 1617 1
125 1618 1
125 1624 1
125 1625 1
125 1637 1
125 1642 1
125 1643 1
125 1654 1
125 1655 1
125 1666 1
125 1673 1
125 1674 1
125 1688 1
125 1700 1
125 1716 1
125 1717 1
125 1731 1
125 1772 1
125 1773 1
125 1779 1
125 1786 1
125 1800 1
125 1808 1
125 1811 1
125 1830 1
125 1838 1
125 1866 1
125 1882 1
125 1900 1
125 1912 1
125 1919 1
125 1922 1
125 1927 1
125 1928 1
125 1931 1
125 1932 1
125 1937 1
125 1955 1
125 1967 1
125 2002 1
125 2007 1
125 2009 1
125 2020 2
125 2025 1
125 2027 1
125 2036 1
125 2042 1
125 2065 1
125 2067 1
125 2083 1
125 2095 1
125 2099 1
125 2113 1
125 2122 1
125 2128 1
125 2161 1
125 2179 1
125 2181 1
125 2203 1
125 2205 1
125 2208 1
125 2211 1
125 2227 1
125 2234 1
125 2240 1
125 2254 1
125 2258 1
125 2281 1
125 2289 1
125 2295 6
125 2303 1
126 11 1
126 12 1
126 13 1
126 31 1
126 35 1
126 43 1
126 46 1
126 72 1
126 75 1
126 80 1
126 82 1
126 90 1
126 94 1
126 110 1
126 114 2
126 119 1
126 128 1
126 129 1
126 131 1
126 136 1
126 138 1
126 153 1
126 155 1
126 163 1
126 176 1
126 181 1
126 183 1
126 199 1
126 210 1
126 216 1
126 218 1
126 220 1
126 223 1
126 258 1
126 266 1
126 280 1
126 281 1
126 282 1
126 288 2
126 296 1
126 308 1
126 312 1
126 335 1
126 344 1
126 357 2
126 365 1
126 369 1
126 372 1
126 376 1
126 379 1
126 382 1
126 394 2
126 400 1
126 405 1
126 410 1
126 413 1
126 416 2
126 433 1
126 435 1
126 441 1
126 447 1
126 450 1
126 452 1
126 453 1
126 459 1
126 460 1
126 471 1
126 474 1
126 483 1
126 491 1
126 531 1
126 556 1
126 574 1
126 575 1
126 580 1
126 581 1
126 595 1
126 608 1
126 629 1
126 637 1
126 649 1
126 655 1
126 664 2
126 676 3
126 677 1
126 685 1
126 690 1
126 700 1
126 701 1
126 706 1
126 720 1
126 754 1
126 755 1
126 782 1
126 801 1
126 804 1
126 813 1
126 839 1
126 842 1
126 844 1
126 849 1
126 873 1
126 875 1
126 878 1
126 880 1
126 891 1
126 897 1
126 899 1
126 910 1
126 918 1
126 925 1
126 931 2
126 939 1
126 953 1
126 967 1
126 971 1
126 974 1
126 978 1
126 983 1
126 989 1
126 1014 1
126 1017 1
126 1041 1
126 1048 1
126 1051 1
126 1065 1
126 1078 1
126 1093 1
126 1107 1
126 1108 1
126 1145 1
126 1159 1
126 1161 1
126 1165 1
126 1177 1
126 1186 1
126 1189 1
126 1195 1
126 1206 1
126 1207 1
126 1209 1
126 1221 1
126 1231 1
126 1233 1
126 1249 1
126 1294 3
126 1296 1
126 1301 1
126 1310 1
126 1320 1
126 1327 1
126 1328 1
126 1337 1
126 1343 1
126 1349 1
126 1350 1
126 1394 1
126 1421 1
126 1422 1
126 1438 1
126 1449 1
126 1464 1
126 1485 1
126 1492 1
126 1503 1
126 1515 1
126 1516 1
126 1551 1
126 1554 1
126 1560 1
126 1585 1
126 1592 1
126 1624 1
126 1630 1
126 1647 1
126 1663 1
126 1700 1
126 1704 1
126 1708 1
126 1717 1
126 1726 2
126 1732 1
126 1740 1
126 1747 1
126 1750 1
126 1762 1
126 1765 1
126 1809 1
126 1815 1
126 1841 1
126 1861 1
126 1883 1
126 1889 1
126 1914 1
126 1932 1
126 1960 1
126 2015 1
126 2022 1
126 2036 1
126 2063 1
126 2071 1
126 2081 1
126 2088 1
126 2089 2
126 2090 1
126 2112 1
126 2124 1
126 2142 1
126 2162 1
126 2166 1
126 2197 1
126 2242 1
126 2245 1
126 2272 1
126 2292 1
126 2294 2
126 2295 1
126 2296 2
126 2299 1
126 2301 1
127 1050 1
127 2294 25
127 2296 4
127 2297 7
127 2299 6
127 2300 24
127 2302 5
128 1 2
128 3 1
128 7 1
128 10 2
128 13 1
128 23 1
128 24 1
128 26 1
128 32 1
128 33 1
128 42 1
128 43 2
128 49 1
128 58 2
128 61 1
128 68 1
128 76 1
128 80 1
128 83 1
128 85 1
128 86 1
128 90 2
128 92 1
128 96 1
128 104 2
128 105 1
128 106 1
128 109 1
128 118 2
128 119 1
128 124 1
128 128 1
128 130 1
128 131 1
128 136 1
128 137 1
128 140 1
128 143 1
128 150 1
128 151 1
128 172 1
128 176 1
128 178 1
128 180 1
128 195 1
128 198 1
128 200 1
128 201 1
128 202 1
128 216 2
128 217 1
128 221 1
128 224 2
128 227 1
128 230 1
128 232 1
128 234 1
128 237 1
128 255 3
128 258 1
128 259 1
128 267 1
128 268 1
128 272 1
128 277 1
128 286 1
128 287 1
128 288 1
128 291 1
128 292 1
128 294 1
128 297 1
128 302 1
128 318 1
128 319 1
128 323 1
128 327 1
128 331 1
128 335 1
128 343 1
128 345 1
128 347 1
128 349 1
128 353 1
128 354 2
128 357 1
128 364 1
128 372 2
128 377 1
128 382 1
128 384 1
128 391 1
128 399 1
128 403 1
128 411 1
128 413 1
128 431 1
128 435 1
128 443 1
128 455 1
128 459 1
128 466 1
128 475 1
128 486 1
128 489 1
128 491 1
128 496 1
128 506 1
128 510 1
128 515 1
128 520 1
128 523 1
128 525 1
128 532 1
128 542 1
128 543 1
128 548 1
128 550 1
128 555 1
128 556 1
128 558 1
128 564 1
128 566 2
128 570 1
128 592 1
128 596 1
128 608 1
128 616 1
128 617 1
128 622 1
128 629 1
128 632 2
128 634 1
128 637 1
128 640 1
128 645 1
128 655 1
128 660 1
128 672 1
128 676 1
128 679 1
128 706 1
128 709 1
128 715 2
128 725 1
128 736 1
128 741 1
128 754 1
128 757 1
128 761 1
128 763 1
128 767 1
128 769 1
128 774 1
128 781 1
128 785 2
128 786 1
128 789 1
128 792 1
128 793 1
128 798 1
128 802 1
128 811 1
128 814 1
128 820 1
128 824 1
128 837 1
128 838 1
128 846 1
128 849 1
128 855 1
128 856 1
128 857 1
128 874 1
128 875 1
128 878 1
128 882 1
128 889 2
128 893 1
128 900 1
128 904 1
128 905 1
128 917 1
128 943 1
128 953 1
128 957 1
128 961 1
128 963 1
128 980 1
128 986 1
128 994 1
128 999 1
128 1001 1
128 1007 1
128 1018 1
128 1019 1
128 1021 1
128 1025 1
128 1026 1
128 1030 1
128 1031 2
128 1039 1
128 1043 1
128 1061 1
128 1064 1
128 1073 1
128 1075 1
128 1079 2
128 1090 1
128 1101 3
128 1108 1
128 1119 1
128 1120 1
128 1124 1
128 1129 1
128 1138 1
128 1139 1
128 1158 1
128 1161 1
128 1165 1
128 1180 1
128 1189 1
128 1195 1
128 1203 2
128 1208 1
128 1210 1
128 1211 1
128 1219 1
128 1221 1
128 1228 1
128 1229 1
128 1230 2
128 1231 1
128 1243 2
128 1250 2
128 1253 1
128 1266 1
128 1269 2
128 1278 2
128 1288 1
128 1300 1
128 1302 1
128 1304 1
128 1324 1
128 1325 1
128 1332 1
128 1338 1
128 1346 1
128 1347 1
128 1350 1
128 1351 1
128 1353 1
128 1358 1
128 1364 1
128 1370 1
128 1371 1
128 1392 1
128 1398 1
128 1414 1
128 1415 1
128 1428 1
128 1447 1
128 1461 1
128 1468 1
128 1483 1
128 1491 1
128 1494 2
128 1512 1
128 1514 1
128 1516 1
128 1519 1
128 1523 1
128 1525 1
128 1528 1
128 1530 1
128 1531 1
128 1536 1
128 1541 1
128 1547 1
128 1554 1
128 1557 1
128 1576 2
128 1577 1
128 1580 1
128 1584 1
128 1587 1
128 1590 1
128 1593 1
128 1594 1
128 1598 2
128 1599 1
128 1606 1
128 1666 1
128 1670 1
128 1675 1
128 1686 1
128 1689 1
128 1701 1
128 1706 1
128 1708 1
128 1711 1
128 1713 1
128 1720 1
128 1724 1
128 1739 1
128 1750 1
128 1767 1
128 1796 1
128 1799 1
128 1812 1
128 1815 1
128 1823 1
128 1829 1
128 1830 1
128 1840 1
128 1848 1
128 1849 1
128 1862 1
128 1863 1
128 1865 1
128 1873 1
128 1883 1
128 1907 1
128 1912 1
128 1920 1
128 1926 1
128 1931 1
128 1950 1
128 1964 1
128 1967 1
128 1970 1
128 1975 1
128 1981 1
128 1999 1
128 2003 1
128 2007 1
128 2009 1
128 2014 1
128 2021 1
128 2031 2
128 2037 1
128 2041 1
128 2060 1
128 2064 1
128 2069 1
128 2075 1
128 2077 1
128 2087 1
128 2102 1
128 2106 1
128 2112 1
128 2114 1
128 2115 1
128 2118 1
128 2125 1
128 2128 1
128 2129 1
128 2162 2
128 2174 1
128 2183 1
128 2187 1
128 2194 1
128 2197 1
128 2206 1
128 2210 1
128 2225 1
128 2234 1
128 2237 1
128 2242 1
128 2254 1
128 2261 1
128 2282 2
128 2289 1
128 2294 2
128 2295 1
128 2296 2
128 2299 1
128 2300 1
128 2301 1
129 1 1
129 2 1
129 3 1
129 12 1
129 13 2
129 16 1
129 25 1
129 27 1
129 28 1
129 32 1
129 33 1
129 39 1
129 47 1
129 48 1
129 49 1
129 54 1
129 56 1
129 58 1
129 65 1
129 67 1
129 70 1
129 72 2
129 75 1
129 76 1
129 78 1
129 81 1
129 84 2
129 85 1
129 87 1
129 91 1
129 96 1
129 98 1
129 102 2
129 105 1
129 107 1
129 109 1
129 111 1
129 115 1
129 117 2
129 121 1
129 124 1
129 127 1
129 130 1
129 132 1
129 135 1
129 137 1
129 140 2
129 141 1
129 143 1
129 145 1
129 147 1
129 151 1
129 152 1
129 153 1
129 157 1
129 158 1
129 166 1
129 169 1
129 176 1
129 181 1
129 184 1
129 191 1
129 192 3
129 197 2
129 198 1
129 205 1
129 208 1
129 210 1
129 213 1
129 223 1
129 224 1
129 231 1
129 237 1
129 238 1
129 241 1
129 243 1
129 246 1
129 248 1
129 254 1
129 257 1
129 258 1
129 259 2
129 264 2
129 268 1
129 271 2
129 278 1
129 289 1
129 291 1
129 302 1
129 305 2
129 306 1
129 315 1
129 318 1
129 319 1
129 325 1
129 328 3
129 331 1
129 332 1
129 337 3
129 341 1
129 367 1
129 370 1
129 371 1
129 381 1
129 384 1
129 399 1
129 403 1
129 408 2
129 414 1
129 415 1
129 420 1
129 423 1
129 425 1
129 435 1
129 441 1
129 442 1
129 450 1
129 451 1
129 454 1
129 457 1
129 459 1
129 461 1
129 467 1
129 471 1
129 480 1
129 487 1
129 496 1
129 497 1
129 508 1
129 510 2
129 520 1
129 521 1
129 525 1
129 537 1
129 544 1
129 549 1
129 551 1
129 552 1
129 554 1
129 566 1
129 567 1
129 569 1
129 570 1
129 589 1
129 596 2
129 605 1
129 608 1
129 615 1
129 626 1
129 640 1
129 641 1
129 642 1
129 643 1
129 646 1
129 654 1
129 656 1
129 657 1
129 658 1
129 659 1
129 663 1
129 675 1
129 676 1
129 678 1
129 683 2
129 686 3
129 693 1
129 694 1
129 701 1
129 703 1
129 705 1
129 716 1
129 721 1
129 727 1
129 739 1
129 746 1
129 747 2
129 768 1
129 778 1
129 780 1
129 792 1
129 810 1
129 814 1
129 817 1
129 818 1
129 819 1
129 824 1
129 827 1
129 834 1
129 835 1
129 838 1
129 845 2
129 846 2
129 855 1
129 856 1
129 857 2
129 861 1
129 868 1
129 877 1
129 878 3
129 886 1
129 891 1
129 895 1
129 898 1
129 900 1
129 901 1
129 903 1
129 907 1
129 910 1
129 912 2
129 919 1
129 920 1
129 922 2
129 936 1
129 946 1
129 947 1
129 951 1
129 961 1
129 971 1
129 975 1
129 983 1
129 994 1
129 998 1
129 1007 2
129 1019 1
129 1020 1
129 1023 1
129 1035 1
129 1040 1
129 1050 1
129 1055 1
129 1061 2
129 1064 1
129 1069 1
129 1073 2
129 1084 1
129 1087 1
129 1090 1
129 1091 1
129 1092 1
129 1093 1
129 1097 1
129 1106 1
129 1107 3
129 1123 1
129 1128 1
129 1130 1
129 1132 1
129 1144 1
129 1147 1
129 1154 1
129 1158 1
129 1163 1
129 1172 1
129 1184 1
129 1185 2
129 1188 1
129 1192 1
129 1194 1
129 1209 1
129 1224 1
129 1225 1
129 1227 1
129 1231 1
129 1239 1
129 1249 1
129 1251 1
129 1254 2
129 1256 1
129 1259 1
129 1265 1
129 1285 1
129 1299 1
129 1301 2
129 1322 1
129 1325 1
129 1329 1
129 1331 1
129 1345 2
129 1350 1
129 1358 1
129 1370 1
129 1372 1
129 1382 2
129 1383 1
129 1394 1
129 1402 1
129 1415 1
129 1445 1
129 1458 1
129 1465 1
129 1469 1
129 1472 1
129 1473 1
129 1493 1
129 1494 1
129 1511 1
129 1529 2
129 1539 1
129 1547 2
129 1560 1
129 1564 1
129 1565 1
129 1572 1
129 1575 2
129 1590 1
129 1613 1
129 1621 1
129 1627 1
129 1653 1
129 1660 1
129 1662 1
129 1663 2
129 1669 1
129 1676 1
129 1679 1
129 1694 1
129 1698 1
129 1702 1
129 1705 1
129 1706 1
129 1713 1
129 1722 1
129 1724 1
129 1728 1
129 1733 1
129 1734 1
129 1749 1
129 1755 1
129 1758 2
129 1759 1
129 1764 2
129 1766 1
129 1771 1
129 1777 1
129 1791 1
129 1803 1
129 1821 1
129 1832 1
129 1833 1
129 1834 1
129 1839 1
129 1849 1
129 1856 1
129 1865 2
129 1889 1
129 1898 1
129 1899 1
129 1916 2
129 1918 1
129 1926 1
129 1936 1
129 1939 1
129 1961 1
129 1970 1
129 1971 1
129 1976 1
129 1989 1
129 1995 1
129 2003 1
129 2005 1
129 2020 1
129 2030 1
129 2033 1
129 2034 1
129 2040 1
129 2043 1
129 2063 1
129 2071 1
129 2073 1
129 2075 1
129 2084 1
129 2096 1
129 2097 1
129 2100 1
129 2125 1
129 2128 1
129 2132 1
129 2152 1
129 2168 1
129 2174 1
129 2176 1
129 2183 1
129 2189 1
129 2192 1
129 2207 1
129 2210 1
129 2219 1
129 2229 1
129 2231 1
129 2240 2
129 2241 1
129 2243 1
129 2245 1
129 2249 1
129 2252 1
129 2278 1
129 2281 2
129 2294 3
129 2295 1
129 2296 2
129 2297 1
129 2298 4
129 2299 1
129 2300 3
129 2301 3
129 2302 1
130 1 1
130 3 1
130 5 1
130 25 1
130 36 1
130 50 1
130 62 1
130 69 1
130 70 1
130 71 1
130 83 1
130 91 2
130 98 1
130 103 1
130 107 1
130 111 1
130 131 1
130 133 1
130 147 1
130 153 1
130 163 1
130 165 1
130 167 1
130 184 1
130 192 1
130 194 1
130 196 1
130 198 2
130 207 1
130 210 1
130 229 1
130 234 1
130 240 1
130 245 2
130 258 1
130 265 1
130 272 1
130 278 1
130 280 1
130 289 1
130 298 1
130 299 1
130 314 1
130 320 1
130 324 1
130 331 1
130 359 1
130 367 1
130 368 1
130 371 1
130 393 1
130 394 1
130 398 1
130 400 1
130 403 1
130 408 1
130 412 1
130 413 1
130 415 1
130 419 1
130 425 1
130 430 2
130 436 1
130 441 1
130 442 1
130 465 1
130 476 1
130 484 1
130 489 1
130 491 1
130 519 1
130 526 1
130 533 1
130 535 1
130 543 1
130 547 1
130 564 2
130 571 1
130 583 1
130 587 1
130 595 1
130 610 1
130 625 1
130 626 1
130 629 1
130 630 1
130 631 1
130 640 1
130 645 1
130 647 1
130 648 1
130 658 1
130 659 1
130 675 1
130 678 1
130 682 1
130 693 1
130 701 1
130 717 1
130 719 1
130 726 1
130 731 1
130 732 1
130 747 1
130 748 1
130 749 1
130 750 1
130 753 1
130 765 1
130 768 1
130 781 1
130 791 1
130 812 2
130 821 1
130 851 1
130 859 1
130 882 1
130 889 1
130 893 1
130 902 1
130 904 1
130 908 1
130 914 1
130 918 1
130 926 1
130 928 1
130 929 1
130 932 1
130 937 1
130 940 1
130 942 1
130 956 1
130 958 1
130 965 1
130 966 1
130 975 1
130 976 1
130 978 1
130 990 1
130 1002 1
130 1023 1
130 1033 1
130 1035 1
130 1036 1
130 1039 1
130 1058 1
130 1060 1
130 1061 2
130 1063 1
130 1083 1
130 1112 1
130 1113 1
130 1119 1
130 1126 1
130 1127 1
130 1140 1
130 1143 1
130 1178 1
130 1179 1
130 1181 1
130 1193 1
130 1200 1
130 1233 1
130 1238 1
130 1240 1
130 1249 1
130 1272 1
130 1281 1
130 1290 1
130 1291 1
130 1299 2
130 1313 1
130 1316 1
130 1348 1
130 1352 1
130 1360 1
130 1370 1
130 1394 1
130 1404 1
130 1406 1
130 1408 1
130 1416 1
130 1417 1
130 1437 1
130 1445 1
130 1459 1
130 1464 1
130 1469 2
130 1536 2
130 1549 1
130 1560 1
130 1567 1
130 1571 1
130 1576 1
130 1579 1
130 1581 1
130 1598 1
130 1612 1
130 1625 1
130 1626 1
130 1627 1
130 1636 1
130 1653 1
130 1659 1
130 1662 1
130 1671 1
130 1672 1
130 1686 1
130 1687 1
130 1696 1
130 1701 1
130 1711 1
130 1714 1
130 1726 1
130 1730 1
130 1746 1
130 1756 1
130 1776 1
130 1785 1
130 1801 1
130 1812 1
130 1817 2
130 1826 1
130 1839 2
130 1847 1
130 1900 1
130 1931 1
130 1936 1
130 1937 1
130 1947 1
130 1968 1
130 1986 1
130 2015 1
130 2046 1
130 2054 1
130 2062 1
130 2064 1
130 2068 1
130 2087 1
130 2098 1
130 2111 1
130 2112 1
130 2113 2
130 2131 1
130 2140 1
130 2148 1
130 2153 1
130 2158 1
130 2184 1
130 2186 1
130 2223 1
130 2225 1
130 2254 1
130 2262 1
130 2292 1
130 2293 1
130 2301 1
131 1 1
131 4 2
131 14 1
131 16 1
131 27 1
131 51 1
131 56 1
131 61 1
131 92 1
131 100 1
131 102 1
131 104 1
131 111 2
131 121 1
131 132 1
131 137 1
131 143 2
131 147 1
131 162 1
131 168 1
131 180 1
131 184 1
131 187 1
131 193 1
131 194 1
131 206 1
131 209 1
131 228 1
131 236 1
131 262 1
131 285 1
131 290 1
131 296 1
131 310 1
131 326 1
131 332 1
131 333 1
131 337 1
131 357 1
131 363 1
131 373 1
131 377 1
131 392 1
131 396 1
131 402 1
131 429 1
131 433 1
131 442 1
131 450 1
131 454 2
131 455 1
131 458 1
131 474 1
131 479 1
131 490 1
131 495 1
131 501 1
131 519 1
131 522 1
131 531 1
131 560 1
131 561 1
131 566 1
131 578 1
131 586 1
131 604 1
131 618 1
131 638 1
131 642 1
131 654 1
131 683 1
131 705 1
131 709 1
131 716 1
131 734 1
131 737 1
131 740 1
131 760 1
131 761 1
131 765 1
131 799 1
131 809 1
131 812 1
131 814 1
131 823 1
131 828 1
131 833 1
131 845 1
131 872 1
131 877 1
131 885 1
131 898 1
131 902 1
131 909 1
131 915 1
131 917 2
131 918 1
131 940 1
131 949 1
131 951 1
131 977 1
131 984 1
131 994 1
131 997 1
131 1001 1
131 1004 1
131 1016 1
131 1028 1
131 1031 1
131 1036 1
131 1061 1
131 1064 1
131 1065 1
131 1075 1
131 1076 2
131 1093 1
131 1115 1
131 1118 1
131 1119 1
131 1146 1
131 1147 2
131 1152 1
131 1156 1
131 1162 1
131 1163 1
131 1186 1
131 1206 1
131 1217 1
131 1222 2
131 1250 1
131 1284 1
131 1288 1
131 1312 1
131 1317 1
131 1321 1
131 1328 1
131 1333 1
131 1334 1
131 1336 1
131 1344 1
131 1352 1
131 1358 1
131 1362 1
131 1373 1
131 1376 1
131 1406 1
131 1453 1
131 1458 1
131 1466 1
131 1468 1
131 1493 1
131 1498 2
131 1502 1
131 1504 1
131 1519 1
131 1520 1
131 1529 1
131 1543 1
131 1546 1
131 1553 1
131 1562 1
131 1588 1
131 1628 1
131 1630 1
131 1646 1
131 1650 1
131 1655 1
131 1669 1
131 1674 1
131 1686 1
131 1735 1
131 1739 1
131 1755 1
131 1761 1
131 1773 1
131 1797 1
131 1820 1
131 1826 1
131 1828 1
131 1830 1
131 1834 1
131 1845 1
131 1852 1
131 1860 1
131 1876 1
131 1914 1
131 1931 1
131 1932 1
131 1933 1
131 1958 1
131 1971 1
131 1978 1
131 1979 1
131 1997 1
131 2008 1
131 2033 1
131 2045 1
131 2046 1
131 2060 1
131 2090 1
131 2091 1
131 2135 1
131 2153 1
131 2174 1
131 2232 1
131 2275 1
131 2294 4
131 2295 1
131 2298 1
131 2300 2
132 1 1
132 3 1
132 5 1
132 7 1
132 8 3
132 17 1
132 26 2
132 27 2
132 28 1
132 32 1
132 34 1
132 35 1
132 36 1
132 38 1
132 40 1
132 43 2
132 45 1
132 61 1
132 63 1
132 77 2
132 78 1
132 79 1
132 80 1
132 81 1
132 89 1
132 104 1
132 109 1
132 111 1
132 112 1
132 114 1
132 115 2
132 116 1
132 121 2
132 123 1
132 130 1
132 131 1
132 134 1
132 135 1
132 138 1
132 150 1
132 152 1
132 154 1
132 158 1
132 162 1
132 168 2
132 180 1
132 186 1
132 189 1
132 190 1
132 199 1
132 201 1
132 212 1
132 216 1
132 217 1
132 228 1
132 240 3
132 252 1
132 259 3
132 262 1
132 265 2
132 267 1
132 269 1
132 270 1
132 274 2
132 275 1
132 276 1
132 278 1
132 280 1
132 283 1
132 284 1
132 285 1
132 323 1
132 325 1
132 342 1
132 343 1
132 349 1
132 354 1
132 360 1
132 364 1
132 368 1
132 371 1
132 372 1
132 387 1
132 413 1
132 417 1
132 422 1
132 428 1
132 441 1
132 443 1
132 445 1
132 456 1
132 469 1
132 473 1
132 476 1
132 479 1
132 481 1
132 485 1
132 488 2
132 507 1
132 508 1
132 530 1
132 532 1
132 536 1
132 541 1
132 562 1
132 570 1
132 577 1
132 580 1
132 582 1
132 583 1
132 588 1
132 591 1
132 594 1
132 596 1
132 599 1
132 600 1
132 607 1
132 630 1
132 631 1
132 632 1
132 636 2
132 643 1
132 645 1
132 647 1
132 650 1
132 652 1
132 668 1
132 676 1
132 692 1
132 693 1
132 702 1
132 705 1
132 715 1
132 717 1
132 718 1
132 727 1
132 731 1
132 736 1
132 739 1
132 746 1
132 750 1
132 753 1
132 754 1
132 759 2
132 761 1
132 768 1
132 769 1
132 777 1
132 779 2
132 780 1
132 784 1
132 786 1
132 796 1
132 797 1
132 800 1
132 803 1
132 816 1
132 820 1
132 825 1
132 828 1
132 831 1
132 836 1
132 841 1
132 887 1
132 893 1
132 897 1
132 902 1
132 903 1
132 910 1
132 914 1
132 915 1
132 916 1
132 919 1
132 925 1
132 926 1
132 930 1
132 935 2
132 936 1
132 941 1
132 942 1
132 947 1
132 953 1
132 959 1
132 969 1
132 993 1
132 996 1
132 998 1
132 1003 2
132 1007 1
132 1008 1
132 1010 1
132 1018 1
132 1019 1
132 1023 1
132 1030 1
132 1038 1
132 1039 1
132 1055 1
132 1066 1
132 1069 1
132 1079 1
132 1086 1
132 1099 1
132 1107 1
132 1118 1
132 1120 1
132 1124 1
132 1145 1
132 1149 1
132 1150 1
132 1152 1
132 1166 1
132 1167 1
132 1169 1
132 1175 1
132 1183 1
132 1189 1
132 1192 1
132 1193 1
132 1196 1
132 1208 1
132 1214 1
132 1225 1
132 1234 1
132 1235 2
132 1242 1
132 1256 1
132 1267 1
132 1273 1
132 1274 1
132 1281 1
132 1313 1
132 1334 1
132 1340 1
132 1354 1
132 1358 1
132 1361 1
132 1364 1
132 1371 1
132 1375 1
132 1384 1
132 1385 1
132 1412 1
132 1414 1
132 1423 1
132 1424 1
132 1425 1
132 1426 1
132 1437 1
132 1441 1
132 1451 1
132 1468 1
132 1486 1
132 1492 1
132 1494 1
132 1498 1
132 1499 1
132 1525 1
132 1528 1
132 1558 2
132 1566 1
132 1570 1
132 1576 1
132 1583 1
132 1585 1
132 1594 1
132 1613 1
132 1617 2
132 1624 1
132 1645 1
132 1648 1
132 1649 1
132 1650 1
132 1668 1
132 1676 1
132 1683 1
132 1684 1
132 1691 1
132 1705 1
132 1715 1
132 1735 1
132 1738 1
132 1772 1
132 1774 1
132 1784 1
132 1786 1
132 1801 1
132 1804 1
132 1805 1
132 1808 1
132 1809 1
132 1815 1
132 1821 1
132 1834 1
132 1857 1
132 1864 1
132 1869 1
132 1874 1
132 1885 1
132 1886 1
132 1894 1
132 1935 1
132 1945 1
132 1964 1
132 1974 1
132 1994 1
132 2000 1
132 2017 1
132 2026 1
132 2045 1
132 2060 1
132 2061 1
132 2067 1
132 2081 1
132 2086 1
132 2102 2
132 2120 1
132 2135 1
132 2151 1
132 2160 1
132 2164 1
132 2171 1
132 2185 1
132 2196 1
132 2203 1
132 2211 1
132 2218 1
132 2231 1
132 2257 1
132 2269 1
132 2280 1
132 2289 1
132 2294 1
132 2295 2
132 2298 3
132 2299 2
132 2302 1
132 2303 2
133 2 2
133 3 1
133 6 1
133 7 1
133 9 1
133 14 1
133 15 1
133 17 1
133 18 1
133 19 1
133 31 1
133 33 2
133 35 1
133 36 1
133 37 1
133 40 1
133 42 1
133 43 1
133 44 2
133 46 1
133 47 1
133 54 1
133 55 1
133 61 1
133 68 2
133 71 1
133 75 1
133 79 2
133 85 1
133 89 1
133 93 1
133 95 1
133 99 1
133 103 1
133 107 1
133 108 1
133 109 1
133 111 1
133 117 1
133 118 1
133 123 1
133 124 1
133 125 1
133 126 1
133 131 1
133 133 1
133 134 1
133 135 1
133 137 1
133 140 1
133 141 1
133 143 1
133 151 1
133 156 1
133 157 1
133 176 1
133 180 1
133 181 1
133 184 1
133 189 1
133 193 1
133 195 1
133 197 1
133 207 1
133 209 1
133 216 2
133 222 1
133 227 1
133 230 1
133 231 1
133 233 1
133 238 1
133 239 1
133 247 1
133 253 1
133 254 3
133 255 1
133 267 1
133 268 1
133 269 1
133 272 1
133 274 1
133 282 2
133 284 1
133 288 1
133 296 1
133 297 1
133 303 1
133 304 1
133 309 1
133 310 1
133 318 1
133 319 1
133 321 1
133 325 1
133 328 1
133 336 1
133 337 1
133 339 1
133 342 1
133 343 1
133 345 1
133 347 1
133 354 1
133 361 1
133 363 1
133 364 1
133 366 1
133 367 1
133 370 1
133 371 1
133 375 1
133 376 1
133 378 2
133 380 1
133 384 1
133 390 2
133 400 1
133 406 1
133 410 1
133 414 1
133 417 1
133 425 1
133 431 2
133 432 1
133 433 1
133 435 1
133 436 1
133 437 1
133 439 1
133 441 1
133 449 2
133 452 1
133 454 1
133 455 1
133 457 1
133 459 1
133 468 1
133 469 1
133 471 2
133 482 2
133 484 1
133 485 1
133 487 1
133 494 1
133 503 1
133 508 1
133 518 1
133 520 1
133 521 2
133 530 1
133 532 1
133 534 1
133 539 1
133 541 1
133 543 1
133 553 1
133 554 1
133 561 1
133 565 1
133 568 1
133 571 1
133 573 1
133 585 1
133 587 1
133 591 1
133 595 1
133 597 1
133 603 2
133 606 1
133 607 1
133 608 1
133 616 1
133 620 1
133 622 1
133 630 4
133 638 1
133 644 1
133 645 1
133 653 1
133 655 1
133 658 1
133 660 1
133 670 1
133 672 1
133 675 2
133 684 1
133 686 1
133 696 1
133 700 1
133 707 1
133 710 1
133 713 1
133 715 1
133 719 2
133 724 1
133 726 1
133 738 1
133 741 1
133 743 1
133 745 2
133 746 1
133 750 1
133 752 1
133 754 1
133 760 1
133 761 1
133 762 1
133 774 1
133 777 1
133 779 1
133 783 1
133 785 3
133 792 1
133 799 1
133 804 1
133 805 1
133 812 2
133 818 1
133 820 1
133 822 1
133 823 1
133 824 1
133 829 2
133 834 1
133 843 1
133 847 1
133 852 1
133 854 1
133 857 1
133 868 2
133 895 1
133 901 1
133 904 1
133 913 1
133 914 1
133 922 1
133 923 1
133 926 1
133 929 3
133 933 1
133 937 1
133 941 1
133 942 2
133 947 1
133 948 1
133 962 1
133 968 1
133 974 2
133 975 1
133 985 2
133 987 1
133 1004 1
133 1005 1
133 1007 1
133 1008 1
133 1010 1
133 1018 1
133 1022 1
133 1031 1
133 1036 1
133 1045 1
133 1053 1
133 1055 1
133 1056 1
133 1062 1
133 1064 1
133 1065 1
133 1067 1
133 1072 1
133 1079 1
133 1089 1
133 1094 1
133 1101 1
133 1105 3
133 1110 2
133 1117 1
133 1118 1
133 1119 1
133 1120 1
133 1121 1
133 1122 1
133 1126 1
133 1134 1
133 1135 1
133 1136 1
133 1149 1
133 1158 1
133 1160 1
133 1162 1
133 1172 1
133 1175 1
133 1183 1
133 1190 1
133 1193 2
133 1194 1
133 1206 1
133 1213 1
133 1219 1
133 1220 2
133 1221 2
133 1227 1
133 1230 1
133 1231 1
133 1233 1
133 1238 1
133 1239 1
133 1246 1
133 1252 2
133 1253 1
133 1257 1
133 1266 1
133 1269 1
133 1273 1
133 1292 1
133 1296 2
133 1297 1
133 1303 1
133 1307 1
133 1309 1
133 1316 1
133 1317 1
133 1318 1
133 1326 2
133 1331 1
133 1336 1
133 1361 1
133 1367 1
133 1373 1
133 1375 1
133 1392 1
133 1393 1
133 1394 1
133 1396 2
133 1397 1
133 1398 1
133 1400 1
133 1406 1
133 1412 1
133 1424 1
133 1426 1
133 1430 1
133 1431 1
133 1433 1
133 1441 1
133 1444 1
133 1445 1
133 1449 1
133 1450 1
133 1457 1
133 1458 2
133 1459 1
133 1464 1
133 1490 1
133 1525 1
133 1526 1
133 1535 1
133 1537 1
133 1553 1
133 1554 2
133 1561 1
133 1570 1
133 1571 1
133 1578 1
133 1580 1
133 1590 1
133 1592 1
133 1595 1
133 1607 1
133 1608 1
133 1612 1
133 1613 1
133 1623 3
133 1624 1
133 1627 1
133 1629 1
133 1630 1
133 1634 1
133 1636 2
133 1646 1
133 1648 1
133 1655 1
133 1657 1
133 1662 1
133 1667 1
133 1669 1
133 1674 2
133 1685 1
133 1686 2
133 1715 1
133 1717 1
133 1719 1
133 1721 1
133 1723 1
133 1731 1
133 1734 1
133 1741 1
133 1742 1
133 1747 1
133 1748 1
133 1752 1
133 1755 1
133 1756 1
133 1772 1
133 1777 1
133 1778 1
133 1780 1
133 1783 1
133 1790 1
133 1791 1
133 1797 1
133 1807 1
133 1824 1
133 1825 1
133 1827 1
133 1830 1
133 1837 1
133 1842 1
133 1848 1
133 1853 1
133 1859 1
133 1863 2
133 1867 1
133 1889 1
133 1896 1
133 1900 2
133 1916 1
133 1917 1
133 1918 1
133 1956 1
133 1959 1
133 1961 1
133 1970 1
133 1993 1
133 2019 1
133 2022 2
133 2030 1
133 2039 1
133 2040 1
133 2049 1
133 2056 1
133 2063 1
133 2064 1
133 2069 1
133 2085 2
133 2094 1
133 2102 1
133 2108 1
133 2119 1
133 2124 1
133 2126 1
133 2136 1
133 2142 1
133 2148 1
133 2155 1
133 2156 1
133 2160 1
133 2162 1
133 2169 1
133 2170 1
133 2171 1
133 2182 1
133 2193 1
133 2197 1
133 2200 1
133 2201 1
133 2208 1
133 2222 1
133 2228 1
133 2232 1
133 2233 1
133 2236 1
133 2242 1
133 2245 1
133 2246 1
133 2248 1
133 2253 1
133 2270 1
133 2275 2
133 2277 1
133 2293 1
133 2294 1
133 2295 1
133 2296 1
133 2297 3
133 2298 2
133 2299 1
133 2300 1
133 2301 2
133 2302 1
133 2303 1
134 397 1
134 634 1
134 937 1
134 1368 1
134 2294 7
134 2296 19
134 2297 15
134 2298 13
134 2299 6
135 12 1
135 358 1
135 370 1
135 557 1
135 671 1
135 700 1
135 731 1
135 868 1
135 899 1
135 1098 1
135 1400 1
135 1725 1
135 1834 1
135 1883 1
135 2295 8
136 138 1
136 780 1
136 1613 1
136 2294 37
136 2296 4
136 2297 3
136 2299 6
136 2300 43
136 2302 5
137 1 22
137 2 11
137 3 1
137 5 4
137 6 5
137 8 7
137 9 1
137 11 4
137 12 3
137 16 1
137 17 1
137 19 3
137 22 1
137 23 6
137 26 4
137 27 3
137 28 1
137 29 5
137 31 15
137 36 1
137 37 1
137 38 1
137 39 7
137 40 3
137 43 1
137 44 1
137 45 10
137 46 6
137 48 1
137 49 7
137 50 5
137 51 2
137 53 5
137 54 5
137 56 1
137 57 4
137 59 9
137 60 5
137 62 2
137 63 17
137 64 2
137 65 1
137 68 21
137 69 3
137 70 3
137 71 9
137 73 8
137 76 5
137 77 2
137 78 1
137 79 2
137 80 2
137 84 1
137 85 2
137 88 2
137 92 5
137 96 2
137 97 6
137 99 4
137 100 2
137 102 1
137 103 1
137 106 7
137 109 1
137 110 1
137 111 6
137 112 1
137 116 3
137 117 1
137 121 3
137 122 1
137 125 2
137 126 8
137 128 1
137 129 1
137 130 2
137 132 1
137 134 4
137 139 1
137 143 1
137 147 1
137 152 4
137 157 2
137 162 2
137 163 1
137 166 2
137 168 1
137 170 1
137 174 1
137 175 1
137 176 3
137 177 1
137 178 1
137 179 2
137 180 4
137 182 2
137 183 2
137 184 4
137 187 1
137 193 5
137 199 1
137 203 2
137 204 4
137 205 2
137 206 1
137 207 1
137 209 6
137 212 1
137 216 3
137 217 1
137 224 6
137 227 2
137 229 1
137 231 2
137 238 6
137 239 7
137 245 1
137 246 5
137 247 3
137 248 1
137 250 2
137 254 2
137 256 3
137 259 4
137 261 1
137 262 1
137 263 1
137 268 10
137 269 3
137 270 1
137 274 1
137 276 2
137 277 1
137 284 1
137 288 2
137 291 1
137 302 5
137 304 1
137 310 2
137 318 1
137 319 6
137 324 1
137 326 2
137 332 1
137 333 1
137 338 1
137 340 1
137 342 1
137 346 3
137 348 1
137 352 1
137 354 1
137 355 1
137 357 2
137 373 1
137 379 3
137 380 1
137 384 4
137 388 1
137 396 8
137 397 1
137 398 2
137 399 1
137 409 11
137 413 3
137 414 6
137 424 1
137 439 1
137 444 1
137 446 1
137 448 1
137 450 1
137 452 1
137 454 1
137 462 1
137 469 1
137 476 1
137 477 3
137 478 1
137 480 1
137 483 2
137 485 1
137 488 1
137 493 1
137 502 1
137 511 5
137 514 1
137 518 1
137 523 1
137 524 3
137 527 1
137 528 1
137 530 2
137 538 1
137 547 1
137 553 1
137 555 5
137 557 2
137 558 2
137 569 4
137 571 1
137 575 3
137 578 1
137 589 1
137 591 1
137 602 2
137 603 1
137 610 1
137 611 1
137 633 4
137 643 1
137 646 2
137 649 4
137 650 1
137 654 3
137 675 2
137 685 1
137 688 3
137 710 2
137 718 1
137 725 3
137 726 1
137 735 1
137 749 2
137 750 1
137 751 1
137 754 1
137 763 2
137 765 1
137 783 1
137 785 1
137 798 2
137 818 1
137 823 1
137 834 1
137 839 5
137 846 1
137 848 1
137 852 2
137 864 2
137 870 1
137 879 1
137 945 1
137 950 1
137 952 1
137 966 1
137 969 1
137 982 4
137 989 1
137 996 1
137 999 1
137 1005 1
137 1010 1
137 1048 1
137 1053 1
137 1055 1
137 1065 1
137 1069 1
137 1086 1
137 1087 2
137 1088 1
137 1090 1
137 1112 1
137 1125 1
137 1130 1
137 1132 1
137 1135 1
137 1137 2
137 1145 1
137 1151 1
137 1152 2
137 1156 1
137 1168 1
137 1176 1
137 1179 2
137 1216 1
137 1243 3
137 1262 1
137 1268 1
137 1277 1
137 1280 2
137 1291 1
137 1303 1
137 1307 1
137 1314 1
137 1335 1
137 1341 1
137 1344 3
137 1359 4
137 1363 1
137 1368 1
137 1370 1
137 1435 1
137 1438 4
137 1460 2
137 1474 1
137 1506 1
137 1510 1
137 1541 1
137 1542 2
137 1549 2
137 1560 1
137 1580 1
137 1582 2
137 1600 1
137 1629 1
137 1636 2
137 1638 11
137 1640 1
137 1641 1
137 1643 1
137 1648 1
137 1651 1
137 1671 1
137 1689 4
137 1727 1
137 1762 1
137 1770 1
137 1828 1
137 1896 2
137 1938 1
137 1959 1
137 2007 1
137 2077 1
137 2164 1
137 2186 1
137 2210 1
137 2303 1
138 4 1
138 13 1
138 16 1
138 36 2
138 44 1
138 56 1
138 63 1
138 67 1
138 70 1
138 71 1
138 76 1
138 96 1
138 105 1
138 106 1
138 110 1
138 113 2
138 121 1
138 124 1
138 125 1
138 141 1
138 142 1
138 143 1
138 149 1
138 153 1
138 168 1
138 178 1
138 184 1
138 186 1
138 190 1
138 193 1
138 200 1
138 201 1
138 210 1
138 215 1
138 233 1
138 238 1
138 268 1
138 272 1
138 284 1
138 288 1
138 290 1
138 292 1
138 295 2
138 296 1
138 308 1
138 309 1
138 316 1
138 317 1
138 322 1
138 324 1
138 342 1
138 345 1
138 352 1
138 366 1
138 372 1
138 381 1
138 399 1
138 413 1
138 414 1
138 416 1
138 418 1
138 420 1
138 422 1
138 438 2
138 468 1
138 469 1
138 476 1
138 477 1
138 504 1
138 511 1
138 528 1
138 554 2
138 557 1
138 563 1
138 594 1
138 600 1
138 601 1
138 620 1
138 629 1
138 635 1
138 645 1
138 661 1
138 664 1
138 677 1
138 678 1
138 680 1
138 692 1
138 703 1
138 716 2
138 730 1
138 736 1
138 745 1
138 747 1
138 759 1
138 762 1
138 776 1
138 777 1
138 778 1
138 782 1
138 813 1
138 814 1
138 822 1
138 839 1
138 840 1
138 842 2
138 847 2
138 867 1
138 882 1
138 892 1
138 909 2
138 912 1
138 916 1
138 919 1
138 937 1
138 941 1
138 965 1
138 979 1
138 983 1
138 1013 1
138 1042 1
138 1047 2
138 1048 1
138 1055 1
138 1074 1
138 1098 1
138 1099 1
138 1100 1
138 1115 1
138 1116 1
138 1117 1
138 1122 1
138 1139 1
138 1144 1
138 1146 1
138 1154 1
138 1159 1
138 1160 1
138 1173 1
138 1177 1
138 1190 1
138 1200 1
138 1217 1
138 1226 2
138 1234 1
138 1236 1
138 1240 1
138 1260 1
138 1269 1
138 1273 1
138 1279 1
138 1291 1
138 1303 1
138 1317 1
138 1330 1
138 1333 1
138 1338 1
138 1343 1
138 1347 1
138 1350 1
138 1357 2
138 1375 1
138 1401 1
138 1412 2
138 1418 1
138 1420 1
138 1436 1
138 1438 1
138 1444 1
138 1460 1
138 1462 1
138 1468 1
138 1509 1
138 1516 2
138 1521 1
138 1531 1
138 1543 1
138 1553 1
138 1560 1
138 1561 2
138 1567 1
138 1580 1
138 1588 1
138 1591 1
138 1593 1
138 1617 1
138 1639 1
138 1648 1
138 1683 1
138 1701 1
138 1705 1
138 1717 1
138 1745 1
138 1789 1
138 1804 1
138 1812 1
138 1813 1
138 1841 1
138 1853 1
138 1859 1
138 1860 2
138 1867 1
138 1875 1
138 1882 1
138 1887 1
138 1895 1
138 1928 1
138 1947 1
138 1960 1
138 1970 1
138 1972 1
138 1979 1
138 1982 1
138 1983 2
138 1988 1
138 2001 1
138 2009 1
138 2060 1
138 2109 1
138 2111 1
138 2142 1
138 2162 1
138 2167 1
138 2176 1
138 2182 1
138 2189 1
138 2192 1
138 2208 1
138 2216 1
138 2249 1
138 2254 1
138 2294 1
138 2297 1
138 2300 1
138 2302 2
139 1 2
139 3 2
139 4 3
139 6 1
139 7 2
139 8 3
139 9 2
139 13 1
139 14 1
139 15 1
139 17 1
139 19 3
139 20 1
139 23 2
139 25 2
139 26 2
139 27 3
139 28 1
139 29 2
139 30 2
139 32 2
139 33 1
139 34 1
139 36 1
139 37 1
139 38 1
139 39 1
139 40 1
139 41 1
139 42 1
139 44 1
139 45 2
139 46 1
139 48 2
139 51 1
139 52 2
139 54 1
139 56 1
139 57 3
139 58 1
139 65 1
139 66 3
139 68 1
139 70 1
139 71 1
139 73 1
139 75 1
139 80 2
139 82 1
139 84 2
139 86 1
139 88 3
139 90 3
139 91 1
139 92 3
139 93 2
139 94 1
139 96 1
139 97 1
139 98 1
139 101 1
139 102 3
139 103 2
139 111 2
139 113 2
139 114 1
139 116 1
139 117 1
139 118 2
139 119 2
139 122 1
139 127 3
139 131 2
139 133 1
139 135 2
139 137 1
139 141 2
139 143 1
139 145 1
139 149 3
139 151 1
139 153 1
139 158 1
139 160 1
139 162 1
139 166 2
139 167 2
139 169 1
139 170 1
139 171 1
139 172 2
139 173 1
139 175 1
139 176 2
139 177 2
139 182 1
139 183 1
139 185 1
139 186 1
139 189 3
139 190 3
139 193 1
139 195 1
139 196 2
139 197 1
139 198 2
139 201 2
139 203 1
139 204 1
139 207 1
139 211 4
139 213 1
139 215 2
139 216 2
139 219 1
139 220 1
139 222 1
139 225 1
139 226 1
139 227 1
139 229 3
139 231 2
139 236 1
139 237 2
139 239 2
139 243 1
139 244 2
139 247 1
139 248 1
139 249 1
139 255 1
139 256 1
139 257 1
139 260 1
139 261 3
139 262 1
139 268 1
139 269 2
139 270 1
139 271 1
139 275 2
139 276 1
139 277 1
139 283 1
139 285 1
139 289 1
139 291 2
139 296 1
139 302 1
139 303 2
139 305 1
139 308 1
139 316 2
139 317 1
139 318 1
139 321 1
139 322 1
139 323 3
139 324 1
139 325 1
139 326 1
139 327 1
139 331 1
139 332 2
139 334 3
139 339 1
139 340 1
139 341 2
139 342 1
139 343 3
139 344 1
139 345 1
139 348 2
139 351 1
139 352 1
139 355 1
139 358 1
139 362 1
139 363 1
139 364 2
139 367 1
139 369 1
139 375 1
139 376 2
139 379 1
139 384 1
139 387 1
139 388 1
139 389 1
139 392 1
139 397 1
139 399 1
139 406 1
139 408 1
139 418 2
139 420 1
139 422 1
139 423 1
139 426 1
139 428 1
139 429 1
139 430 1
139 433 1
139 436 1
139 438 1
139 439 1
139 440 1
139 442 1
139 447 3
139 450 1
139 454 1
139 455 2
139 458 2
139 459 1
139 462 2
139 466 1
139 467 1
139 469 1
139 471 1
139 476 1
139 479 1
139 481 1
139 483 3
139 484 1
139 486 1
139 487 1
139 488 1
139 490 1
139 492 2
139 496 1
139 497 2
139 500 2
139 501 2
139 502 1
139 505 1
139 508 1
139 515 1
139 532 1
139 535 2
139 536 1
139 537 1
139 539 1
139 540 1
139 544 1
139 545 1
139 547 1
139 548 1
139 551 1
139 553 1
139 554 1
139 559 2
139 563 2
139 567 1
139 571 1
139 572 1
139 576 1
139 577 1
139 579 1
139 584 1
139 586 1
139 590 1
139 591 1
139 592 2
139 594 1
139 595 1
139 597 1
139 601 1
139 602 1
139 603 1
139 605 1
139 607 1
139 608 1
139 610 1
139 614 2
139 616 1
139 618 1
139 619 1
139 623 1
139 627 1
139 629 1
139 630 1
139 632 1
139 634 1
139 635 1
139 636 1
139 638 1
139 639 2
139 640 1
139 642 1
139 646 1
139 648 2
139 650 2
139 651 2
139 658 1
139 661 1
139 662 1
139 678 2
139 679 3
139 682 1
139 683 1
139 684 2
139 687 1
139 688 2
139 689 1
139 691 1
139 698 1
139 699 1
139 705 1
139 706 1
139 708 2
139 712 2
139 714 1
139 717 2
139 721 1
139 722 2
139 725 1
139 727 1
139 729 1
139 731 1
139 737 1
139 738 1
139 741 2
139 742 1
139 744 2
139 746 1
139 748 1
139 754 1
139 760 1
139 761 1
139 762 1
139 763 1
139 764 2
139 765 1
139 767 2
139 770 2
139 771 3
139 776 2
139 782 1
139 786 1
139 790 2
139 791 1
139 792 1
139 793 1
139 794 3
139 800 1
139 801 1
139 802 1
139 805 1
139 808 1
139 812 1
139 820 2
139 824 1
139 825 1
139 826 1
139 828 1
139 830 1
139 832 2
139 836 1
139 839 1
139 841 1
139 845 1
139 847 1
139 848 1
139 854 1
139 855 1
139 862 1
139 863 2
139 864 1
139 868 1
139 872 1
139 873 1
139 874 1
139 875 1
139 878 1
139 881 2
139 883 1
139 892 1
139 901 1
139 902 1
139 903 4
139 905 1
139 907 2
139 909 1
139 912 1
139 914 1
139 917 1
139 919 1
139 920 1
139 923 1
139 924 1
139 928 1
139 936 1
139 938 1
139 940 2
139 943 1
139 944 2
139 946 2
139 950 1
139 952 1
139 955 1
139 957 1
139 958 2
139 960 1
139 961 2
139 964 2
139 967 1
139 969 1
139 983 1
139 984 1
139 985 2
139 987 1
139 989 1
139 990 2
139 991 2
139 992 1
139 994 1
139 997 3
139 998 1
139 1002 1
139 1003 1
139 1004 1
139 1006 1
139 1007 1
139 1009 2
139 1015 2
139 1022 1
139 1023 3
139 1025 1
139 1026 1
139 1027 1
139 1028 3
139 1035 1
139 1039 1
139 1047 2
139 1049 1
139 1050 1
139 1054 2
139 1059 2
139 1062 1
139 1063 1
139 1065 1
139 1072 1
139 1074 1
139 1078 1
139 1082 1
139 1083 1
139 1090 1
139 1092 1
139 1093 1
139 1094 1
139 1095 2
139 1098 1
139 1099 1
139 1103 2
139 1104 1
139 1106 1
139 1119 1
139 1128 1
139 1132 1
139 1133 2
139 1137 2
139 1139 1
139 1141 1
139 1149 3
139 1153 1
139 1154 1
139 1155 1
139 1157 1
139 1159 3
139 1160 1
139 1163 2
139 1166 2
139 1169 1
139 1170 1
139 1171 1
139 1172 1
139 1173 1
139 1174 1
139 1175 1
139 1176 1
139 1178 1
139 1179 1
139 1182 2
139 1186 1
139 1187 2
139 1188 1
139 1190 2
139 1192 1
139 1197 1
139 1199 1
139 1200 1
139 1202 2
139 1205 1
139 1208 2
139 1211 1
139 1214 1
139 1218 1
139 1219 1
139 1227 2
139 1228 2
139 1231 1
139 1233 1
139 1234 1
139 1235 1
139 1238 1
139 1240 1
139 1246 2
139 1249 1
139 1252 1
139 1254 1
139 1256 1
139 1257 1
139 1258 1
139 1264 1
139 1266 1
139 1267 2
139 1270 1
139 1276 1
139 1280 1
139 1282 1
139 1291 1
139 1303 1
139 1305 2
139 1307 1
139 1308 1
139 1309 1
139 1310 2
139 1313 2
139 1319 2
139 1322 1
139 1325 3
139 1326 2
139 1333 1
139 1335 2
139 1338 1
139 1341 3
139 1343 1
139 1345 2
139 1351 1
139 1352 1
139 1355 3
139 1357 1
139 1367 1
139 1371 1
139 1373 1
139 1380 2
139 1382 1
139 1383 1
139 1384 1
139 1386 1
139 1387 1
139 1388 1
139 1389 1
139 1390 1
139 1393 1
139 1397 1
139 1401 2
139 1404 1
139 1406 1
139 1408 1
139 1413 1
139 1415 1
139 1417 1
139 1420 1
139 1421 1
139 1424 1
139 1425 2
139 1427 1
139 1430 1
139 1432 1
139 1433 1
139 1435 1
139 1438 1
139 1440 2
139 1444 1
139 1446 1
139 1447 1
139 1449 1
139 1450 1
139 1451 1
139 1453 1
139 1460 2
139 1466 1
139 1467 1
139 1469 1
139 1477 1
139 1479 2
139 1480 2
139 1482 1
139 1486 1
139 1490 1
139 1495 2
139 1496 1
139 1497 1
139 1498 1
139 1499 2
139 1502 2
139 1503 1
139 1504 1
139 1505 2
139 1509 1
139 1511 1
139 1515 1
139 1516 1
139 1533 1
139 1535 2
139 1536 1
139 1540 1
139 1545 1
139 1553 1
139 1557 2
139 1559 1
139 1561 1
139 1563 1
139 1565 1
139 1570 1
139 1571 1
139 1572 1
139 1579 2
139 1584 1
139 1591 2
139 1595 2
139 1596 1
139 1604 1
139 1605 1
139 1607 1
139 1609 1
139 1614 1
139 1616 1
139 1620 2
139 1621 1
139 1622 1
139 1628 2
139 1630 1
139 1631 2
139 1638 1
139 1643 1
139 1644 1
139 1645 1
139 1646 1
139 1650 3
139 1654 1
139 1655 2
139 1657 1
139 1658 2
139 1659 1
139 1660 1
139 1663 1
139 1664 1
139 1665 1
139 1667 1
139 1668 1
139 1674 1
139 1678 1
139 1679 2
139 1681 1
139 1683 1
139 1691 1
139 1696 1
139 1701 1
139 1705 1
139 1712 1
139 1716 1
139 1728 1
139 1736 1
139 1740 1
139 1743 1
139 1744 1
139 1749 1
139 1750 1
139 1751 2
139 1763 1
139 1764 2
139 1765 1
139 1766 2
139 1769 1
139 1775 1
139 1779 1
139 1786 1
139 1787 2
139 1788 1
139 1793 1
139 1795 2
139 1796 1
139 1797 1
139 1799 1
139 1802 1
139 1804 1
139 1808 1
139 1817 2
139 1821 1
139 1824 1
139 1830 2
139 1831 1
139 1841 1
139 1848 1
139 1855 1
139 1858 1
139 1860 1
139 1864 1
139 1866 1
139 1869 1
139 1875 1
139 1877 2
139 1882 1
139 1884 1
139 1889 1
139 1890 1
139 1894 1
139 1895 1
139 1899 1
139 1907 2
139 1910 1
139 1919 1
139 1920 1
139 1921 1
139 1925 1
139 1928 1
139 1933 1
139 1936 1
139 1937 2
139 1941 2
139 1945 1
139 1952 1
139 1961 2
139 1962 1
139 1965 1
139 1966 1
139 1967 1
139 1969 1
139 1971 1
139 1973 1
139 1974 3
139 1975 1
139 1981 1
139 1986 1
139 1987 1
139 1990 1
139 2000 1
139 2005 1
139 2007 1
139 2008 1
139 2025 1
139 2029 1
139 2031 2
139 2034 1
139 2035 1
139 2037 1
139 2043 1
139 2046 1
139 2050 1
139 2053 1
139 2054 1
139 2056 1
139 2058 1
139 2060 1
139 2063 1
139 2067 1
139 2069 1
139 2076 1
139 2078 1
139 2086 1
139 2088 1
139 2089 2
139 2092 1
139 2094 1
139 2097 1
139 2102 2
139 2104 1
139 2112 2
139 2118 1
139 2122 1
139 2126 1
139 2129 1
139 2146 1
139 2148 1
139 2152 1
139 2155 1
139 2157 1
139 2162 1
139 2163 1
139 2167 1
139 2171 2
139 2172 1
139 2173 1
139 2182 2
139 2189 1
139 2194 2
139 2195 1
139 2196 2
139 2198 1
139 2199 1
139 2200 1
139 2203 1
139 2206 1
139 2214 2
139 2224 1
139 2225 1
139 2226 1
139 2227 2
139 2229 1
139 2231 1
139 2233 1
139 2234 1
139 2236 1
139 2242 1
139 2254 2
139 2255 1
139 2264 2
139 2267 1
139 2271 1
139 2274 2
139 2276 1
139 2277 1
139 2286 1
139 2294 2
139 2295 8
139 2296 6
139 2297 4
139 2298 3
139 2299 1
139 2300 2
139 2301 4
139 2302 1
139 2303 1
140 7 1
140 142 1
140 151 1
140 182 1
140 214 2
140 320 1
140 381 1
140 445 2
140 513 1
140 595 1
140 904 1
140 908 1
140 1060 1
140 1154 1
140 1191 1
140 1229 1
140 1589 1
140 1922 1
140 2295 3
141 10 1
141 19 5
141 45 1
141 72 1
141 84 1
141 85 1
141 104 1
141 124 1
141 208 1
141 243 1
141 289 1
141 368 1
141 371 1
141 386 1
141 411 1
141 492 1
141 493 1
141 589 1
141 661 1
141 741 1
141 750 1
141 770 1
141 878 1
141 1005 1
141 1103 1
141 1241 1
141 1372 1
141 1683 1
141 1711 1
141 1724 1
141 1759 1
141 1814 1
141 1819 1
141 1833 1
141 1858 1
141 2007 1
141 2198 1
141 2294 1
141 2299 1
141 2302 1
142 1 1
142 2 1
142 4 1
142 5 1
142 8 3
142 12 1
142 13 1
142 18 1
142 33 1
142 36 1
142 52 1
142 53 1
142 54 1
142 55 1
142 61 1
142 62 3
142 63 1
142 65 1
142 72 1
142 82 1
142 86 1
142 87 1
142 88 1
142 90 1
142 95 2
142 102 1
142 106 1
142 109 1
142 110 1
142 111 1
142 121 1
142 129 1
142 131 1
142 133 1
142 147 1
142 149 2
142 151 1
142 156 1
142 160 1
142 162 1
142 173 1
142 174 1
142 177 2
142 179 1
142 186 1
142 191 1
142 202 1
142 206 1
142 212 2
142 221 1
142 229 1
142 232 2
142 242 1
142 253 1
142 259 1
142 263 1
142 286 1
142 288 1
142 296 1
142 311 1
142 314 1
142 317 1
142 331 1
142 334 1
142 338 1
142 341 2
142 348 2
142 378 1
142 395 1
142 399 1
142 401 1
142 411 1
142 412 1
142 416 1
142 428 1
142 432 1
142 438 2
142 443 1
142 449 1
142 460 2
142 479 2
142 484 1
142 485 2
142 491 1
142 502 1
142 507 1
142 536 1
142 543 1
142 556 1
142 566 1
142 571 1
142 572 1
142 578 1
142 592 1
142 596 1
142 599 1
142 601 1
142 607 1
142 612 1
142 630 144
142 636 1
142 637 1
142 649 1
142 658 1
142 667 1
142 677 1
142 680 1
142 695 2
142 718 1
142 719 1
142 731 2
142 735 1
142 737 1
142 740 1
142 753 1
142 757 1
142 758 1
142 774 1
142 782 1
142 799 1
142 805 1
142 816 1
142 818 1
142 830 1
142 842 1
142 852 1
142 860 1
142 885 1
142 898 1
142 903 1
142 907 1
142 913 1
142 919 1
142 924 2
142 934 1
142 942 1
142 948 3
142 950 1
142 953 1
142 960 1
142 961 1
142 976 1
142 990 2
142 994 1
142 1005 1
142 1007 1
142 1016 1
142 1029 1
142 1055 1
142 1061 2
142 1063 1
142 1071 1
142 1081 1
142 1098 1
142 1103 1
142 1121 1
142 1129 1
142 1131 1
142 1154 1
142 1156 1
142 1162 1
142 1164 1
142 1176 1
142 1181 1
142 1182 1
142 1199 1
142 1203 1
142 1212 1
142 1231 1
142 1233 1
142 1237 1
142 1238 1
142 1249 1
142 1265 1
142 1273 2
142 1278 1
142 1293 1
142 1305 1
142 1319 1
142 1334 1
142 1338 1
142 1339 1
142 1341 1
142 1355 1
142 1361 1
142 1370 2
142 1383 1
142 1397 1
142 1418 1
142 1428 2
142 1440 1
142 1443 1
142 1451 1
142 1472 1
142 1477 2
142 1491 1
142 1497 1
142 1504 1
142 1505 1
142 1510 1
142 1512 1
142 1527 2
142 1530 1
142 1544 1
142 1546 1
142 1555 1
142 1570 2
142 1586 1
142 1594 1
142 1596 1
142 1610 3
142 1621 1
142 1629 1
142 1635 1
142 1646 1
142 1648 1
142 1655 1
142 1675 1
142 1678 1
142 1679 1
142 1697 1
142 1706 1
142 1711 1
142 1724 1
142 1727 1
142 1741 1
142 1745 1
142 1750 1
142 1773 1
142 1780 1
142 1806 1
142 1838 1
142 1845 1
142 1849 1
142 1860 1
142 1865 2
142 1866 1
142 1871 1
142 1879 1
142 1880 1
142 1881 1
142 1883 1
142 1909 1
142 1918 1
142 1923 1
142 1928 1
142 1932 1
142 1944 1
142 1959 1
142 1971 1
142 1980 1
142 1988 1
142 1995 1
142 1999 1
142 2005 1
142 2011 1
142 2020 1
142 2027 1
142 2047 1
142 2052 1
142 2134 1
142 2140 1
142 2157 1
142 2170 1
142 2198 1
142 2227 1
142 2244 2
142 2249 1
142 2251 1
142 2256 1
142 2270 1
142 2278 1
142 2295 1
142 2296 1
142 2297 1
142 2298 1
142 2300 2
142 2301 2
143 1 2
143 2 1
143 3 1
143 4 3
143 5 2
143 6 1
143 7 2
143 8 3
143 9 1
143 10 1
143 11 1
143 12 2
143 13 1
143 14 1
143 17 1
143 18 1
143 19 1
143 22 1
143 24 1
143 25 1
143 26 1
143 27 1
143 30 1
143 33 1
143 34 1
143 35 1
143 37 3
143 39 2
143 42 1
143 45 1
143 48 1
143 50 2
143 51 1
143 52 1
143 58 1
143 60 2
143 61 2
143 63 2
143 64 1
143 65 1
143 66 2
143 68 1
143 69 1
143 72 1
143 79 2
143 80 1
143 83 1
143 85 1
143 87 2
143 96 1
143 98 1
143 100 1
143 103 2
143 104 1
143 107 1
143 108 2
143 110 1
143 115 1
143 119 1
143 123 2
143 125 2
143 128 4
143 129 3
143 131 2
143 132 1
143 134 1
143 135 1
143 137 1
143 139 1
143 140 3
143 142 1
143 144 2
143 145 1
143 146 1
143 147 1
143 148 1
143 149 1
143 151 1
143 154 1
143 155 1
143 156 2
143 159 1
143 160 2
143 162 1
143 173 1
143 175 2
143 177 1
143 179 2
143 180 1
143 181 2
143 183 1
143 184 1
143 186 2
143 187 1
143 189 2
143 192 1
143 193 1
143 196 1
143 197 1
143 198 1
143 201 1
143 202 1
143 204 1
143 206 1
143 208 1
143 212 3
143 213 2
143 214 1
143 216 4
143 218 1
143 225 1
143 226 1
143 230 1
143 235 1
143 236 1
143 241 2
143 242 1
143 244 1
143 246 1
143 247 2
143 250 3
143 252 1
143 254 1
143 256 1
143 258 1
143 259 1
143 264 1
143 269 1
143 271 1
143 272 1
143 273 2
143 274 1
143 276 1
143 277 1
143 278 1
143 279 2
143 282 1
143 286 1
143 287 1
143 289 1
143 291 1
143 296 1
143 297 2
143 299 1
143 301 1
143 302 1
143 306 2
143 309 1
143 312 1
143 314 1
143 319 1
143 320 1
143 322 3
143 328 1
143 345 2
143 349 1
143 356 1
143 360 1
143 363 1
143 371 1
143 372 1
143 375 1
143 380 1
143 382 1
143 384 1
143 387 2
143 390 1
143 394 1
143 401 2
143 417 1
143 421 1
143 424 1
143 428 1
143 430 2
143 431 1
143 433 1
143 435 1
143 436 2
143 439 1
143 441 1
143 442 1
143 444 1
143 446 1
143 459 1
143 460 1
143 464 1
143 465 1
143 466 2
143 473 2
143 475 1
143 481 1
143 482 1
143 498 1
143 499 1
143 503 1
143 506 1
143 507 1
143 510 1
143 512 1
143 513 1
143 520 1
143 522 1
143 523 1
143 525 1
143 529 1
143 530 1
143 532 2
143 539 1
143 541 1
143 543 1
143 547 3
143 549 1
143 554 1
143 563 2
143 567 1
143 571 2
143 575 3
143 576 1
143 577 2
143 578 2
143 580 1
143 583 1
143 585 1
143 586 2
143 588 1
143 590 1
143 601 1
143 602 2
143 604 1
143 606 1
143 616 1
143 618 1
143 619 2
143 625 1
143 626 1
143 627 1
143 628 1
143 631 2
143 632 1
143 634 1
143 636 1
143 638 1
143 639 1
143 640 1
143 642 1
143 643 1
143 644 1
143 647 1
143 648 2
143 649 1
143 654 1
143 656 1
143 658 1
143 660 2
143 661 1
143 671 1
143 676 1
143 678 2
143 680 1
143 687 1
143 689 1
143 690 1
143 692 1
143 694 1
143 696 1
143 698 2
143 699 1
143 700 1
143 703 2
143 706 1
143 707 1
143 708 1
143 711 1
143 714 1
143 717 1
143 719 1
143 720 1
143 721 1
143 723 1
143 727 1
143 730 1
143 731 1
143 732 2
143 734 1
143 738 1
143 740 2
143 745 1
143 749 1
143 751 1
143 756 2
143 757 2
143 758 1
143 759 2
143 760 1
143 768 1
143 770 2
143 772 1
143 774 1
143 776 2
143 780 1
143 786 1
143 789 1
143 790 1
143 791 2
143 792 1
143 794 2
143 795 2
143 797 4
143 804 1
143 806 2
143 808 2
143 812 4
143 813 1
143 814 1
143 816 1
143 824 1
143 825 1
143 828 1
143 831 2
143 836 1
143 838 1
143 848 1
143 849 1
143 850 1
143 853 1
143 857 1
143 859 1
143 870 1
143 872 2
143 873 1
143 875 1
143 878 1
143 883 1
143 885 1
143 888 1
143 897 1
143 898 1
143 899 1
143 902 2
143 903 1
143 906 1
143 917 3
143 918 1
143 931 2
143 940 1
143 942 1
143 944 1
143 949 1
143 950 1
143 951 2
143 954 1
143 956 1
143 959 1
143 962 1
143 964 1
143 965 1
143 974 1
143 975 1
143 979 1
143 981 1
143 986 1
143 987 1
143 989 1
143 994 1
143 995 2
143 996 1
143 997 1
143 999 1
143 1003 1
143 1013 2
143 1014 1
143 1018 1
143 1026 1
143 1030 2
143 1037 1
143 1038 1
143 1040 1
143 1045 1
143 1047 1
143 1053 1
143 1054 1
143 1055 2
143 1061 1
143 1065 2
143 1066 2
143 1070 1
143 1074 1
143 1076 1
143 1082 2
143 1083 1
143 1085 1
143 1087 1
143 1088 1
143 1089 2
143 1095 1
143 1100 1
143 1102 2
143 1105 1
143 1106 1
143 1108 1
143 1113 1
143 1114 1
143 1117 1
143 1118 1
143 1119 1
143 1120 2
143 1122 2
143 1123 1
143 1126 2
143 1132 1
143 1135 1
143 1138 1
143 1139 1
143 1143 1
143 1148 1
143 1150 1
143 1154 1
143 1162 2
143 1165 1
143 1170 1
143 1171 2
143 1175 1
143 1179 1
143 1189 2
143 1193 1
143 1194 1
143 1195 1
143 1196 1
143 1199 1
143 1206 1
143 1210 1
143 1215 1
143 1218 1
143 1221 1
143 1222 1
143 1227 2
143 1228 1
143 1229 1
143 1234 1
143 1236 1
143 1243 1
143 1245 1
143 1246 3
143 1247 2
143 1250 1
143 1254 1
143 1255 1
143 1260 1
143 1262 1
143 1265 1
143 1267 1
143 1272 2
143 1273 1
143 1274 1
143 1280 1
143 1293 1
143 1296 1
143 1300 1
143 1302 1
143 1304 1
143 1306 2
143 1308 1
143 1312 3
143 1313 1
143 1318 1
143 1319 1
143 1324 1
143 1326 1
143 1329 2
143 1332 1
143 1333 1
143 1337 1
143 1338 1
143 1339 1
143 1342 1
143 1343 1
143 1349 1
143 1352 1
143 1355 1
143 1358 1
143 1359 1
143 1362 1
143 1363 2
143 1366 1
143 1372 1
143 1373 1
143 1377 1
143 1379 1
143 1388 1
143 1405 1
143 1410 1
143 1411 1
143 1413 1
143 1416 1
143 1417 1
143 1418 1
143 1422 2
143 1429 1
143 1433 1
143 1437 1
143 1438 1
143 1439 1
143 1441 1
143 1443 1
143 1444 1
143 1445 1
143 1448 1
143 1449 3
143 1456 1
143 1458 1
143 1459 1
143 1469 1
143 1473 2
143 1476 2
143 1479 1
143 1482 2
143 1483 1
143 1488 1
143 1489 1
143 1494 1
143 1500 1
143 1501 1
143 1502 1
143 1504 1
143 1505 1
143 1506 1
143 1507 1
143 1510 2
143 1522 1
143 1524 1
143 1525 1
143 1527 1
143 1533 1
143 1534 1
143 1537 2
143 1538 1
143 1541 1
143 1543 1
143 1544 1
143 1554 1
143 1555 1
143 1559 1
143 1568 1
143 1571 1
143 1575 1
143 1585 2
143 1586 1
143 1588 1
143 1593 2
143 1595 1
143 1596 1
143 1597 1
143 1605 2
143 1606 1
143 1610 1
143 1615 1
143 1621 1
143 1623 1
143 1624 1
143 1627 1
143 1632 2
143 1634 2
143 1639 1
143 1648 1
143 1653 2
143 1655 1
143 1661 1
143 1663 1
143 1665 2
143 1669 1
143 1671 2
143 1675 1
143 1677 1
143 1681 2
143 1682 1
143 1683 1
143 1690 1
143 1691 1
143 1693 1
143 1694 2
143 1698 1
143 1706 1
143 1711 1
143 1713 2
143 1716 2
143 1719 1
143 1720 2
143 1721 1
143 1724 1
143 1728 2
143 1730 1
143 1733 2
143 1736 1
143 1739 1
143 1743 1
143 1747 1
143 1748 1
143 1749 2
143 1752 1
143 1753 1
143 1765 1
143 1766 1
143 1768 1
143 1769 1
143 1774 2
143 1775 1
143 1782 3
143 1785 1
143 1789 1
143 1791 2
143 1792 1
143 1794 1
143 1795 3
143 1798 1
143 1799 1
143 1801 1
143 1805 1
143 1807 1
143 1809 1
143 1812 1
143 1815 1
143 1819 3
143 1824 1
143 1831 2
143 1834 1
143 1837 1
143 1841 1
143 1843 1
143 1845 2
143 1846 1
143 1847 3
143 1852 1
143 1853 1
143 1866 1
143 1871 1
143 1875 1
143 1879 2
143 1880 2
143 1881 1
143 1886 1
143 1891 1
143 1895 1
143 1898 1
143 1910 1
143 1914 1
143 1917 1
143 1921 3
143 1923 1
143 1927 1
143 1929 1
143 1935 1
143 1946 1
143 1960 1
143 1961 2
143 1962 1
143 1966 1
143 1971 1
143 1972 1
143 1973 1
143 1974 1
143 1976 1
143 1985 1
143 1986 1
143 1992 1
143 2019 1
143 2021 1
143 2024 1
143 2025 2
143 2028 2
143 2032 1
143 2048 1
143 2050 2
143 2054 1
143 2057 1
143 2059 2
143 2065 1
143 2068 1
143 2069 1
143 2076 1
143 2077 2
143 2083 1
143 2084 1
143 2094 1
143 2096 1
143 2100 1
143 2102 1
143 2103 1
143 2104 1
143 2105 1
143 2108 1
143 2111 1
143 2113 1
143 2116 1
143 2121 1
143 2123 1
143 2126 1
143 2129 1
143 2141 1
143 2144 1
143 2147 2
143 2152 1
143 2153 2
143 2155 1
143 2162 1
143 2167 1
143 2172 1
143 2189 1
143 2195 1
143 2199 1
143 2203 2
143 2215 1
143 2218 1
143 2222 1
143 2226 1
143 2228 1
143 2239 1
143 2240 1
143 2257 2
143 2263 1
143 2270 1
143 2271 1
143 2278 1
143 2279 1
143 2284 1
143 2295 1
143 2296 1
143 2297 5
143 2298 1
143 2299 1
143 2300 1
143 2301 1
143 2302 1
144 2294 5
144 2296 11
144 2297 14
144 2298 10
144 2299 4
144 2300 3
145 1 2
145 2 3
145 3 2
145 6 1
145 7 2
145 8 3
145 9 1
145 12 2
145 17 2
145 18 2
145 19 1
145 20 1
145 22 1
145 24 1
145 29 2
145 31 1
145 34 2
145 35 1
145 37 1
145 43 1
145 49 1
145 54 3
145 55 2
145 62 1
145 64 2
145 67 1
145 70 1
145 73 1
145 74 1
145 76 1
145 77 2
145 78 2
145 83 1
145 84 1
145 85 1
145 86 1
145 87 1
145 95 1
145 96 1
145 110 1
145 113 1
145 115 1
145 116 1
145 118 1
145 119 1
145 120 2
145 123 1
145 124 1
145 130 1
145 131 1
145 132 1
145 133 2
145 135 1
145 136 2
145 137 1
145 138 1
145 142 1
145 143 1
145 144 1
145 146 1
145 148 1
145 151 1
145 156 3
145 157 1
145 161 1
145 162 2
145 166 1
145 167 2
145 169 1
145 171 1
145 174 1
145 177 1
145 179 1
145 180 2
145 182 1
145 184 2
145 186 1
145 188 1
145 193 1
145 194 1
145 195 1
145 196 1
145 200 1
145 201 1
145 204 1
145 205 1
145 207 1
145 216 1
145 219 1
145 223 1
145 224 1
145 225 1
145 227 1
145 229 1
145 236 1
145 237 1
145 238 2
145 242 1
145 245 1
145 257 1
145 262 1
145 263 1
145 268 2
145 270 1
145 275 2
145 280 2
145 283 1
145 284 1
145 286 1
145 287 1
145 289 1
145 291 2
145 293 1
145 305 1
145 308 1
145 310 1
145 318 2
145 319 2
145 320 1
145 321 1
145 322 1
145 323 1
145 325 1
145 327 1
145 333 1
145 343 1
145 347 1
145 354 1
145 355 1
145 356 1
145 357 1
145 358 1
145 362 1
145 363 1
145 364 1
145 371 1
145 377 1
145 378 1
145 380 1
145 387 1
145 393 1
145 394 1
145 396 1
145 406 1
145 411 1
145 412 1
145 417 1
145 422 1
145 423 2
145 429 1
145 430 2
145 431 1
145 433 1
145 434 1
145 438 1
145 439 1
145 440 1
145 443 1
145 445 1
145 448 1
145 453 1
145 458 1
145 459 1
145 460 1
145 463 1
145 476 1
145 481 1
145 486 1
145 490 1
145 491 2
145 494 1
145 495 1
145 502 1
145 503 3
145 509 2
145 511 1
145 518 1
145 521 1
145 523 2
145 525 2
145 527 1
145 529 1
145 531 1
145 532 1
145 537 1
145 538 1
145 540 1
145 541 1
145 549 1
145 553 2
145 555 1
145 557 2
145 561 2
145 573 1
145 592 1
145 605 1
145 609 1
145 612 2
145 615 1
145 618 1
145 628 1
145 629 1
145 631 2
145 646 1
145 650 1
145 651 1
145 655 1
145 657 1
145 662 1
145 665 1
145 668 1
145 670 2
145 672 1
145 679 1
145 690 1
145 691 1
145 698 1
145 699 1
145 700 1
145 702 1
145 703 1
145 715 1
145 718 1
145 719 1
145 722 1
145 723 1
145 725 1
145 728 1
145 736 1
145 745 1
145 746 1
145 747 1
145 748 1
145 753 1
145 760 1
145 765 1
145 766 1
145 775 1
145 776 1
145 785 1
145 789 1
145 801 1
145 803 1
145 804 1
145 817 1
145 820 1
145 823 1
145 826 1
145 828 1
145 829 1
145 830 1
145 831 1
145 836 1
145 837 1
145 838 1
145 840 1
145 844 1
145 850 2
145 851 1
145 852 1
145 857 1
145 863 1
145 864 1
145 865 1
145 866 1
145 869 1
145 871 1
145 882 1
145 884 1
145 885 2
145 886 1
145 887 3
145 898 1
145 904 1
145 906 1
145 909 1
145 912 1
145 913 1
145 914 1
145 915 1
145 916 1
145 917 1
145 918 1
145 925 2
145 928 1
145 937 1
145 941 1
145 946 1
145 947 1
145 949 2
145 950 1
145 951 1
145 953 1
145 956 2
145 957 1
145 959 2
145 965 1
145 966 1
145 969 1
145 973 1
145 975 2
145 980 1
145 990 1
145 999 2
145 1002 1
145 1007 1
145 1018 1
145 1022 1
145 1026 1
145 1029 1
145 1035 1
145 1037 1
145 1045 1
145 1051 3
145 1052 1
145 1054 1
145 1055 1
145 1060 2
145 1063 1
145 1066 1
145 1072 1
145 1080 1
145 1083 1
145 1087 1
145 1089 1
145 1093 2
145 1095 1
145 1098 1
145 1100 1
145 1102 1
145 1111 1
145 1113 1
145 1123 1
145 1124 2
145 1125 1
145 1128 1
145 1130 1
145 1131 1
145 1132 1
145 1139 1
145 1140 1
145 1141 1
145 1151 1
145 1152 1
145 1161 1
145 1162 1
145 1163 1
145 1170 1
145 1171 1
145 1172 1
145 1175 1
145 1179 1
145 1185 2
145 1186 1
145 1192 1
145 1193 1
145 1195 1
145 1198 1
145 1201 3
145 1202 2
145 1205 1
145 1208 1
145 1218 1
145 1220 1
145 1221 3
145 1227 1
145 1238 1
145 1239 2
145 1240 1
145 1241 3
145 1242 1
145 1245 1
145 1246 2
145 1261 1
145 1263 1
145 1265 1
145 1268 1
145 1270 1
145 1272 1
145 1275 2
145 1276 1
145 1279 1
145 1284 1
145 1293 1
145 1294 1
145 1296 1
145 1299 1
145 1303 1
145 1305 1
145 1309 1
145 1310 3
145 1311 1
145 1317 1
145 1322 1
145 1323 1
145 1326 1
145 1329 1
145 1333 2
145 1339 1
145 1340 1
145 1346 1
145 1352 1
145 1353 1
145 1354 1
145 1355 1
145 1359 1
145 1360 1
145 1367 1
145 1378 1
145 1389 1
145 1390 1
145 1391 1
145 1393 1
145 1395 1
145 1403 1
145 1413 1
145 1418 1
145 1438 1
145 1439 1
145 1442 1
145 1443 1
145 1444 1
145 1447 1
145 1449 1
145 1455 1
145 1459 1
145 1463 1
145 1474 1
145 1475 1
145 1476 1
145 1480 1
145 1488 1
145 1489 1
145 1494 1
145 1495 1
145 1499 1
145 1508 2
145 1510 2
145 1513 1
145 1520 1
145 1521 1
145 1526 1
145 1535 1
145 1544 1
145 1548 1
145 1549 1
145 1551 1
145 1556 1
145 1557 1
145 1559 1
145 1568 1
145 1577 1
145 1580 1
145 1581 1
145 1583 1
145 1586 1
145 1587 1
145 1588 1
145 1589 1
145 1595 1
145 1598 2
145 1602 1
145 1605 1
145 1606 1
145 1619 1
145 1622 3
145 1634 1
145 1636 1
145 1639 1
145 1653 2
145 1655 1
145 1664 1
145 1668 2
145 1670 1
145 1672 1
145 1675 1
145 1676 1
145 1680 1
145 1692 1
145 1712 2
145 1713 1
145 1715 1
145 1719 1
145 1722 1
145 1737 1
145 1741 1
145 1750 2
145 1751 1
145 1756 1
145 1767 1
145 1771 1
145 1777 1
145 1778 1
145 1783 1
145 1784 1
145 1787 1
145 1791 1
145 1794 1
145 1795 1
145 1802 1
145 1803 2
145 1804 1
145 1808 1
145 1813 1
145 1819 3
145 1821 1
145 1822 1
145 1832 1
145 1834 1
145 1835 1
145 1847 2
145 1849 1
145 1851 1
145 1856 1
145 1861 1
145 1868 1
145 1870 1
145 1877 1
145 1882 1
145 1884 1
145 1887 1
145 1892 1
145 1912 1
145 1913 1
145 1922 1
145 1923 2
145 1925 1
145 1926 1
145 1931 1
145 1935 1
145 1940 1
145 1944 1
145 1953 1
145 1954 1
145 1957 1
145 1966 1
145 1970 1
145 1985 1
145 1991 1
145 1996 2
145 2004 1
145 2005 1
145 2007 2
145 2011 2
145 2014 1
145 2020 1
145 2022 1
145 2027 2
145 2030 1
145 2048 1
145 2070 1
145 2071 1
145 2085 1
145 2087 2
145 2093 1
145 2095 1
145 2099 1
145 2102 1
145 2104 1
145 2106 1
145 2119 1
145 2124 1
145 2149 1
145 2155 1
145 2158 2
145 2163 1
145 2167 1
145 2169 1
145 2172 1
145 2182 1
145 2184 1
145 2185 1
145 2189 1
145 2198 1
145 2199 1
145 2208 1
145 2211 1
145 2212 1
145 2217 1
145 2226 1
145 2233 1
145 2234 1
145 2244 2
145 2247 1
145 2248 1
145 2251 1
145 2284 1
145 2289 1
145 2293 2
145 2294 2
145 2296 5
145 2297 2
145 2298 1
145 2299 4
145 2300 1
145 2302 3
146 4 1
146 19 1
146 26 1
146 34 1
146 40 1
146 45 1
146 48 1
146 49 1
146 58 1
146 62 1
146 70 1
146 71 1
146 74 1
146 80 1
146 88 2
146 99 1
146 101 1
146 103 1
146 117 1
146 118 1
146 121 1
146 125 1
146 131 1
146 147 1
146 164 1
146 175 1
146 177 1
146 185 1
146 187 1
146 196 1
146 198 1
146 216 1
146 218 1
146 225 1
146 227 1
146 259 1
146 273 1
146 274 1
146 285 1
146 300 1
146 321 1
146 329 1
146 367 1
146 385 1
146 387 1
146 391 1
146 414 1
146 418 1
146 435 1
146 439 1
146 443 1
146 447 1
146 469 1
146 479 3
146 481 1
146 491 1
146 500 1
146 508 1
146 511 1
146 533 1
146 562 1
146 563 1
146 588 1
146 589 1
146 616 1
146 619 1
146 623 1
146 649 2
146 657 1
146 668 1
146 678 1
146 688 1
146 697 2
146 699 1
146 704 1
146 716 1
146 719 1
146 722 1
146 727 1
146 753 1
146 758 1
146 760 1
146 778 3
146 794 1
146 801 1
146 817 1
146 842 1
146 857 1
146 863 1
146 873 1
146 876 1
146 877 1
146 886 1
146 907 1
146 934 1
146 941 1
146 946 1
146 947 1
146 959 1
146 968 1
146 975 1
146 979 1
146 983 1
146 988 1
146 990 1
146 991 1
146 997 1
146 1007 1
146 1019 1
146 1024 1
146 1029 1
146 1031 1
146 1040 1
146 1041 1
146 1057 1
146 1060 1
146 1072 2
146 1075 1
146 1079 1
146 1082 1
146 1088 1
146 1104 1
146 1105 1
146 1115 1
146 1120 1
146 1161 1
146 1162 1
146 1165 1
146 1178 1
146 1186 1
146 1192 1
146 1195 1
146 1204 1
146 1211 1
146 1231 1
146 1253 1
146 1264 1
146 1281 1
146 1282 1
146 1283 1
146 1296 1
146 1309 1
146 1319 1
146 1338 1
146 1340 1
146 1359 1
146 1372 1
146 1378 1
146 1436 1
146 1447 2
146 1456 1
146 1471 1
146 1488 1
146 1494 1
146 1500 1
146 1506 1
146 1508 1
146 1509 1
146 1534 2
146 1556 1
146 1561 1
146 1592 1
146 1598 1
146 1606 1
146 1614 1
146 1619 1
146 1623 1
146 1627 1
146 1636 1
146 1650 1
146 1662 1
146 1696 1
146 1697 1
146 1702 1
146 1704 1
146 1705 1
146 1718 1
146 1719 1
146 1720 1
146 1745 1
146 1767 1
146 1779 1
146 1782 1
146 1795 1
146 1824 1
146 1826 1
146 1830 2
146 1845 1
146 1855 1
146 1860 1
146 1863 1
146 1908 1
146 1909 1
146 1928 1
146 1934 1
146 1947 1
146 1949 1
146 1953 1
146 1967 1
146 1991 1
146 1998 1
146 2001 1
146 2005 1
146 2014 1
146 2031 1
146 2037 1
146 2043 1
146 2045 1
146 2058 1
146 2068 1
146 2075 1
146 2098 2
146 2100 1
146 2148 1
146 2159 1
146 2166 1
146 2170 1
146 2171 1
146 2172 1
146 2177 1
146 2198 1
146 2200 1
146 2250 1
146 2253 1
146 2275 1
146 2284 1
146 2296 2
146 2297 2
146 2298 1
146 2299 1
146 2302 1
147 1 1
147 2 1
147 4 1
147 8 1
147 9 3
147 10 2
147 16 1
147 22 1
147 24 1
147 25 1
147 26 1
147 27 2
147 33 2
147 35 1
147 40 1
147 43 2
147 46 1
147 47 1
147 48 3
147 51 1
147 58 1
147 60 1
147 61 2
147 64 1
147 70 1
147 71 1
147 72 1
147 76 1
147 80 1
147 81 1
147 84 1
147 88 1
147 91 1
147 93 1
147 94 1
147 97 1
147 98 1
147 110 2
147 132 1
147 139 1
147 144 3
147 148 1
147 150 1
147 153 1
147 158 1
147 162 1
147 163 2
147 166 1
147 169 1
147 172 1
147 176 2
147 179 1
147 180 1
147 188 1
147 190 2
147 196 1
147 203 1
147 219 2
147 220 1
147 221 1
147 222 1
147 224 1
147 226 1
147 229 1
147 234 1
147 235 1
147 245 1
147 247 1
147 252 1
147 253 2
147 261 1
147 263 1
147 265 1
147 267 1
147 275 2
147 277 1
147 281 1
147 288 1
147 291 2
147 292 1
147 293 1
147 299 1
147 301 2
147 311 1
147 312 1
147 314 1
147 315 1
147 333 1
147 342 1
147 349 1
147 350 1
147 351 1
147 354 1
147 355 1
147 375 1
147 381 1
147 386 1
147 390 1
147 392 1
147 394 1
147 397 2
147 398 1
147 404 1
147 417 1
147 422 2
147 428 1
147 440 1
147 445 1
147 446 1
147 451 2
147 464 1
147 467 1
147 469 1
147 476 1
147 477 1
147 484 1
147 486 1
147 488 1
147 495 1
147 504 1
147 505 1
147 506 1
147 525 1
147 526 1
147 529 1
147 530 1
147 536 2
147 540 1
147 549 1
147 550 1
147 558 1
147 561 1
147 564 2
147 566 1
147 568 1
147 599 1
147 602 1
147 606 1
147 618 1
147 625 1
147 628 2
147 630 1
147 636 1
147 645 1
147 649 2
147 669 1
147 670 1
147 679 1
147 685 1
147 698 1
147 702 1
147 716 2
147 731 1
147 734 2
147 742 1
147 748 1
147 749 1
147 766 1
147 768 1
147 769 2
147 782 1
147 787 1
147 790 1
147 799 1
147 803 1
147 816 1
147 820 1
147 821 1
147 824 1
147 828 2
147 832 1
147 835 1
147 842 1
147 850 1
147 867 1
147 870 1
147 874 1
147 890 1
147 897 1
147 899 1
147 903 1
147 907 1
147 910 1
147 923 1
147 927 1
147 933 1
147 953 1
147 956 2
147 960 1
147 962 1
147 970 1
147 975 1
147 981 1
147 985 1
147 988 1
147 993 1
147 995 1
147 998 1
147 999 1
147 1005 1
147 1012 2
147 1013 1
147 1022 1
147 1024 1
147 1025 2
147 1028 1
147 1030 1
147 1042 1
147 1046 1
147 1054 2
147 1067 1
147 1071 1
147 1076 1
147 1078 1
147 1079 1
147 1086 2
147 1087 1
147 1095 1
147 1099 1
147 1102 1
147 1109 1
147 1114 1
147 1120 1
147 1121 1
147 1128 1
147 1130 1
147 1134 1
147 1140 1
147 1144 1
147 1174 1
147 1177 1
147 1186 1
147 1193 1
147 1203 1
147 1205 1
147 1208 1
147 1213 1
147 1217 1
147 1218 1
147 1225 2
147 1226 1
147 1238 1
147 1242 1
147 1253 1
147 1254 1
147 1258 1
147 1259 1
147 1268 1
147 1279 1
147 1292 1
147 1295 1
147 1297 1
147 1301 1
147 1304 1
147 1306 1
147 1338 1
147 1366 1
147 1367 1
147 1380 1
147 1388 1
147 1395 2
147 1396 1
147 1398 1
147 1416 1
147 1420 1
147 1430 1
147 1438 1
147 1446 1
147 1451 2
147 1457 1
147 1464 1
147 1473 1
147 1483 2
147 1484 1
147 1493 1
147 1495 1
147 1519 1
147 1538 2
147 1546 1
147 1549 1
147 1557 1
147 1562 1
147 1566 1
147 1568 1
147 1577 1
147 1587 1
147 1589 1
147 1603 1
147 1607 2
147 1617 1
147 1625 1
147 1642 1
147 1649 1
147 1657 1
147 1660 1
147 1665 1
147 1679 1
147 1703 1
147 1708 1
147 1721 1
147 1725 1
147 1727 1
147 1783 1
147 1801 1
147 1804 1
147 1808 1
147 1816 1
147 1823 1
147 1842 1
147 1856 1
147 1887 1
147 1896 1
147 1919 1
147 1949 1
147 1954 2
147 1978 1
147 1980 1
147 2005 1
147 2015 1
147 2023 1
147 2034 1
147 2065 1
147 2091 1
147 2093 1
147 2096 1
147 2124 1
147 2129 1
147 2134 1
147 2136 1
147 2155 1
147 2160 1
147 2161 1
147 2170 1
147 2178 1
147 2185 1
147 2188 1
147 2196 1
147 2211 1
147 2216 2
147 2238 1
147 2265 1
147 2266 1
147 2291 1
147 2295 14
147 2303 1
148 220 1
148 690 1
148 1261 1
148 1377 1
148 1532 1
148 1937 1
149 37 1
149 42 1
149 112 1
149 216 1
149 253 1
149 291 1
149 366 1
149 408 1
149 439 1
149 442 1
149 476 1
149 506 1
149 615 1
149 779 1
149 980 1
149 1473 1
149 1727 1
149 1739 1
149 1755 1
149 2003 1
149 2014 1
149 2119 1
149 2162 1
150 48 1
150 2294 5
150 2295 8
150 2296 19
150 2297 12
150 2298 8
150 2299 1
150 2300 9
150 2302 9
151 211 1
151 920 1
151 1813 1
152 399 1
152 410 1
152 690 1
152 1980 1
152 2018 1
152 2038 1
152 2295 27
152 2301 4
153 1 3
153 2 9
153 3 3
153 5 12
153 6 9
153 8 6
153 11 2
153 12 1
153 13 1
153 17 2
153 21 1
153 23 2
153 26 2
153 30 2
153 31 14
153 34 13
153 36 1
153 39 6
153 41 1
153 44 1
153 45 2
153 46 3
153 48 6
153 49 9
153 50 10
153 51 2
153 52 3
153 60 1
153 63 11
153 68 7
153 70 4
153 71 8
153 72 4
153 73 1
153 76 1
153 77 1
153 79 2
153 81 1
153 92 3
153 95 2
153 96 1
153 97 6
153 98 1
153 99 4
153 101 3
153 105 6
153 106 1
153 109 2
153 110 3
153 111 4
153 112 2
153 114 1
153 121 9
153 122 1
153 125 1
153 126 4
153 128 1
153 130 3
153 132 4
153 134 7
153 139 3
153 142 5
153 143 9
153 144 2
153 145 1
153 150 1
153 152 1
153 156 1
153 161 1
153 163 1
153 164 2
153 168 1
153 173 3
153 176 7
153 179 3
153 180 5
153 182 4
153 184 3
153 187 2
153 192 1
153 193 8
153 198 1
153 204 1
153 209 1
153 216 2
153 222 1
153 224 11
153 225 1
153 227 3
153 231 1
153 234 2
153 235 1
153 238 5
153 239 2
153 242 1
153 247 3
153 248 1
153 255 1
153 256 1
153 259 2
153 263 1
153 268 1
153 269 1
153 271 1
153 275 2
153 293 1
153 295 1
153 296 1
153 298 1
153 301 1
153 329 1
153 333 3
153 340 3
153 343 1
153 345 1
153 346 3
153 348 1
153 357 3
153 364 2
153 380 1
153 384 2
153 388 10
153 390 1
153 392 1
153 396 1
153 397 2
153 401 1
153 409 1
153 413 2
153 414 4
153 415 1
153 429 3
153 430 3
153 449 1
153 450 4
153 462 2
153 465 1
153 469 1
153 472 1
153 486 1
153 487 1
153 497 1
153 511 1
153 518 1
153 523 1
153 528 1
153 538 1
153 545 1
153 556 1
153 557 1
153 562 2
153 569 1
153 570 3
153 590 1
153 592 2
153 598 3
153 600 1
153 605 1
153 614 1
153 617 1
153 624 1
153 627 2
153 633 1
153 643 3
153 649 3
153 654 2
153 663 1
153 669 1
153 681 1
153 686 1
153 698 1
153 714 1
153 722 1
153 726 1
153 744 1
153 749 1
153 752 1
153 785 1
153 812 1
153 852 2
153 856 1
153 864 1
153 876 1
153 877 1
153 883 1
153 889 1
153 915 1
153 942 1
153 945 1
153 950 1
153 959 1
153 966 1
153 1011 1
153 1022 1
153 1023 1
153 1031 1
153 1032 2
153 1034 1
153 1055 1
153 1086 1
153 1087 2
153 1091 1
153 1093 1
153 1116 1
153 1117 1
153 1149 1
153 1193 1
153 1203 1
153 1225 2
153 1239 1
153 1240 1
153 1243 1
153 1288 1
153 1314 1
153 1331 1
153 1335 2
153 1359 1
153 1362 1
153 1391 1
153 1392 1
153 1393 1
153 1411 1
153 1438 1
153 1442 1
153 1457 2
153 1469 1
153 1474 2
153 1492 1
153 1517 1
153 1542 3
153 1579 1
153 1585 1
153 1612 2
153 1622 1
153 1638 3
153 1639 1
153 1643 2
153 1650 1
153 1689 3
153 1698 1
153 1699 1
153 1729 1
153 1833 1
153 1844 1
153 1889 1
153 1926 2
153 1943 1
153 1951 1
153 1986 1
153 1996 1
153 2016 2
153 2030 1
153 2046 1
153 2116 1
153 2210 3
153 2293 1
154 35 1
154 42 2
154 192 1
154 358 1
154 361 1
154 409 1
154 462 1
154 607 1
154 740 1
154 1689 1
154 1712 1
154 2294 1
154 2295 1
154 2300 5
154 2301 6
154 2302 5
154 2303 5
155 13 1
155 492 1
155 1067 2
155 1089 1
155 1262 1
155 1429 1
155 1437 1
155 1447 1
155 1500 1
155 2294 11
155 2295 3
155 2296 17
155 2297 10
155 2298 14
155 2299 10
155 2300 4
155 2302 1
155 2303 4
156 217 1
156 1280 1
156 2294 2
156 2295 17
156 2296 12
156 2297 12
156 2298 15
156 2299 13
156 2300 1
157 5 1
157 38 1
157 43 1
157 47 4
157 48 1
157 52 1
157 61 1
157 65 1
157 72 2
157 73 1
157 79 1
157 85 1
157 86 1
157 89 1
157 107 1
157 121 1
157 140 1
157 141 1
157 149 1
157 151 2
157 155 1
157 157 1
157 161 1
157 164 1
157 174 2
157 180 1
157 186 1
157 189 1
157 193 1
157 201 1
157 202 1
157 218 1
157 221 1
157 223 1
157 242 1
157 247 1
157 258 1
157 270 3
157 271 1
157 275 2
157 302 1
157 313 2
157 324 1
157 325 1
157 339 1
157 343 1
157 382 1
157 388 2
157 395 1
157 409 1
157 411 1
157 415 1
157 416 1
157 422 1
157 428 1
157 444 1
157 451 1
157 460 2
157 464 1
157 473 1
157 474 1
157 477 1
157 496 1
157 497 1
157 499 1
157 503 1
157 507 1
157 518 1
157 525 1
157 531 1
157 535 1
157 540 1
157 555 1
157 556 1
157 558 3
157 560 1
157 564 1
157 578 1
157 588 1
157 596 1
157 607 3
157 609 1
157 610 1
157 628 1
157 630 2
157 656 1
157 658 1
157 664 1
157 665 1
157 669 1
157 672 1
157 683 1
157 694 1
157 721 1
157 726 2
157 728 1
157 735 1
157 751 1
157 752 1
157 773 1
157 778 1
157 783 1
157 785 1
157 805 1
157 808 1
157 816 2
157 838 1
157 842 5
157 858 1
157 860 1
157 866 1
157 876 1
157 881 2
157 883 1
157 886 1
157 897 1
157 912 1
157 914 1
157 925 1
157 927 1
157 933 1
157 943 1
157 947 1
157 955 1
157 990 1
157 1014 1
157 1015 1
157 1026 1
157 1028 1
157 1061 1
157 1063 2
157 1081 1
157 1098 1
157 1100 2
157 1104 1
157 1106 1
157 1111 1
157 1126 2
157 1130 1
157 1134 1
157 1160 1
157 1163 1
157 1170 1
157 1175 1
157 1177 1
157 1202 1
157 1203 2
157 1215 2
157 1236 1
157 1245 1
157 1267 1
157 1275 1
157 1301 3
157 1309 1
157 1314 2
157 1334 1
157 1335 1
157 1344 1
157 1358 1
157 1361 2
157 1364 1
157 1371 1
157 1373 1
157 1377 1
157 1385 1
157 1403 1
157 1435 1
157 1436 1
157 1448 1
157 1462 1
157 1470 3
157 1478 2
157 1483 1
157 1487 1
157 1495 1
157 1500 3
157 1512 3
157 1528 1
157 1544 1
157 1555 1
157 1556 1
157 1557 1
157 1560 1
157 1562 1
157 1588 1
157 1597 1
157 1632 1
157 1638 1
157 1650 2
157 1651 1
157 1665 2
157 1670 1
157 1689 1
157 1691 1
157 1701 1
157 1721 1
157 1722 3
157 1730 1
157 1734 1
157 1736 1
157 1744 1
157 1745 1
157 1754 1
157 1772 1
157 1791 1
157 1794 1
157 1813 3
157 1815 1
157 1818 1
157 1834 1
157 1851 2
157 1853 1
157 1865 1
157 1876 3
157 1883 1
157 1885 1
157 1890 1
157 1894 1
157 1899 1
157 1910 1
157 1931 3
157 1950 1
157 1964 1
157 1975 1
157 1982 1
157 2015 1
157 2022 1
157 2029 1
157 2034 1
157 2035 1
157 2036 1
157 2037 1
157 2049 1
157 2058 1
157 2072 1
157 2074 1
157 2079 3
157 2110 1
157 2136 1
157 2158 1
157 2164 1
157 2174 1
157 2202 1
157 2217 1
157 2226 2
157 2242 1
157 2249 1
157 2250 1
157 2264 1
157 2265 1
157 2294 1
157 2296 3
157 2297 3
157 2298 2
157 2299 1
157 2301 1
157 2302 2
157 2303 1
158 253 1
158 919 1
158 2294 6
158 2295 3
158 2296 12
158 2297 12
158 2298 12
158 2299 10
158 2300 3
158 2302 6
158 2303 2
159 1 40
159 2 18
159 3 25
159 4 3
159 5 16
159 6 17
159 8 15
159 9 7
159 10 7
159 11 13
159 12 6
159 13 5
159 14 3
159 15 7
159 16 1
159 17 3
159 18 3
159 19 18
159 20 1
159 21 3
159 22 3
159 23 15
159 24 5
159 25 2
159 26 13
159 27 8
159 28 2
159 29 15
159 31 75
159 32 1
159 33 1
159 34 11
159 35 4
159 36 14
159 37 4
159 38 6
159 39 27
159 40 7
159 41 3
159 43 1
159 44 8
159 45 29
159 46 12
159 47 6
159 48 7
159 49 18
159 50 23
159 51 4
159 52 2
159 53 9
159 54 7
159 55 4
159 56 3
159 57 11
159 58 3
159 59 8
159 60 25
159 61 2
159 62 14
159 63 27
159 64 4
159 65 4
159 66 3
159 68 42
159 69 3
159 70 15
159 71 13
159 72 5
159 73 14
159 76 6
159 77 3
159 78 9
159 79 4
159 80 7
159 82 1
159 83 1
159 84 2
159 85 8
159 88 4
159 92 16
159 93 5
159 94 2
159 95 11
159 96 8
159 97 10
159 98 4
159 99 2
159 100 5
159 101 10
159 102 6
159 103 9
159 105 5
159 106 11
159 107 1
159 108 11
159 109 4
159 110 7
159 111 3
159 112 9
159 113 1
159 114 3
159 115 13
159 116 10
159 117 3
159 118 3
159 120 2
159 121 6
159 122 2
159 123 1
159 125 6
159 126 11
159 127 1
159 128 2
159 129 12
159 130 2
159 131 7
159 132 13
159 133 7
159 134 7
159 135 7
159 136 3
159 137 2
159 138 1
159 139 13
159 140 1
159 141 5
159 142 14
159 144 5
159 145 6
159 146 1
159 147 4
159 148 1
159 149 4
159 152 9
159 154 7
159 155 8
159 156 2
159 157 5
159 158 7
159 159 10
159 160 2
159 161 8
159 162 12
159 163 15
159 164 2
159 165 6
159 166 7
159 168 10
159 169 7
159 170 7
159 171 3
159 172 4
159 173 4
159 174 4
159 175 2
159 176 6
159 177 3
159 178 4
159 179 4
159 180 10
159 181 1
159 182 8
159 183 6
159 184 18
159 185 1
159 186 3
159 187 8
159 188 4
159 189 1
159 191 1
159 192 5
159 193 19
159 194 2
159 198 4
159 199 3
159 200 5
159 203 7
159 204 6
159 205 2
159 207 1
159 209 6
159 210 3
159 211 2
159 212 3
159 214 2
159 215 2
159 216 7
159 217 5
159 220 3
159 221 2
159 222 5
159 223 1
159 224 8
159 225 3
159 226 5
159 227 5
159 229 11
159 230 1
159 231 7
159 235 3
159 236 2
159 237 3
159 238 19
159 239 8
159 240 1
159 242 4
159 243 2
159 244 3
159 245 3
159 246 11
159 247 9
159 248 8
159 250 1
159 251 2
159 252 2
159 253 2
159 254 3
159 255 1
159 256 3
159 258 1
159 259 10
159 260 1
159 261 4
159 262 3
159 263 3
159 265 3
159 266 8
159 267 3
159 268 9
159 269 7
159 271 4
159 272 1
159 273 3
159 274 4
159 275 2
159 276 1
159 277 6
159 279 1
159 281 1
159 283 2
159 286 2
159 288 6
159 289 5
159 290 6
159 291 5
159 292 1
159 295 3
159 296 2
159 297 4
159 298 1
159 299 2
159 300 2
159 301 4
159 302 8
159 303 2
159 304 6
159 306 1
159 307 4
159 310 2
159 311 4
159 312 3
159 313 2
159 314 6
159 315 2
159 316 3
159 317 3
159 318 6
159 319 10
159 320 5
159 322 4
159 323 1
159 324 5
159 325 1
159 326 12
159 327 2
159 330 1
159 333 7
159 334 1
159 335 1
159 336 3
159 337 3
159 340 1
159 341 1
159 342 3
159 343 4
159 345 4
159 346 12
159 347 1
159 348 8
159 349 9
159 350 4
159 351 1
159 352 3
159 353 6
159 354 1
159 355 1
159 357 4
159 359 2
159 360 2
159 362 4
159 363 4
159 364 3
159 365 1
159 366 1
159 367 1
159 368 2
159 370 1
159 371 3
159 372 3
159 373 3
159 374 1
159 375 1
159 377 2
159 378 2
159 379 2
159 382 1
159 383 3
159 384 11
159 386 2
159 388 6
159 389 3
159 390 1
159 392 6
159 393 1
159 396 12
159 397 11
159 398 7
159 399 1
159 400 4
159 401 6
159 402 1
159 404 2
159 405 5
159 408 4
159 409 25
159 413 6
159 414 10
159 415 1
159 418 2
159 420 5
159 421 2
159 423 5
159 424 5
159 425 1
159 426 2
159 429 4
159 430 6
159 432 2
159 434 7
159 435 1
159 437 3
159 438 1
159 439 4
159 440 7
159 441 1
159 443 4
159 444 6
159 445 6
159 447 2
159 448 9
159 449 2
159 450 7
159 451 1
159 452 1
159 453 1
159 455 5
159 456 4
159 457 1
159 458 5
159 459 1
159 462 9
159 463 3
159 465 4
159 466 3
159 467 1
159 468 1
159 469 6
159 470 1
159 471 2
159 472 1
159 473 8
159 474 2
159 477 5
159 478 7
159 479 2
159 481 2
159 485 4
159 486 1
159 488 10
159 490 1
159 491 1
159 492 3
159 493 4
159 494 1
159 496 3
159 497 13
159 498 1
159 501 2
159 502 17
159 503 1
159 504 3
159 506 1
159 507 3
159 509 4
159 510 5
159 511 15
159 513 4
159 514 1
159 515 1
159 517 3
159 518 12
159 519 1
159 520 1
159 521 1
159 522 5
159 523 3
159 524 12
159 526 3
159 527 2
159 528 10
159 530 1
159 531 8
159 532 1
159 534 3
159 538 1
159 541 1
159 544 2
159 545 4
159 546 3
159 547 2
159 548 1
159 550 2
159 551 7
159 552 5
159 553 5
159 555 5
159 556 3
159 557 8
159 558 2
159 559 1
159 560 1
159 561 2
159 562 12
159 563 1
159 565 3
159 567 5
159 568 1
159 569 17
159 570 14
159 571 2
159 574 1
159 575 11
159 576 12
159 577 1
159 578 4
159 579 2
159 580 1
159 582 1
159 585 3
159 586 1
159 587 2
159 588 2
159 589 5
159 590 1
159 591 3
159 592 4
159 593 1
159 594 1
159 595 3
159 596 1
159 598 6
159 599 1
159 601 1
159 602 7
159 603 4
159 604 3
159 605 4
159 608 3
159 609 1
159 611 4
159 613 7
159 615 1
159 616 1
159 619 1
159 620 3
159 621 3
159 622 1
159 623 2
159 624 7
159 625 1
159 627 2
159 628 1
159 631 1
159 633 8
159 634 1
159 635 1
159 637 1
159 638 2
159 640 1
159 641 1
159 642 1
159 643 9
159 647 3
159 648 4
159 649 8
159 650 2
159 651 1
159 652 2
159 654 12
159 655 1
159 658 4
159 659 1
159 660 1
159 661 1
159 662 1
159 663 5
159 664 2
159 665 2
159 666 5
159 670 4
159 671 4
159 672 2
159 674 1
159 675 9
159 676 6
159 677 2
159 679 1
159 681 4
159 683 2
159 684 1
159 685 1
159 686 3
159 687 1
159 688 15
159 690 1
159 691 1
159 692 9
159 694 1
159 696 3
159 698 3
159 700 2
159 701 1
159 703 3
159 704 2
159 705 1
159 706 8
159 707 2
159 709 1
159 710 11
159 711 4
159 712 4
159 713 5
159 714 9
159 716 2
159 718 5
159 719 1
159 721 1
159 722 1
159 724 2
159 725 5
159 726 3
159 728 1
159 729 4
159 731 4
159 732 3
159 733 5
159 734 8
159 739 2
159 741 1
159 743 1
159 744 5
159 746 3
159 747 3
159 749 3
159 750 4
159 751 3
159 752 2
159 754 4
159 758 2
159 761 1
159 762 3
159 763 1
159 765 7
159 766 3
159 767 3
159 768 1
159 770 2
159 773 2
159 775 2
159 776 3
159 777 5
159 778 1
159 779 1
159 781 3
159 782 1
159 783 10
159 785 1
159 787 1
159 788 2
159 789 1
159 790 3
159 792 2
159 793 2
159 794 1
159 796 2
159 797 1
159 798 6
159 799 1
159 801 2
159 803 2
159 806 1
159 807 1
159 808 1
159 811 1
159 814 1
159 816 1
159 819 3
159 820 2
159 821 1
159 822 3
159 823 1
159 824 1
159 825 1
159 830 9
159 833 1
159 834 4
159 836 6
159 839 3
159 841 5
159 846 1
159 847 2
159 848 3
159 849 2
159 850 2
159 851 2
159 852 9
159 860 1
159 861 1
159 862 3
159 863 1
159 864 9
159 868 1
159 873 2
159 876 4
159 877 1
159 879 2
159 881 1
159 882 1
159 889 8
159 894 1
159 897 5
159 898 1
159 899 1
159 900 2
159 902 2
159 903 3
159 907 2
159 908 1
159 909 1
159 912 1
159 914 1
159 915 1
159 917 3
159 918 2
159 919 3
159 925 1
159 926 1
159 927 1
159 932 5
159 934 1
159 935 1
159 937 1
159 940 1
159 941 4
159 946 4
159 947 1
159 948 3
159 950 8
159 953 1
159 955 3
159 957 1
159 959 2
159 961 1
159 963 1
159 964 1
159 965 5
159 966 3
159 967 1
159 969 2
159 972 1
159 975 1
159 976 1
159 977 1
159 982 6
159 986 2
159 989 5
159 994 1
159 996 1
159 997 2
159 998 2
159 999 3
159 1001 3
159 1005 8
159 1007 1
159 1008 3
159 1010 1
159 1011 1
159 1014 1
159 1016 1
159 1018 2
159 1019 2
159 1020 2
159 1021 2
159 1023 3
159 1026 3
159 1031 7
159 1032 4
159 1033 1
159 1034 3
159 1038 2
159 1039 1
159 1041 3
159 1042 1
159 1043 1
159 1044 3
159 1046 2
159 1048 5
159 1054 3
159 1055 1
159 1058 4
159 1065 1
159 1067 1
159 1068 2
159 1072 3
159 1073 1
159 1074 1
159 1075 1
159 1082 1
159 1083 1
159 1086 7
159 1087 5
159 1088 3
159 1089 2
159 1094 1
159 1095 1
159 1098 1
159 1100 1
159 1102 1
159 1108 1
159 1111 1
159 1112 6
159 1115 2
159 1116 1
159 1118 3
159 1120 2
159 1125 1
159 1127 3
159 1132 3
159 1134 1
159 1135 2
159 1136 2
159 1137 2
159 1138 1
159 1139 1
159 1140 1
159 1141 2
159 1142 1
159 1143 2
159 1145 3
159 1146 1
159 1149 1
159 1150 2
159 1151 1
159 1152 4
159 1153 1
159 1154 1
159 1156 2
159 1157 1
159 1158 1
159 1159 1
159 1161 1
159 1165 1
159 1168 2
159 1170 1
159 1171 6
159 1172 3
159 1175 6
159 1179 4
159 1187 3
159 1188 2
159 1189 3
159 1190 3
159 1191 2
159 1198 1
159 1202 4
159 1203 3
159 1205 3
159 1208 1
159 1209 3
159 1212 1
159 1213 1
159 1215 2
159 1216 3
159 1217 1
159 1218 1
159 1220 4
159 1225 2
159 1226 1
159 1228 4
159 1229 1
159 1231 1
159 1232 1
159 1234 1
159 1236 3
159 1237 1
159 1239 3
159 1240 2
159 1241 1
159 1243 3
159 1244 3
159 1248 2
159 1250 1
159 1254 1
159 1259 5
159 1260 1
159 1261 1
159 1262 1
159 1263 2
159 1266 1
159 1267 3
159 1268 1
159 1269 2
159 1272 1
159 1273 1
159 1275 3
159 1276 1
159 1277 4
159 1279 4
159 1280 3
159 1285 1
159 1291 4
159 1294 2
159 1295 1
159 1296 1
159 1299 1
159 1301 1
159 1303 7
159 1304 1
159 1310 8
159 1314 4
159 1316 1
159 1317 5
159 1318 2
159 1321 1
159 1322 1
159 1323 1
159 1326 3
159 1329 4
159 1330 1
159 1334 1
159 1335 4
159 1336 1
159 1338 1
159 1339 2
159 1340 3
159 1344 4
159 1345 1
159 1347 3
159 1348 1
159 1352 2
159 1353 1
159 1355 1
159 1357 2
159 1359 5
159 1363 5
159 1367 2
159 1368 1
159 1369 2
159 1370 2
159 1372 2
159 1373 1
159 1374 4
159 1378 1
159 1383 1
159 1384 1
159 1385 1
159 1387 1
159 1392 1
159 1393 3
159 1395 2
159 1399 1
159 1409 1
159 1410 2
159 1411 7
159 1412 1
159 1419 1
159 1423 1
159 1426 1
159 1427 3
159 1432 1
159 1434 1
159 1436 1
159 1438 4
159 1442 1
159 1445 1
159 1446 2
159 1456 1
159 1459 1
159 1460 2
159 1464 3
159 1469 8
159 1472 5
159 1474 2
159 1475 1
159 1476 3
159 1477 1
159 1480 1
159 1483 3
159 1488 2
159 1491 1
159 1492 2
159 1493 2
159 1495 2
159 1497 1
159 1498 3
159 1504 1
159 1505 1
159 1506 1
159 1508 2
159 1509 3
159 1510 3
159 1513 1
159 1514 2
159 1520 1
159 1521 1
159 1524 2
159 1526 3
159 1527 1
159 1531 4
159 1542 7
159 1545 2
159 1546 3
159 1548 1
159 1549 3
159 1552 1
159 1553 1
159 1558 1
159 1560 1
159 1563 4
159 1567 2
159 1570 1
159 1573 1
159 1577 1
159 1578 2
159 1579 3
159 1580 2
159 1582 2
159 1583 1
159 1584 1
159 1591 1
159 1592 1
159 1597 2
159 1598 2
159 1606 1
159 1608 1
159 1609 1
159 1611 2
159 1615 1
159 1616 1
159 1617 1
159 1621 2
159 1623 1
159 1624 2
159 1627 1
159 1629 2
159 1631 1
159 1632 1
159 1635 1
159 1636 2
159 1638 7
159 1639 4
159 1640 1
159 1641 2
159 1643 16
159 1650 3
159 1651 2
159 1655 1
159 1656 1
159 1659 1
159 1663 1
159 1667 1
159 1670 1
159 1671 5
159 1672 1
159 1673 1
159 1678 1
159 1679 1
159 1683 1
159 1685 1
159 1688 1
159 1689 6
159 1690 2
159 1694 1
159 1695 1
159 1707 2
159 1710 3
159 1715 2
159 1717 1
159 1718 1
159 1720 1
159 1724 1
159 1730 1
159 1734 1
159 1735 4
159 1738 1
159 1747 2
159 1749 1
159 1750 3
159 1754 3
159 1755 1
159 1756 1
159 1757 1
159 1762 1
159 1763 2
159 1770 3
159 1774 3
159 1776 1
159 1777 1
159 1780 1
159 1782 1
159 1783 1
159 1784 1
159 1791 4
159 1792 1
159 1804 1
159 1806 1
159 1811 1
159 1815 1
159 1817 1
159 1820 1
159 1824 3
159 1826 1
159 1827 5
159 1828 4
159 1829 2
159 1830 1
159 1834 1
159 1839 1
159 1840 1
159 1842 1
159 1843 2
159 1844 1
159 1847 1
159 1849 2
159 1850 10
159 1851 2
159 1854 1
159 1861 1
159 1862 2
159 1864 2
159 1870 4
159 1871 1
159 1877 2
159 1880 1
159 1881 1
159 1883 3
159 1886 1
159 1888 1
159 1892 2
159 1896 2
159 1901 1
159 1902 3
159 1905 1
159 1910 2
159 1915 2
159 1916 1
159 1920 1
159 1922 3
159 1926 4
159 1933 1
159 1936 1
159 1937 1
159 1945 1
159 1956 3
159 1957 1
159 1961 2
159 1964 1
159 1965 2
159 1966 1
159 1968 1
159 1978 2
159 1979 2
159 1981 2
159 1983 1
159 1989 1
159 1994 1
159 2004 3
159 2006 1
159 2008 2
159 2013 2
159 2016 5
159 2020 1
159 2021 1
159 2025 1
159 2028 1
159 2029 1
159 2030 2
159 2037 1
159 2040 1
159 2041 1
159 2066 1
159 2067 1
159 2068 1
159 2070 1
159 2071 1
159 2072 1
159 2074 1
159 2077 2
159 2080 1
159 2088 1
159 2097 1
159 2100 2
159 2122 1
159 2128 1
159 2135 1
159 2141 2
159 2144 1
159 2149 1
159 2152 1
159 2157 1
159 2158 2
159 2165 1
159 2176 1
159 2187 1
159 2201 1
159 2210 2
159 2218 1
159 2228 1
159 2229 1
159 2231 1
159 2235 1
159 2245 1
159 2254 1
159 2257 1
159 2258 5
159 2263 1
159 2268 1
159 2271 4
159 2279 2
159 2288 3
159 2289 1
159 2292 1
159 2295 1
159 2296 1
159 2299 1
159 2301 1
159 2303 2
160 1 1
160 2 1
160 3 1
160 4 2
160 6 2
160 9 2
160 12 1
160 13 1
160 17 2
160 18 1
160 20 1
160 21 1
160 24 2
160 25 1
160 26 1
160 27 1
160 28 2
160 29 1
160 30 1
160 40 1
160 42 1
160 45 3
160 46 1
160 47 4
160 54 3
160 56 1
160 57 1
160 69 1
160 70 1
160 73 1
160 80 2
160 88 1
160 91 1
160 92 2
160 96 1
160 99 1
160 101 3
160 102 2
160 103 2
160 105 1
160 110 1
160 112 3
160 117 1
160 125 1
160 128 2
160 129 1
160 130 1
160 131 1
160 133 1
160 140 1
160 157 2
160 165 1
160 169 1
160 171 1
160 178 1
160 180 2
160 190 1
160 192 1
160 195 1
160 196 1
160 197 1
160 198 1
160 199 1
160 203 1
160 208 2
160 211 1
160 215 1
160 219 1
160 220 2
160 222 1
160 226 2
160 230 1
160 237 1
160 238 1
160 241 1
160 244 1
160 245 1
160 250 1
160 263 1
160 268 1
160 270 1
160 271 1
160 279 2
160 281 1
160 289 1
160 293 1
160 311 1
160 312 1
160 314 1
160 316 2
160 318 1
160 319 1
160 320 1
160 321 1
160 324 2
160 336 1
160 342 1
160 343 2
160 348 1
160 349 1
160 352 1
160 355 1
160 358 2
160 359 1
160 362 2
160 363 1
160 366 1
160 367 1
160 371 1
160 373 1
160 383 1
160 388 1
160 392 2
160 393 1
160 399 1
160 403 1
160 404 1
160 405 1
160 410 1
160 414 1
160 415 1
160 426 1
160 432 2
160 436 1
160 438 2
160 439 1
160 443 1
160 456 1
160 460 2
160 461 1
160 466 1
160 470 2
160 478 1
160 482 1
160 485 1
160 486 1
160 487 2
160 491 1
160 495 1
160 505 1
160 514 1
160 518 2
160 531 1
160 536 1
160 542 1
160 543 1
160 544 1
160 545 1
160 555 1
160 557 1
160 570 1
160 571 1
160 574 1
160 582 1
160 585 1
160 593 1
160 597 1
160 598 1
160 599 1
160 600 2
160 601 1
160 611 1
160 612 1
160 613 1
160 618 1
160 619 1
160 620 1
160 622 1
160 627 1
160 628 1
160 658 2
160 661 1
160 662 2
160 665 1
160 667 2
160 670 2
160 671 1
160 680 1
160 694 1
160 702 1
160 710 1
160 713 1
160 717 1
160 723 1
160 726 1
160 736 1
160 741 1
160 744 1
160 749 1
160 754 1
160 760 1
160 769 1
160 770 1
160 771 1
160 775 1
160 776 1
160 783 1
160 784 1
160 785 1
160 786 1
160 787 2
160 794 1
160 799 1
160 816 1
160 818 1
160 819 1
160 827 1
160 834 1
160 839 1
160 850 1
160 851 1
160 864 2
160 868 1
160 869 1
160 872 2
160 873 1
160 877 1
160 883 1
160 884 2
160 890 1
160 892 1
160 900 1
160 910 1
160 911 1
160 917 1
160 923 1
160 925 1
160 928 1
160 935 1
160 966 1
160 967 1
160 968 1
160 970 1
160 975 1
160 976 1
160 982 1
160 984 1
160 985 1
160 986 1
160 989 1
160 996 1
160 998 1
160 1020 1
160 1029 1
160 1033 1
160 1040 1
160 1041 1
160 1044 1
160 1049 1
160 1054 1
160 1055 1
160 1058 1
160 1070 1
160 1080 3
160 1085 2
160 1086 1
160 1087 1
160 1094 2
160 1109 1
160 1111 2
160 1121 1
160 1134 1
160 1135 1
160 1141 1
160 1146 1
160 1153 1
160 1158 1
160 1171 1
160 1178 1
160 1185 1
160 1186 1
160 1191 1
160 1205 1
160 1211 1
160 1213 1
160 1214 1
160 1215 1
160 1218 1
160 1231 1
160 1241 1
160 1244 1
160 1252 1
160 1255 1
160 1256 1
160 1277 1
160 1292 1
160 1304 1
160 1309 1
160 1311 1
160 1314 1
160 1317 1
160 1322 1
160 1325 1
160 1329 1
160 1332 1
160 1336 2
160 1348 1
160 1356 1
160 1372 1
160 1376 1
160 1387 1
160 1390 1
160 1405 1
160 1412 1
160 1429 1
160 1440 1
160 1443 1
160 1446 1
160 1451 2
160 1457 1
160 1458 1
160 1460 2
160 1461 1
160 1467 1
160 1475 1
160 1476 1
160 1477 1
160 1493 1
160 1497 1
160 1499 1
160 1524 2
160 1531 1
160 1538 1
160 1540 1
160 1554 1
160 1557 1
160 1559 1
160 1573 1
160 1582 2
160 1588 1
160 1600 1
160 1618 1
160 1620 1
160 1624 1
160 1631 1
160 1632 1
160 1633 1
160 1634 1
160 1638 2
160 1643 1
160 1646 1
160 1653 1
160 1663 1
160 1672 1
160 1686 1
160 1689 1
160 1704 1
160 1710 1
160 1716 1
160 1722 1
160 1726 1
160 1730 1
160 1731 1
160 1736 1
160 1743 1
160 1744 1
160 1759 1
160 1761 1
160 1780 1
160 1784 1
160 1796 2
160 1816 1
160 1831 1
160 1855 1
160 1858 1
160 1862 1
160 1876 1
160 1890 1
160 1893 1
160 1905 1
160 1913 1
160 1926 1
160 1946 1
160 1952 1
160 1961 1
160 1964 1
160 2004 1
160 2016 1
160 2020 1
160 2062 1
160 2076 1
160 2087 1
160 2088 1
160 2089 1
160 2103 1
160 2140 1
160 2146 1
160 2147 1
160 2156 1
160 2186 1
160 2213 1
160 2235 1
160 2274 1
160 2283 2
160 2289 1
160 2294 89
160 2295 16
160 2296 55
160 2297 63
160 2298 58
160 2299 43
160 2300 42
160 2301 17
160 2302 22
160 2303 22
161 421 1
161 1600 1
161 2294 6
161 2296 15
161 2297 13
161 2298 26
161 2299 6
161 2300 1
161 2301 1
161 2302 1
161 2303 1
162 9 1
162 20 1
162 26 1
162 27 1
162 44 1
162 46 1
162 54 1
162 72 1
162 74 2
162 87 1
162 96 1
162 97 1
162 103 1
162 124 1
162 126 1
162 130 1
162 152 1
162 184 1
162 198 2
162 205 1
162 257 1
162 263 1
162 264 1
162 265 1
162 282 1
162 336 1
162 392 1
162 396 1
162 420 1
162 439 1
162 441 1
162 468 1
162 479 1
162 481 1
162 490 1
162 509 1
162 564 1
162 604 1
162 624 1
162 638 1
162 659 1
162 666 1
162 681 1
162 712 1
162 732 1
162 758 1
162 762 1
162 787 1
162 819 1
162 872 1
162 895 1
162 931 2
162 934 1
162 959 2
162 971 1
162 974 1
162 1008 1
162 1010 1
162 1061 1
162 1065 1
162 1113 1
162 1175 1
162 1190 1
162 1191 1
162 1194 1
162 1207 2
162 1253 1
162 1300 1
162 1324 1
162 1335 1
162 1342 1
162 1361 1
162 1416 1
162 1496 1
162 1506 1
162 1546 1
162 1614 1
162 1650 1
162 1732 1
162 1751 1
162 1807 1
162 1838 1
162 1850 1
162 1869 1
162 1899 1
162 1936 1
162 1946 1
162 1960 1
162 2043 1
162 2053 1
162 2084 1
162 2119 1
162 2122 1
162 2165 1
162 2188 1
162 2205 1
162 2254 1
162 2266 1
162 2294 31
162 2295 29
162 2296 7
162 2297 13
162 2299 7
162 2300 31
162 2301 20
162 2302 25
162 2303 25
163 13 1
163 58 1
163 67 1
163 70 1
163 76 1
163 78 1
163 150 2
163 193 1
163 327 1
163 340 1
163 409 1
163 456 1
163 532 1
163 548 1
163 551 1
163 596 1
163 645 1
163 688 1
163 814 1
163 818 1
163 902 1
163 932 1
163 942 1
163 948 1
163 1173 1
163 1226 1
163 1363 1
163 1423 1
163 1532 1
163 1569 1
163 1809 1
163 2294 8
163 2295 1
163 2296 4
163 2297 10
163 2298 6
163 2299 2
163 2300 10
163 2301 5
163 2302 5
163 2303 1
164 2 1
164 3 1
164 4 3
164 7 1
164 10 1
164 13 1
164 15 1
164 16 1
164 17 1
164 20 1
164 26 1
164 28 1
164 34 3
164 37 2
164 43 1
164 44 1
164 46 1
164 47 2
164 48 3
164 49 1
164 50 1
164 51 1
164 52 1
164 56 1
164 59 1
164 70 1
164 72 2
164 75 1
164 79 1
164 82 2
164 88 1
164 97 3
164 103 1
164 105 2
164 113 1
164 118 1
164 119 1
164 123 1
164 125 1
164 127 1
164 130 1
164 132 1
164 136 1
164 139 1
164 142 1
164 144 1
164 146 1
164 147 2
164 153 1
164 156 1
164 157 1
164 163 1
164 172 1
164 178 1
164 179 1
164 180 1
164 187 1
164 189 1
164 192 1
164 198 1
164 200 1
164 205 2
164 211 1
164 214 2
164 215 1
164 216 4
164 218 1
164 220 1
164 221 1
164 222 1
164 226 1
164 230 1
164 236 1
164 239 1
164 245 1
164 248 1
164 255 1
164 258 1
164 262 1
164 269 1
164 270 2
164 272 1
164 274 1
164 280 1
164 282 1
164 284 1
164 285 1
164 305 1
164 308 1
164 315 1
164 320 1
164 321 1
164 328 1
164 331 1
164 333 1
164 342 1
164 348 1
164 349 1
164 352 1
164 353 1
164 354 1
164 355 1
164 363 1
164 365 1
164 369 1
164 370 1
164 373 1
164 378 1
164 379 1
164 384 1
164 387 1
164 396 2
164 397 1
164 409 1
164 414 1
164 415 2
164 425 1
164 436 1
164 448 1
164 452 1
164 457 1
164 470 1
164 473 1
164 482 3
164 488 1
164 495 1
164 508 1
164 509 2
164 511 1
164 515 2
164 516 1
164 517 2
164 522 2
164 524 1
164 535 1
164 539 1
164 541 1
164 546 1
164 549 1
164 554 1
164 559 1
164 560 1
164 562 2
164 574 1
164 577 1
164 586 1
164 593 2
164 601 1
164 609 2
164 616 1
164 627 1
164 628 1
164 629 1
164 630 1
164 641 1
164 646 1
164 647 1
164 650 1
164 662 1
164 665 1
164 668 1
164 673 1
164 675 1
164 678 1
164 679 1
164 680 1
164 682 1
164 684 1
164 689 1
164 690 1
164 695 1
164 699 1
164 701 1
164 703 1
164 716 1
164 719 1
164 725 1
164 727 1
164 740 1
164 744 1
164 748 1
164 749 2
164 753 1
164 757 1
164 759 1
164 765 1
164 769 1
164 775 2
164 777 3
164 778 1
164 782 1
164 791 1
164 795 2
164 798 1
164 805 1
164 807 1
164 808 1
164 809 1
164 813 1
164 826 2
164 831 1
164 840 2
164 842 1
164 844 1
164 847 1
164 855 1
164 857 2
164 861 2
164 864 1
164 866 1
164 868 1
164 869 1
164 871 1
164 878 1
164 880 1
164 883 1
164 892 1
164 915 1
164 918 1
164 924 1
164 928 2
164 929 1
164 932 1
164 933 1
164 946 1
164 947 1
164 948 1
164 950 2
164 952 1
164 966 1
164 972 1
164 973 1
164 976 1
164 977 1
164 984 2
164 986 1
164 995 1
164 997 2
164 999 1
164 1006 1
164 1010 1
164 1014 1
164 1015 1
164 1017 1
164 1018 1
164 1019 1
164 1021 1
164 1023 2
164 1029 1
164 1031 1
164 1038 1
164 1041 1
164 1044 1
164 1045 1
164 1048 1
164 1053 1
164 1055 1
164 1057 1
164 1062 1
164 1065 1
164 1068 1
164 1070 1
164 1082 1
164 1085 1
164 1087 1
164 1089 1
164 1097 1
164 1102 1
164 1105 1
164 1110 2
164 1112 1
164 1116 1
164 1126 1
164 1129 1
164 1130 1
164 1136 1
164 1138 1
164 1143 1
164 1156 1
164 1159 1
164 1162 1
164 1165 2
164 1171 1
164 1174 1
164 1176 1
164 1186 1
164 1187 1
164 1188 3
164 1190 1
164 1193 1
164 1206 1
164 1225 1
164 1230 1
164 1231 1
164 1233 1
164 1234 1
164 1243 1
164 1259 1
164 1280 1
164 1281 1
164 1294 1
164 1299 2
164 1300 1
164 1305 1
164 1307 1
164 1316 1
164 1326 1
164 1329 1
164 1334 1
164 1342 2
164 1344 2
164 1345 1
164 1348 1
164 1349 1
164 1350 1
164 1352 1
164 1356 1
164 1359 1
164 1364 1
164 1366 1
164 1369 1
164 1370 1
164 1371 1
164 1374 1
164 1376 1
164 1384 1
164 1390 1
164 1394 1
164 1395 1
164 1401 1
164 1408 1
164 1411 1
164 1429 1
164 1430 1
164 1433 1
164 1440 1
164 1447 1
164 1449 1
164 1452 1
164 1453 1
164 1456 1
164 1464 1
164 1478 1
164 1488 1
164 1495 1
164 1496 1
164 1500 1
164 1507 1
164 1522 1
164 1525 2
164 1527 1
164 1535 1
164 1537 1
164 1554 1
164 1558 1
164 1576 1
164 1582 1
164 1583 1
164 1586 1
164 1590 1
164 1597 1
164 1605 1
164 1616 1
164 1630 1
164 1633 1
164 1639 1
164 1645 2
164 1652 1
164 1655 1
164 1657 1
164 1663 2
164 1665 1
164 1669 1
164 1678 1
164 1687 1
164 1690 2
164 1700 1
164 1714 1
164 1717 1
164 1729 1
164 1730 1
164 1734 1
164 1737 1
164 1749 1
164 1751 1
164 1755 1
164 1764 1
164 1766 1
164 1771 1
164 1774 1
164 1777 1
164 1778 1
164 1785 1
164 1793 1
164 1795 1
164 1802 1
164 1803 1
164 1805 1
164 1806 1
164 1812 1
164 1814 2
164 1827 1
164 1828 1
164 1853 1
164 1857 1
164 1859 1
164 1863 1
164 1868 1
164 1885 1
164 1893 1
164 1898 1
164 1900 1
164 1912 1
164 1916 1
164 1918 1
164 1921 1
164 1927 1
164 1931 1
164 1934 1
164 1942 1
164 1950 1
164 1953 1
164 1958 1
164 1962 1
164 1973 1
164 1978 1
164 1979 1
164 1981 1
164 1983 1
164 1993 1
164 2000 1
164 2002 1
164 2007 1
164 2008 1
164 2011 1
164 2013 1
164 2036 1
164 2038 1
164 2040 1
164 2058 1
164 2063 1
164 2073 1
164 2074 1
164 2103 1
164 2114 1
164 2115 1
164 2117 1
164 2118 1
164 2122 1
164 2134 1
164 2141 1
164 2144 1
164 2151 1
164 2154 1
164 2159 1
164 2180 1
164 2184 1
164 2203 1
164 2220 1
164 2224 1
164 2232 1
164 2245 1
164 2253 1
164 2264 1
164 2274 1
164 2285 1
164 2292 1
164 2294 3
164 2295 1
164 2296 2
164 2297 2
164 2298 2
164 2299 2
164 2300 2
164 2302 1
165 747 1
165 2294 2
165 2296 11
165 2297 24
165 2298 19
165 2299 7
165 2302 1
165 2303 2
166 1257 1
167 1 36
167 2 15
167 3 16
167 4 4
167 5 21
167 6 12
167 8 16
167 9 4
167 10 2
167 11 13
167 12 6
167 13 6
167 15 5
167 17 4
167 19 14
167 21 3
167 22 3
167 23 26
167 24 2
167 25 1
167 26 15
167 27 12
167 28 1
167 29 13
167 30 1
167 31 47
167 34 15
167 35 4
167 36 9
167 37 2
167 38 5
167 39 17
167 40 3
167 41 2
167 42 2
167 43 1
167 44 6
167 45 23
167 46 17
167 47 6
167 48 5
167 49 15
167 50 20
167 51 8
167 52 2
167 53 4
167 54 4
167 55 1
167 56 4
167 57 7
167 58 2
167 59 10
167 60 28
167 61 5
167 62 15
167 63 32
167 64 6
167 65 2
167 66 3
167 68 32
167 69 5
167 70 14
167 71 23
167 72 9
167 73 21
167 74 4
167 75 1
167 76 9
167 77 3
167 78 11
167 79 6
167 80 4
167 81 2
167 84 4
167 85 8
167 88 7
167 89 1
167 92 16
167 93 4
167 95 10
167 96 6
167 97 8
167 98 5
167 99 6
167 100 7
167 101 12
167 102 8
167 103 4
167 105 4
167 106 10
167 108 4
167 109 19
167 110 5
167 111 7
167 112 16
167 113 2
167 114 4
167 115 11
167 116 10
167 117 3
167 120 3
167 121 17
167 122 1
167 125 8
167 126 20
167 127 3
167 128 3
167 129 8
167 130 3
167 131 7
167 132 7
167 133 5
167 134 5
167 135 1
167 136 1
167 137 7
167 138 3
167 139 15
167 140 4
167 141 1
167 142 9
167 144 2
167 145 8
167 147 6
167 148 2
167 149 3
167 151 1
167 152 8
167 154 4
167 155 8
167 156 6
167 157 7
167 158 9
167 159 8
167 160 1
167 161 5
167 162 3
167 163 17
167 164 6
167 165 2
167 166 6
167 168 4
167 169 6
167 170 1
167 171 6
167 172 3
167 173 2
167 174 4
167 176 9
167 177 2
167 178 7
167 179 5
167 180 7
167 181 4
167 182 6
167 183 7
167 184 22
167 185 1
167 187 17
167 188 1
167 189 1
167 192 1
167 193 14
167 194 3
167 195 2
167 198 1
167 200 1
167 201 1
167 203 8
167 204 9
167 205 8
167 206 2
167 207 4
167 208 3
167 209 6
167 210 1
167 211 2
167 212 2
167 214 5
167 215 1
167 216 11
167 217 11
167 220 2
167 222 9
167 223 1
167 224 5
167 225 7
167 227 7
167 228 1
167 229 14
167 230 7
167 231 12
167 233 1
167 235 1
167 236 1
167 238 24
167 239 9
167 240 4
167 241 1
167 242 6
167 243 3
167 244 2
167 246 12
167 247 14
167 248 6
167 249 1
167 250 2
167 251 1
167 252 1
167 253 6
167 254 5
167 255 2
167 256 3
167 257 1
167 258 4
167 259 6
167 260 1
167 261 5
167 262 3
167 263 7
167 264 4
167 265 2
167 266 9
167 267 4
167 268 10
167 269 12
167 271 9
167 273 3
167 274 5
167 275 2
167 276 4
167 277 1
167 284 1
167 286 1
167 287 1
167 288 8
167 289 3
167 290 6
167 291 5
167 293 2
167 295 1
167 297 1
167 298 7
167 300 4
167 301 8
167 302 4
167 304 1
167 306 2
167 308 2
167 309 2
167 310 4
167 311 1
167 312 4
167 313 3
167 314 9
167 315 2
167 318 7
167 319 9
167 320 8
167 322 6
167 323 1
167 324 4
167 325 1
167 326 5
167 330 1
167 332 11
167 333 15
167 334 1
167 336 5
167 337 2
167 338 1
167 341 1
167 342 2
167 343 7
167 345 6
167 346 11
167 348 6
167 349 6
167 350 2
167 353 8
167 355 2
167 356 2
167 357 4
167 360 1
167 362 5
167 364 1
167 367 7
167 369 4
167 370 2
167 372 1
167 373 4
167 377 1
167 378 1
167 379 5
167 380 4
167 382 1
167 383 2
167 384 9
167 385 2
167 386 3
167 387 2
167 388 6
167 389 3
167 392 1
167 393 2
167 394 1
167 396 13
167 397 10
167 398 6
167 399 2
167 400 5
167 401 2
167 402 1
167 404 11
167 405 5
167 407 1
167 408 9
167 409 31
167 412 2
167 413 8
167 414 9
167 415 1
167 418 1
167 420 5
167 421 4
167 423 3
167 424 4
167 429 5
167 430 10
167 434 6
167 435 1
167 437 3
167 438 2
167 439 5
167 440 4
167 441 1
167 443 4
167 444 2
167 445 8
167 446 5
167 447 1
167 448 5
167 449 6
167 450 5
167 453 1
167 455 2
167 456 7
167 457 1
167 458 4
167 459 2
167 461 1
167 462 8
167 464 1
167 465 3
167 466 2
167 467 1
167 469 7
167 472 3
167 473 2
167 474 1
167 477 4
167 482 1
167 485 3
167 487 5
167 488 8
167 491 2
167 492 3
167 493 4
167 494 1
167 495 3
167 497 7
167 498 3
167 501 4
167 502 7
167 504 5
167 505 1
167 506 9
167 507 2
167 509 2
167 510 4
167 511 14
167 513 3
167 514 3
167 517 5
167 518 3
167 519 1
167 520 1
167 521 1
167 522 4
167 523 4
167 524 14
167 526 2
167 527 3
167 528 11
167 529 1
167 530 1
167 531 2
167 534 2
167 537 2
167 538 4
167 540 2
167 544 5
167 545 2
167 547 11
167 548 1
167 551 4
167 553 4
167 555 9
167 556 3
167 557 10
167 558 5
167 560 2
167 561 1
167 562 13
167 563 2
167 569 7
167 570 7
167 571 7
167 572 2
167 574 1
167 575 16
167 576 8
167 578 2
167 579 4
167 581 2
167 583 1
167 584 1
167 587 2
167 589 2
167 590 1
167 591 2
167 592 3
167 593 2
167 594 2
167 595 1
167 596 2
167 597 3
167 598 7
167 599 1
167 600 1
167 601 1
167 602 9
167 603 3
167 605 6
167 606 2
167 608 1
167 609 1
167 611 4
167 612 2
167 613 4
167 618 1
167 620 2
167 621 1
167 624 4
167 625 1
167 627 2
167 629 1
167 633 5
167 634 2
167 635 2
167 637 1
167 638 1
167 642 1
167 643 7
167 644 2
167 646 1
167 647 2
167 648 4
167 649 9
167 650 3
167 651 1
167 652 1
167 653 2
167 654 8
167 658 1
167 659 1
167 660 7
167 661 2
167 663 4
167 664 2
167 665 1
167 666 3
167 667 1
167 668 1
167 669 1
167 670 4
167 672 1
167 673 1
167 675 14
167 676 3
167 677 1
167 679 1
167 680 3
167 681 2
167 682 1
167 684 3
167 685 1
167 686 5
167 688 12
167 690 1
167 692 12
167 693 5
167 694 1
167 695 1
167 697 2
167 698 2
167 700 3
167 703 6
167 704 1
167 706 1
167 709 8
167 710 11
167 711 2
167 712 3
167 713 4
167 714 4
167 716 2
167 717 1
167 718 3
167 720 4
167 722 3
167 724 2
167 725 9
167 726 4
167 727 1
167 729 3
167 731 2
167 732 8
167 733 5
167 734 4
167 736 1
167 737 1
167 738 1
167 739 1
167 740 3
167 744 2
167 745 1
167 746 3
167 747 3
167 749 6
167 750 2
167 751 7
167 753 2
167 754 2
167 755 4
167 758 5
167 759 2
167 761 1
167 762 1
167 763 2
167 765 4
167 766 2
167 768 1
167 773 1
167 776 5
167 777 1
167 778 3
167 779 2
167 781 3
167 782 1
167 783 16
167 784 2
167 786 1
167 788 3
167 790 1
167 792 2
167 794 1
167 795 1
167 797 1
167 798 4
167 799 1
167 801 1
167 802 1
167 803 4
167 805 1
167 806 1
167 819 3
167 820 3
167 822 2
167 823 2
167 826 1
167 830 1
167 831 1
167 833 1
167 834 6
167 836 3
167 839 8
167 840 2
167 841 4
167 843 2
167 846 1
167 847 3
167 849 3
167 850 1
167 851 1
167 852 6
167 855 1
167 856 3
167 861 1
167 862 4
167 863 2
167 864 10
167 866 1
167 868 1
167 874 1
167 876 4
167 877 1
167 879 1
167 883 1
167 886 2
167 889 2
167 891 1
167 897 3
167 898 2
167 902 1
167 905 3
167 909 1
167 910 1
167 912 1
167 914 2
167 916 2
167 917 3
167 918 1
167 919 1
167 920 1
167 921 2
167 924 1
167 930 1
167 932 2
167 934 3
167 935 2
167 937 2
167 938 1
167 939 1
167 941 1
167 945 1
167 946 5
167 947 1
167 948 5
167 950 7
167 955 1
167 959 2
167 960 4
167 961 1
167 965 4
167 966 9
167 967 2
167 968 1
167 969 1
167 971 1
167 972 1
167 974 1
167 975 1
167 976 2
167 977 3
167 982 7
167 987 1
167 988 1
167 989 2
167 991 2
167 994 2
167 997 4
167 998 1
167 999 6
167 1001 1
167 1002 1
167 1005 9
167 1007 3
167 1008 5
167 1011 2
167 1014 1
167 1016 2
167 1017 1
167 1020 5
167 1023 3
167 1024 2
167 1031 5
167 1032 9
167 1033 2
167 1034 1
167 1041 2
167 1042 1
167 1044 3
167 1046 2
167 1048 6
167 1049 1
167 1051 1
167 1053 1
167 1054 2
167 1055 4
167 1058 4
167 1059 1
167 1064 1
167 1067 2
167 1069 2
167 1072 3
167 1074 1
167 1075 1
167 1077 1
167 1080 2
167 1082 1
167 1086 7
167 1087 11
167 1088 5
167 1091 3
167 1096 1
167 1100 2
167 1102 1
167 1103 4
167 1104 1
167 1111 1
167 1112 9
167 1115 1
167 1117 2
167 1118 5
167 1119 1
167 1124 2
167 1125 4
167 1128 1
167 1137 4
167 1142 1
167 1143 1
167 1145 3
167 1148 1
167 1149 1
167 1150 9
167 1152 1
167 1156 2
167 1158 3
167 1160 1
167 1161 3
167 1163 1
167 1164 1
167 1168 1
167 1171 2
167 1172 2
167 1173 2
167 1175 2
167 1177 1
167 1179 7
167 1180 1
167 1187 4
167 1189 2
167 1190 4
167 1191 2
167 1200 1
167 1202 2
167 1203 5
167 1205 1
167 1206 1
167 1209 2
167 1210 5
167 1211 1
167 1212 1
167 1216 3
167 1218 1
167 1219 1
167 1220 1
167 1221 1
167 1222 1
167 1223 1
167 1225 3
167 1226 3
167 1227 1
167 1228 1
167 1231 1
167 1234 2
167 1236 4
167 1237 1
167 1238 1
167 1240 3
167 1242 1
167 1243 6
167 1244 4
167 1247 1
167 1248 1
167 1255 3
167 1257 1
167 1259 2
167 1261 1
167 1267 3
167 1269 3
167 1272 3
167 1273 1
167 1275 2
167 1276 2
167 1277 4
167 1279 3
167 1280 5
167 1284 1
167 1285 1
167 1289 1
167 1290 1
167 1292 1
167 1295 4
167 1296 1
167 1298 1
167 1303 4
167 1304 1
167 1310 1
167 1313 1
167 1314 3
167 1316 3
167 1317 1
167 1321 2
167 1322 4
167 1324 1
167 1326 6
167 1327 1
167 1328 2
167 1329 3
167 1332 1
167 1333 2
167 1334 2
167 1335 3
167 1339 1
167 1340 6
167 1341 1
167 1344 3
167 1347 4
167 1349 2
167 1350 1
167 1352 2
167 1355 3
167 1357 3
167 1359 4
167 1363 7
167 1364 1
167 1365 1
167 1368 2
167 1369 2
167 1370 6
167 1372 4
167 1373 1
167 1374 3
167 1377 1
167 1384 1
167 1385 3
167 1387 3
167 1389 1
167 1394 1
167 1395 1
167 1397 1
167 1404 1
167 1405 1
167 1406 2
167 1411 8
167 1412 1
167 1414 4
167 1417 2
167 1421 1
167 1427 1
167 1429 2
167 1430 1
167 1432 2
167 1434 1
167 1436 1
167 1437 1
167 1438 2
167 1440 1
167 1442 2
167 1444 2
167 1447 1
167 1450 1
167 1460 2
167 1463 1
167 1467 1
167 1469 6
167 1472 2
167 1474 4
167 1475 2
167 1476 1
167 1477 2
167 1489 1
167 1491 2
167 1492 3
167 1493 1
167 1496 1
167 1498 2
167 1506 7
167 1509 5
167 1510 5
167 1513 1
167 1514 3
167 1515 2
167 1517 2
167 1520 2
167 1521 3
167 1526 3
167 1529 2
167 1531 3
167 1533 1
167 1534 3
167 1538 1
167 1539 2
167 1541 1
167 1542 9
167 1546 5
167 1548 1
167 1549 2
167 1551 1
167 1552 1
167 1558 1
167 1560 1
167 1564 1
167 1566 2
167 1567 1
167 1570 2
167 1574 1
167 1577 1
167 1578 1
167 1580 2
167 1582 3
167 1591 2
167 1597 1
167 1600 1
167 1601 1
167 1603 4
167 1604 1
167 1606 1
167 1615 1
167 1621 1
167 1624 2
167 1627 1
167 1629 3
167 1634 1
167 1638 6
167 1640 6
167 1641 4
167 1643 12
167 1644 1
167 1651 5
167 1656 1
167 1671 2
167 1673 2
167 1674 1
167 1683 1
167 1685 2
167 1689 13
167 1690 2
167 1696 1
167 1705 1
167 1706 1
167 1707 1
167 1712 1
167 1714 1
167 1716 1
167 1727 2
167 1729 1
167 1734 3
167 1735 1
167 1737 1
167 1740 2
167 1741 2
167 1742 1
167 1744 1
167 1747 1
167 1749 2
167 1750 3
167 1755 1
167 1756 1
167 1757 1
167 1761 1
167 1762 4
167 1763 1
167 1776 1
167 1780 3
167 1790 1
167 1797 2
167 1806 4
167 1808 1
167 1813 2
167 1815 1
167 1817 1
167 1825 1
167 1826 2
167 1827 2
167 1828 2
167 1831 1
167 1839 1
167 1840 1
167 1841 4
167 1842 1
167 1846 1
167 1847 1
167 1849 1
167 1853 1
167 1865 1
167 1870 2
167 1875 1
167 1877 2
167 1882 1
167 1883 2
167 1887 1
167 1896 1
167 1899 1
167 1902 3
167 1910 1
167 1915 2
167 1922 5
167 1924 1
167 1926 2
167 1927 6
167 1928 1
167 1933 1
167 1934 1
167 1937 1
167 1943 1
167 1945 1
167 1950 1
167 1951 1
167 1961 3
167 1962 1
167 1965 1
167 1981 1
167 1989 1
167 1991 1
167 1997 1
167 1998 1
167 2002 1
167 2016 3
167 2020 2
167 2028 1
167 2029 1
167 2030 3
167 2037 1
167 2040 1
167 2046 1
167 2050 1
167 2052 1
167 2054 1
167 2071 1
167 2077 2
167 2088 1
167 2096 1
167 2100 2
167 2104 1
167 2108 1
167 2112 1
167 2116 1
167 2121 3
167 2128 2
167 2130 2
167 2141 1
167 2144 2
167 2148 1
167 2158 1
167 2159 1
167 2164 1
167 2168 1
167 2175 1
167 2176 1
167 2186 1
167 2199 1
167 2207 1
167 2210 7
167 2223 3
167 2228 5
167 2231 1
167 2235 4
167 2243 1
167 2250 1
167 2258 2
167 2270 1
167 2279 2
167 2282 1
167 2292 1
167 2295 2
167 2302 1
167 2303 2
168 5 1
168 7 1
168 21 1
168 22 1
168 23 1
168 33 1
168 34 1
168 39 1
168 40 1
168 57 1
168 59 1
168 66 1
168 69 1
168 70 1
168 75 1
168 89 1
168 94 1
168 101 1
168 115 1
168 117 1
168 121 1
168 131 1
168 144 1
168 153 1
168 177 2
168 214 1
168 244 1
168 246 1
168 284 1
168 299 1
168 302 1
168 305 1
168 314 1
168 337 1
168 350 1
168 362 1
168 383 1
168 391 1
168 394 1
168 401 1
168 414 1
168 458 1
168 472 1
168 484 1
168 486 1
168 493 1
168 524 1
168 528 2
168 532 1
168 548 1
168 552 1
168 557 1
168 569 1
168 583 1
168 591 1
168 622 1
168 694 1
168 702 1
168 705 1
168 724 1
168 759 1
168 781 1
168 851 1
168 865 1
168 878 1
168 885 2
168 901 1
168 956 1
168 968 1
168 973 2
168 980 1
168 989 1
168 1013 1
168 1021 1
168 1048 1
168 1063 1
168 1066 2
168 1077 1
168 1082 2
168 1098 1
168 1118 1
168 1137 1
168 1248 1
168 1317 1
168 1323 1
168 1337 1
168 1340 1
168 1392 1
168 1393 1
168 1395 1
168 1442 1
168 1449 1
168 1456 1
168 1480 1
168 1496 1
168 1503 1
168 1505 1
168 1544 1
168 1556 1
168 1582 1
168 1628 1
168 1632 1
168 1638 1
168 1642 1
168 1651 1
168 1656 1
168 1693 1
168 1703 1
168 1789 1
168 1804 1
168 1824 1
168 1899 1
168 1919 1
168 1957 1
168 1971 1
168 1981 1
168 2005 1
168 2032 1
168 2106 1
168 2139 1
168 2163 1
168 2194 1
168 2238 1
168 2241 1
168 2265 1
168 2294 13
168 2295 11
168 2296 9
168 2297 8
168 2298 15
168 2299 3
168 2300 5
168 2301 3
168 2302 2
168 2303 2
169 3 1
169 10 1
169 12 1
169 19 1
169 25 1
169 34 1
169 45 1
169 46 1
169 51 1
169 52 1
169 54 1
169 56 1
169 76 1
169 116 1
169 118 1
169 129 1
169 141 1
169 151 1
169 154 1
169 169 1
169 183 1
169 196 1
169 198 2
169 200 1
169 206 1
169 211 1
169 215 1
169 216 1
169 221 1
169 225 1
169 230 1
169 234 1
169 238 3
169 241 2
169 243 1
169 266 1
169 269 1
169 272 1
169 278 1
169 285 1
169 317 1
169 325 1
169 327 1
169 334 1
169 343 1
169 346 1
169 347 1
169 351 1
169 355 1
169 359 1
169 365 1
169 368 1
169 371 1
169 378 1
169 388 1
169 391 1
169 398 1
169 399 1
169 401 1
169 403 1
169 414 1
169 422 3
169 434 1
169 437 1
169 450 1
169 451 1
169 457 1
169 465 1
169 479 1
169 480 1
169 493 1
169 497 1
169 504 2
169 509 1
169 522 1
169 527 1
169 531 1
169 536 1
169 539 1
169 548 1
169 551 1
169 552 1
169 553 1
169 557 1
169 567 1
169 568 1
169 576 1
169 577 1
169 590 1
169 593 1
169 596 1
169 597 1
169 609 1
169 613 1
169 623 1
169 627 2
169 628 1
169 630 1
169 639 1
169 641 1
169 664 1
169 678 2
169 683 1
169 687 1
169 703 1
169 715 1
169 724 1
169 725 2
169 726 1
169 732 1
169 733 2
169 740 2
169 743 1
169 755 1
169 758 1
169 768 1
169 772 1
169 776 1
169 780 1
169 782 1
169 798 1
169 809 1
169 813 1
169 833 1
169 842 1
169 848 1
169 859 1
169 861 1
169 881 1
169 887 1
169 894 1
169 899 1
169 904 1
169 911 1
169 922 1
169 930 1
169 937 1
169 942 1
169 948 1
169 953 1
169 958 1
169 964 1
169 975 1
169 985 1
169 999 1
169 1006 1
169 1007 1
169 1021 1
169 1022 1
169 1024 1
169 1047 1
169 1054 1
169 1065 1
169 1067 1
169 1073 1
169 1089 1
169 1119 1
169 1130 1
169 1147 1
169 1172 1
169 1175 1
169 1183 2
169 1184 1
169 1188 1
169 1198 1
169 1218 1
169 1231 1
169 1235 1
169 1239 1
169 1240 1
169 1243 1
169 1245 1
169 1255 1
169 1263 1
169 1270 2
169 1282 1
169 1301 2
169 1306 1
169 1313 1
169 1318 1
169 1322 1
169 1349 2
169 1353 1
169 1383 1
169 1401 1
169 1406 1
169 1407 1
169 1409 1
169 1419 1
169 1430 1
169 1439 1
169 1449 1
169 1455 1
169 1508 1
169 1511 1
169 1528 2
169 1536 1
169 1561 1
169 1569 1
169 1577 2
169 1584 1
169 1608 1
169 1612 1
169 1613 1
169 1615 1
169 1619 1
169 1620 1
169 1622 2
169 1626 1
169 1629 1
169 1649 1
169 1670 1
169 1673 1
169 1675 1
169 1681 1
169 1727 1
169 1738 1
169 1741 1
169 1752 1
169 1753 1
169 1760 1
169 1782 1
169 1835 2
169 1846 1
169 1856 1
169 1874 1
169 1879 1
169 1893 1
169 1905 1
169 1909 1
169 1912 1
169 1923 2
169 1946 1
169 1954 1
169 1957 1
169 1958 1
169 1973 1
169 1976 1
169 1982 1
169 1983 1
169 2009 1
169 2019 1
169 2025 1
169 2027 1
169 2037 1
169 2043 1
169 2053 1
169 2056 1
169 2059 1
169 2069 1
169 2099 1
169 2119 1
169 2132 1
169 2174 1
169 2208 1
169 2211 1
169 2245 1
169 2270 1
169 2286 1
169 2294 1
169 2296 2
169 2297 1
169 2298 1
169 2299 2
169 2300 1
169 2302 1
170 3 1
170 19 5
170 21 1
170 147 1
170 178 1
170 252 1
170 333 1
170 391 1
170 561 1
170 656 1
170 776 1
170 845 1
170 975 1
170 1058 1
170 1075 1
170 1082 1
170 1250 1
170 1372 2
170 1390 1
170 1500 1
170 1517 1
170 1685 1
170 1859 1
170 1961 1
170 2017 1
170 2247 1
171 74 1
171 1370 1
171 1390 1
171 1506 1
171 1518 1
171 1987 1
171 2303 1
172 1 3
172 2 1
172 3 2
172 4 3
172 5 1
172 6 1
172 7 1
172 8 2
172 10 1
172 11 1
172 13 2
172 15 2
172 16 1
172 17 1
172 19 1
172 21 2
172 22 1
172 23 1
172 26 3
172 27 1
172 28 1
172 30 3
172 31 1
172 32 1
172 33 2
172 34 2
172 37 1
172 40 1
172 42 1
172 47 1
172 53 2
172 54 1
172 55 1
172 56 1
172 58 1
172 60 2
172 61 1
172 62 2
172 63 2
172 64 1
172 68 1
172 71 2
172 72 1
172 73 1
172 74 1
172 76 4
172 77 1
172 80 2
172 81 1
172 83 1
172 84 1
172 85 2
172 86 1
172 93 1
172 94 2
172 96 1
172 97 1
172 98 2
172 101 4
172 105 1
172 106 2
172 107 2
172 108 1
172 109 2
172 113 1
172 115 1
172 116 1
172 118 1
172 120 1
172 122 1
172 123 1
172 124 1
172 125 1
172 126 1
172 128 1
172 129 2
172 137 1
172 141 2
172 144 1
172 146 2
172 147 1
172 148 1
172 149 1
172 152 3
172 153 1
172 156 1
172 158 1
172 159 1
172 161 2
172 162 2
172 165 1
172 167 1
172 172 2
172 175 2
172 176 1
172 178 1
172 190 1
172 191 1
172 192 3
172 193 1
172 195 1
172 199 1
172 200 3
172 201 1
172 212 2
172 214 1
172 216 3
172 217 1
172 219 1
172 220 1
172 222 1
172 225 1
172 227 1
172 230 1
172 232 1
172 236 1
172 238 1
172 242 1
172 244 3
172 247 2
172 248 2
172 252 1
172 255 3
172 264 1
172 268 1
172 269 1
172 270 1
172 271 4
172 275 1
172 282 1
172 294 1
172 295 1
172 297 1
172 301 1
172 302 2
172 304 1
172 305 1
172 309 1
172 310 2
172 314 1
172 316 1
172 321 1
172 326 1
172 335 1
172 336 1
172 337 1
172 339 1
172 343 2
172 346 2
172 348 1
172 349 1
172 350 1
172 351 2
172 352 2
172 360 1
172 364 1
172 372 1
172 375 1
172 380 1
172 383 1
172 392 1
172 393 1
172 395 2
172 406 1
172 410 1
172 411 1
172 413 1
172 415 1
172 416 1
172 420 1
172 426 1
172 429 1
172 430 1
172 434 1
172 435 2
172 436 1
172 439 2
172 441 1
172 445 3
172 447 1
172 448 1
172 449 1
172 452 1
172 454 1
172 455 1
172 456 1
172 458 1
172 460 1
172 462 1
172 464 1
172 467 1
172 472 1
172 477 1
172 478 2
172 480 1
172 481 2
172 483 1
172 486 1
172 488 1
172 497 1
172 499 1
172 508 1
172 511 1
172 513 1
172 515 1
172 517 2
172 518 1
172 519 1
172 520 1
172 523 2
172 524 1
172 528 1
172 529 1
172 533 1
172 534 2
172 538 1
172 540 1
172 545 1
172 548 1
172 555 2
172 558 2
172 560 1
172 561 2
172 562 1
172 563 1
172 564 1
172 566 1
172 567 2
172 569 2
172 572 1
172 575 2
172 576 1
172 580 1
172 581 1
172 582 2
172 583 1
172 589 2
172 590 1
172 592 1
172 595 1
172 602 1
172 605 1
172 609 1
172 611 1
172 612 1
172 613 2
172 614 1
172 616 1
172 617 1
172 618 2
172 619 1
172 622 1
172 625 1
172 626 1
172 634 1
172 643 1
172 644 2
172 646 1
172 647 1
172 649 1
172 651 1
172 654 1
172 656 1
172 658 1
172 665 1
172 669 3
172 670 1
172 673 1
172 677 2
172 678 1
172 682 3
172 683 1
172 693 1
172 695 1
172 696 1
172 698 2
172 700 2
172 702 1
172 711 1
172 714 1
172 715 3
172 717 2
172 718 1
172 722 1
172 727 1
172 729 1
172 730 1
172 745 1
172 747 1
172 751 1
172 752 1
172 755 1
172 763 1
172 767 2
172 768 1
172 773 1
172 774 2
172 776 1
172 779 1
172 781 1
172 783 1
172 785 1
172 786 2
172 789 2
172 792 2
172 796 2
172 797 1
172 800 1
172 801 1
172 804 1
172 806 1
172 807 1
172 811 1
172 819 1
172 821 1
172 827 1
172 830 1
172 832 1
172 835 1
172 836 1
172 837 1
172 839 1
172 840 1
172 842 3
172 843 1
172 844 1
172 852 1
172 854 1
172 858 1
172 862 3
172 863 1
172 865 1
172 868 2
172 872 2
172 873 1
172 874 1
172 875 1
172 878 1
172 888 1
172 890 2
172 897 1
172 898 1
172 900 2
172 901 1
172 905 2
172 907 1
172 908 2
172 909 1
172 911 1
172 913 1
172 914 1
172 916 1
172 918 1
172 919 1
172 925 1
172 926 1
172 928 2
172 929 1
172 930 1
172 932 2
172 935 2
172 939 2
172 940 2
172 941 1
172 946 1
172 947 1
172 949 1
172 950 2
172 952 2
172 953 1
172 961 1
172 967 1
172 970 1
172 971 3
172 977 2
172 981 1
172 983 1
172 987 1
172 989 1
172 992 1
172 993 1
172 994 3
172 997 1
172 998 1
172 999 1
172 1000 1
172 1001 1
172 1005 2
172 1006 1
172 1007 1
172 1009 1
172 1011 1
172 1015 1
172 1016 1
172 1019 1
172 1020 1
172 1021 1
172 1025 1
172 1027 1
172 1028 1
172 1029 1
172 1031 1
172 1033 2
172 1041 1
172 1044 1
172 1047 2
172 1049 1
172 1052 1
172 1055 1
172 1056 1
172 1058 1
172 1059 1
172 1064 1
172 1067 1
172 1068 2
172 1070 1
172 1073 1
172 1075 1
172 1081 1
172 1084 1
172 1085 2
172 1086 2
172 1089 2
172 1091 2
172 1093 2
172 1094 1
172 1095 1
172 1100 1
172 1101 1
172 1104 1
172 1107 2
172 1111 1
172 1114 1
172 1115 1
172 1120 1
172 1121 2
172 1123 1
172 1127 1
172 1134 1
172 1141 2
172 1147 1
172 1148 1
172 1149 1
172 1161 2
172 1163 1
172 1164 1
172 1167 1
172 1170 1
172 1171 1
172 1174 1
172 1176 1
172 1179 1
172 1180 1
172 1183 1
172 1187 1
172 1189 1
172 1193 1
172 1195 1
172 1199 1
172 1202 2
172 1214 1
172 1217 1
172 1218 2
172 1219 1
172 1221 1
172 1224 1
172 1225 2
172 1227 1
172 1231 1
172 1232 1
172 1234 1
172 1239 1
172 1241 1
172 1245 1
172 1246 1
172 1254 1
172 1257 1
172 1263 1
172 1265 1
172 1269 1
172 1276 2
172 1277 1
172 1278 1
172 1281 2
172 1283 1
172 1287 1
172 1291 1
172 1293 2
172 1299 2
172 1306 2
172 1307 1
172 1313 2
172 1316 3
172 1317 2
172 1320 1
172 1321 1
172 1322 1
172 1325 3
172 1329 2
172 1332 1
172 1335 2
172 1339 1
172 1345 1
172 1347 1
172 1355 1
172 1362 1
172 1363 2
172 1364 2
172 1365 1
172 1366 3
172 1376 1
172 1377 1
172 1380 1
172 1385 1
172 1392 1
172 1394 1
172 1397 2
172 1400 2
172 1404 1
172 1407 1
172 1408 1
172 1410 1
172 1411 1
172 1412 1
172 1414 2
172 1418 1
172 1428 1
172 1439 1
172 1443 1
172 1445 1
172 1450 1
172 1453 1
172 1465 1
172 1466 1
172 1467 1
172 1469 1
172 1470 1
172 1472 1
172 1473 1
172 1476 1
172 1480 1
172 1483 1
172 1492 1
172 1495 2
172 1497 1
172 1501 3
172 1504 1
172 1505 1
172 1510 1
172 1512 1
172 1515 1
172 1524 2
172 1526 1
172 1527 1
172 1541 1
172 1544 1
172 1552 1
172 1564 3
172 1570 2
172 1571 1
172 1575 1
172 1578 2
172 1582 1
172 1585 1
172 1589 1
172 1590 1
172 1591 1
172 1596 1
172 1601 1
172 1605 1
172 1607 1
172 1608 2
172 1609 1
172 1613 1
172 1617 1
172 1623 1
172 1624 1
172 1626 1
172 1633 2
172 1635 1
172 1638 2
172 1641 1
172 1647 1
172 1648 1
172 1650 1
172 1653 1
172 1655 1
172 1657 1
172 1659 1
172 1662 1
172 1667 1
172 1671 1
172 1674 1
172 1676 1
172 1678 1
172 1679 1
172 1680 1
172 1683 1
172 1684 1
172 1688 1
172 1689 1
172 1692 1
172 1693 1
172 1694 1
172 1695 1
172 1698 1
172 1707 1
172 1711 1
172 1725 1
172 1728 1
172 1729 1
172 1731 1
172 1735 2
172 1736 2
172 1738 1
172 1745 1
172 1746 1
172 1747 1
172 1749 1
172 1750 1
172 1760 1
172 1763 2
172 1764 1
172 1769 1
172 1776 1
172 1777 3
172 1778 1
172 1783 2
172 1792 1
172 1794 1
172 1796 1
172 1800 1
172 1801 3
172 1828 1
172 1831 1
172 1833 1
172 1839 1
172 1841 1
172 1844 1
172 1847 1
172 1856 1
172 1866 1
172 1869 1
172 1876 1
172 1877 1
172 1879 2
172 1883 1
172 1884 1
172 1885 1
172 1887 1
172 1901 1
172 1903 1
172 1906 1
172 1909 1
172 1915 1
172 1927 2
172 1929 1
172 1933 1
172 1935 1
172 1938 1
172 1943 1
172 1944 1
172 1950 2
172 1971 1
172 1972 1
172 1974 1
172 1983 2
172 1985 1
172 1992 1
172 1999 1
172 2001 1
172 2005 1
172 2008 1
172 2011 1
172 2017 1
172 2020 1
172 2023 1
172 2029 2
172 2031 1
172 2043 1
172 2049 1
172 2050 2
172 2060 3
172 2064 1
172 2069 1
172 2075 1
172 2080 1
172 2084 1
172 2086 1
172 2089 1
172 2090 2
172 2095 1
172 2099 1
172 2102 1
172 2104 1
172 2110 1
172 2113 1
172 2122 1
172 2123 1
172 2131 1
172 2134 1
172 2139 1
172 2149 1
172 2150 1
172 2152 1
172 2158 1
172 2159 2
172 2165 1
172 2180 1
172 2185 1
172 2189 2
172 2190 1
172 2201 1
172 2202 2
172 2204 1
172 2205 1
172 2214 1
172 2217 1
172 2223 1
172 2228 2
172 2229 1
172 2246 1
172 2257 2
172 2268 1
172 2269 2
172 2274 1
172 2276 1
172 2289 1
172 2293 1
172 2294 4
172 2295 2
172 2296 2
172 2297 4
172 2298 2
172 2300 2
172 2301 2
172 2303 1
173 144 1
173 354 1
173 370 1
173 437 1
173 446 1
173 1219 1
173 2294 5
173 2295 1
173 2296 16
173 2297 9
173 2298 16
173 2299 7
173 2301 2
173 2302 1
174 88 1
174 337 1
174 354 1
174 360 1
174 591 1
174 780 1
174 1082 1
174 1105 1
174 2295 15
175 2296 19
175 2297 13
175 2298 16
175 2299 6
176 10 1
176 30 1
176 352 1
176 426 1
176 880 1
176 1222 1
176 1427 1
176 1466 1
177 2 1
177 471 1
177 898 1
177 1197 1
177 1995 1
177 2035 1
177 2294 2
177 2295 2
177 2296 15
177 2297 10
177 2298 18
177 2299 3
177 2300 2
177 2302 1
178 1 3
178 2 1
178 3 2
178 4 1
178 5 1
178 6 2
178 7 4
178 8 1
178 11 5
178 12 2
178 13 1
178 15 1
178 16 2
178 17 2
178 18 2
178 22 1
178 23 5
178 24 1
178 26 1
178 28 1
178 29 2
178 31 1
178 32 2
178 33 1
178 34 1
178 35 1
178 36 3
178 37 1
178 38 1
178 42 1
178 46 2
178 47 2
178 48 3
178 49 2
178 50 1
178 56 1
178 57 2
178 58 2
178 61 1
178 62 1
178 63 1
178 64 1
178 65 1
178 66 2
178 67 2
178 71 2
178 72 1
178 74 2
178 78 1
178 80 1
178 81 1
178 83 2
178 84 3
178 85 1
178 86 1
178 87 1
178 88 2
178 90 1
178 91 2
178 93 1
178 95 1
178 102 1
178 103 2
178 104 1
178 107 2
178 110 2
178 111 1
178 112 1
178 113 5
178 114 1
178 116 1
178 118 1
178 119 1
178 121 2
178 122 2
178 123 2
178 124 1
178 126 1
178 127 1
178 130 2
178 132 1
178 133 1
178 134 2
178 135 1
178 136 2
178 137 1
178 138 1
178 141 1
178 143 1
178 145 1
178 147 1
178 148 1
178 149 1
178 153 1
178 156 2
178 157 2
178 158 1
178 162 1
178 164 1
178 165 1
178 167 1
178 169 1
178 171 1
178 174 1
178 181 1
178 182 2
178 183 1
178 185 1
178 186 2
178 187 1
178 192 1
178 193 1
178 194 1
178 195 1
178 196 2
178 197 1
178 199 1
178 201 1
178 202 3
178 203 1
178 204 1
178 205 1
178 206 2
178 207 2
178 208 1
178 211 2
178 216 2
178 217 1
178 220 1
178 221 1
178 222 1
178 225 1
178 226 1
178 227 2
178 229 1
178 231 1
178 232 4
178 233 1
178 234 1
178 235 1
178 237 1
178 238 1
178 240 1
178 242 1
178 243 1
178 244 1
178 248 1
178 251 1
178 253 1
178 254 2
178 255 2
178 256 1
178 258 4
178 260 3
178 266 1
178 269 1
178 270 1
178 271 1
178 276 1
178 277 1
178 279 1
178 280 2
178 281 1
178 282 1
178 286 2
178 291 1
178 293 2
178 294 1
178 296 2
178 297 1
178 300 2
178 301 4
178 303 1
178 304 1
178 305 2
178 306 1
178 307 1
178 308 2
178 310 2
178 313 1
178 319 1
178 325 3
178 326 1
178 327 1
178 329 1
178 330 2
178 332 1
178 334 1
178 337 1
178 338 2
178 339 1
178 340 1
178 343 2
178 346 1
178 351 2
178 354 1
178 355 2
178 360 2
178 362 1
178 365 3
178 366 3
178 367 2
178 368 2
178 371 1
178 372 1
178 378 1
178 379 2
178 380 3
178 381 1
178 383 1
178 387 2
178 389 1
178 390 2
178 394 2
178 395 1
178 396 1
178 397 2
178 398 1
178 402 1
178 403 2
178 404 1
178 405 2
178 407 1
178 408 2
178 410 1
178 412 1
178 413 1
178 414 2
178 415 1
178 416 4
178 417 1
178 418 3
178 419 1
178 420 1
178 427 1
178 429 1
178 430 1
178 432 1
178 433 1
178 434 1
178 436 1
178 439 1
178 441 2
178 444 1
178 445 2
178 447 1
178 448 1
178 450 1
178 451 1
178 453 1
178 455 1
178 457 1
178 459 3
178 461 1
178 462 1
178 464 1
178 466 3
178 468 1
178 469 1
178 471 1
178 472 1
178 474 3
178 478 1
178 480 1
178 481 1
178 482 1
178 483 1
178 491 1
178 492 2
178 494 1
178 496 1
178 498 2
178 503 1
178 504 1
178 507 1
178 510 1
178 513 1
178 514 1
178 516 1
178 517 1
178 519 2
178 522 2
178 523 1
178 526 1
178 528 2
178 529 1
178 530 1
178 532 2
178 533 2
178 537 1
178 538 1
178 541 1
178 547 1
178 548 2
178 549 2
178 550 1
178 556 1
178 558 2
178 559 1
178 560 1
178 561 1
178 562 1
178 563 2
178 566 2
178 568 2
178 569 2
178 570 1
178 573 1
178 576 1
178 578 1
178 584 4
178 586 1
178 587 1
178 589 1
178 592 2
178 593 3
178 594 3
178 597 1
178 601 1
178 607 2
178 608 1
178 609 1
178 611 1
178 612 1
178 613 1
178 615 1
178 616 1
178 619 3
178 624 2
178 626 1
178 630 3
178 634 1
178 637 1
178 643 2
178 644 1
178 645 1
178 646 1
178 649 1
178 652 1
178 653 1
178 654 2
178 656 1
178 658 1
178 659 1
178 660 2
178 661 1
178 662 1
178 664 2
178 665 1
178 668 3
178 671 2
178 673 1
178 677 1
178 678 2
178 683 1
178 684 1
178 686 1
178 688 2
178 691 1
178 692 1
178 694 2
178 695 1
178 696 2
178 700 3
178 702 2
178 704 1
178 706 1
178 707 1
178 709 1
178 710 1
178 712 2
178 713 1
178 717 1
178 719 2
178 722 1
178 724 1
178 726 3
178 729 1
178 731 2
178 733 1
178 734 2
178 737 2
178 744 1
178 745 2
178 747 1
178 750 1
178 751 1
178 752 2
178 753 1
178 758 1
178 759 1
178 760 2
178 761 1
178 763 1
178 765 1
178 769 1
178 772 1
178 776 1
178 777 1
178 780 2
178 782 3
178 783 2
178 784 1
178 788 1
178 790 1
178 793 1
178 794 1
178 796 1
178 802 1
178 803 1
178 805 1
178 810 2
178 811 1
178 812 2
178 814 1
178 815 1
178 816 1
178 817 1
178 820 1
178 822 2
178 825 1
178 827 1
178 828 3
178 830 1
178 831 2
178 832 1
178 835 1
178 836 1
178 837 2
178 839 1
178 842 3
178 844 1
178 845 2
178 849 1
178 850 2
178 851 1
178 852 1
178 854 1
178 860 1
178 868 2
178 869 2
178 870 2
178 873 1
178 874 1
178 876 1
178 877 1
178 879 2
178 881 1
178 882 1
178 885 2
178 891 1
178 894 1
178 897 2
178 900 1
178 901 1
178 903 2
178 904 1
178 906 2
178 913 2
178 914 2
178 915 1
178 916 1
178 917 2
178 923 2
178 925 1
178 927 1
178 928 1
178 929 2
178 931 1
178 932 2
178 933 2
178 934 1
178 938 1
178 940 1
178 942 4
178 946 1
178 948 1
178 950 1
178 954 2
178 958 1
178 963 1
178 965 2
178 967 1
178 968 1
178 969 1
178 972 1
178 973 1
178 976 2
178 977 1
178 979 1
178 983 1
178 984 2
178 986 2
178 988 1
178 989 1
178 991 2
178 993 1
178 995 1
178 1000 1
178 1001 3
178 1002 1
178 1003 1
178 1005 2
178 1007 1
178 1011 1
178 1016 2
178 1017 1
178 1018 4
178 1019 3
178 1022 2
178 1023 1
178 1026 1
178 1028 1
178 1029 1
178 1030 1
178 1035 1
178 1036 1
178 1040 1
178 1043 1
178 1044 2
178 1046 2
178 1047 1
178 1049 2
178 1050 1
178 1052 1
178 1062 2
178 1064 3
178 1066 1
178 1068 1
178 1072 2
178 1073 3
178 1077 1
178 1080 1
178 1084 1
178 1086 2
178 1094 1
178 1098 1
178 1099 1
178 1100 1
178 1101 1
178 1102 1
178 1103 2
178 1104 1
178 1107 1
178 1108 1
178 1109 2
178 1110 1
178 1111 1
178 1119 2
178 1120 1
178 1121 4
178 1123 1
178 1124 1
178 1125 1
178 1130 1
178 1132 1
178 1135 1
178 1136 1
178 1137 1
178 1139 1
178 1141 2
178 1144 1
178 1148 1
178 1149 2
178 1152 1
178 1156 2
178 1162 2
178 1163 1
178 1165 1
178 1168 2
178 1169 1
178 1170 1
178 1174 1
178 1175 1
178 1176 1
178 1177 1
178 1178 1
178 1184 1
178 1186 1
178 1187 1
178 1191 2
178 1192 1
178 1193 1
178 1194 1
178 1195 1
178 1197 1
178 1198 1
178 1200 1
178 1202 1
178 1203 1
178 1205 1
178 1206 1
178 1209 1
178 1211 1
178 1213 1
178 1217 1
178 1219 1
178 1220 1
178 1221 1
178 1222 1
178 1223 1
178 1224 1
178 1227 1
178 1234 1
178 1237 2
178 1247 1
178 1249 1
178 1252 2
178 1254 1
178 1255 1
178 1256 2
178 1257 2
178 1263 3
178 1264 1
178 1266 1
178 1268 1
178 1270 1
178 1273 1
178 1275 2
178 1276 2
178 1277 1
178 1278 1
178 1281 2
178 1282 1
178 1284 1
178 1286 1
178 1291 1
178 1295 1
178 1296 2
178 1299 1
178 1301 1
178 1306 1
178 1307 1
178 1312 2
178 1314 2
178 1318 2
178 1321 1
178 1323 1
178 1324 1
178 1328 2
178 1329 1
178 1332 1
178 1333 1
178 1337 2
178 1339 2
178 1344 3
178 1345 2
178 1346 1
178 1347 2
178 1348 1
178 1349 1
178 1354 1
178 1355 1
178 1356 1
178 1357 1
178 1367 1
178 1368 1
178 1369 2
178 1377 2
178 1379 1
178 1381 1
178 1382 2
178 1385 1
178 1389 1
178 1392 3
178 1394 2
178 1396 3
178 1397 2
178 1398 2
178 1410 2
178 1417 1
178 1418 1
178 1421 1
178 1422 1
178 1425 1
178 1426 1
178 1427 1
178 1429 1
178 1430 1
178 1431 1
178 1437 1
178 1440 1
178 1441 1
178 1444 2
178 1445 1
178 1446 1
178 1449 3
178 1450 1
178 1451 1
178 1455 2
178 1456 1
178 1460 3
178 1464 1
178 1465 1
178 1466 1
178 1468 1
178 1472 2
178 1477 1
178 1480 2
178 1485 1
178 1489 1
178 1494 1
178 1497 1
178 1500 1
178 1502 1
178 1503 1
178 1505 2
178 1506 1
178 1507 1
178 1510 2
178 1514 2
178 1515 1
178 1516 1
178 1519 1
178 1523 1
178 1526 2
178 1528 1
178 1530 1
178 1531 2
178 1533 1
178 1535 1
178 1541 2
178 1543 1
178 1545 1
178 1546 2
178 1547 1
178 1549 1
178 1551 1
178 1552 1
178 1554 1
178 1555 1
178 1557 1
178 1558 1
178 1559 1
178 1563 1
178 1567 1
178 1571 1
178 1574 1
178 1578 1
178 1583 2
178 1584 2
178 1585 1
178 1586 1
178 1588 1
178 1592 1
178 1597 1
178 1599 2
178 1601 1
178 1602 2
178 1605 2
178 1608 2
178 1609 1
178 1611 1
178 1612 1
178 1613 1
178 1616 1
178 1618 1
178 1621 3
178 1622 2
178 1627 1
178 1630 1
178 1648 1
178 1649 1
178 1651 1
178 1653 1
178 1655 1
178 1658 2
178 1661 1
178 1663 1
178 1664 2
178 1665 2
178 1668 1
178 1672 1
178 1674 2
178 1675 1
178 1680 2
178 1686 1
178 1687 1
178 1688 1
178 1690 1
178 1694 1
178 1696 2
178 1699 1
178 1700 1
178 1701 1
178 1703 1
178 1705 1
178 1706 1
178 1710 1
178 1712 1
178 1713 1
178 1714 1
178 1727 1
178 1728 2
178 1729 1
178 1730 1
178 1731 2
178 1734 2
178 1741 1
178 1745 1
178 1746 2
178 1748 1
178 1749 2
178 1754 2
178 1757 1
178 1759 1
178 1763 1
178 1770 3
178 1772 4
178 1773 1
178 1774 2
178 1775 1
178 1777 1
178 1778 1
178 1780 2
178 1784 2
178 1785 1
178 1786 2
178 1790 1
178 1792 1
178 1793 2
178 1796 2
178 1797 1
178 1798 1
178 1801 1
178 1803 2
178 1805 1
178 1809 1
178 1812 1
178 1813 1
178 1824 2
178 1825 1
178 1826 1
178 1827 1
178 1828 1
178 1829 1
178 1830 4
178 1836 1
178 1839 1
178 1845 1
178 1850 1
178 1851 1
178 1853 1
178 1854 2
178 1856 1
178 1860 1
178 1862 1
178 1863 1
178 1867 1
178 1869 2
178 1870 1
178 1874 2
178 1876 2
178 1879 1
178 1887 1
178 1891 1
178 1894 1
178 1896 1
178 1900 1
178 1902 3
178 1908 3
178 1909 1
178 1912 2
178 1914 1
178 1915 1
178 1920 1
178 1922 1
178 1923 1
178 1927 1
178 1928 1
178 1929 1
178 1936 1
178 1937 1
178 1939 1
178 1948 1
178 1949 1
178 1950 1
178 1958 1
178 1961 2
178 1963 1
178 1964 1
178 1967 2
178 1971 3
178 1977 1
178 1980 1
178 1981 1
178 1986 1
178 1999 1
178 2004 2
178 2008 2
178 2009 1
178 2010 1
178 2016 1
178 2020 1
178 2021 1
178 2028 1
178 2030 1
178 2033 2
178 2035 1
178 2040 1
178 2051 1
178 2053 1
178 2057 1
178 2066 2
178 2069 1
178 2076 1
178 2077 1
178 2084 1
178 2094 1
178 2096 1
178 2103 1
178 2105 1
178 2108 1
178 2109 2
178 2112 1
178 2113 1
178 2118 1
178 2119 1
178 2120 1
178 2123 1
178 2125 1
178 2126 2
178 2130 1
178 2133 2
178 2136 1
178 2139 2
178 2144 1
178 2148 1
178 2149 1
178 2150 1
178 2151 1
178 2152 1
178 2154 2
178 2156 1
178 2157 1
178 2159 1
178 2161 1
178 2167 2
178 2169 1
178 2170 2
178 2178 1
178 2180 1
178 2183 1
178 2184 1
178 2190 1
178 2193 1
178 2196 1
178 2200 2
178 2203 1
178 2206 1
178 2208 1
178 2209 2
178 2210 2
178 2212 1
178 2213 1
178 2214 3
178 2217 1
178 2220 2
178 2224 1
178 2225 1
178 2230 1
178 2232 1
178 2234 1
178 2240 1
178 2243 1
178 2245 1
178 2246 2
178 2249 2
178 2250 1
178 2251 2
178 2252 1
178 2255 3
178 2257 1
178 2258 1
178 2261 1
178 2265 1
178 2266 1
178 2268 1
178 2272 1
178 2274 2
178 2282 1
178 2286 1
178 2294 7
178 2295 5
178 2296 4
178 2297 5
178 2298 3
178 2299 3
178 2300 2
178 2301 1
178 2302 4
179 808 1
179 956 1
179 991 1
179 1294 1
180 1609 1
180 1632 1
180 1691 1
180 2294 4
180 2295 1
180 2296 9
180 2297 13
180 2298 9
180 2299 8
180 2300 1
180 2302 2
180 2303 1
181 65 1
181 144 1
181 283 1
181 457 1
181 565 1
181 899 1
181 999 1
181 1109 1
181 1121 1
181 1132 1
181 1348 1
181 1349 1
181 1446 1
181 1615 1
181 1749 1
181 1934 1
181 2113 1
181 2223 1
181 2294 7
181 2295 3
181 2296 13
181 2297 9
181 2298 13
181 2299 10
181 2300 2
182 1 3
182 2 1
182 3 2
182 7 2
182 9 2
182 10 1
182 12 1
182 13 1
182 14 1
182 16 2
182 21 2
182 23 1
182 24 1
182 27 1
182 30 1
182 31 2
182 32 1
182 33 1
182 34 3
182 42 1
182 46 1
182 47 1
182 49 1
182 51 1
182 52 1
182 55 1
182 56 2
182 58 1
182 60 1
182 61 2
182 63 1
182 66 1
182 68 1
182 69 2
182 71 2
182 79 4
182 84 1
182 85 1
182 87 1
182 92 1
182 95 1
182 96 1
182 99 3
182 102 1
182 104 1
182 105 2
182 106 1
182 109 1
182 110 1
182 114 1
182 118 1
182 119 1
182 121 1
182 124 1
182 126 1
182 127 1
182 128 2
182 136 1
182 137 1
182 141 1
182 148 1
182 149 1
182 151 1
182 152 1
182 154 1
182 156 3
182 157 1
182 158 1
182 159 1
182 162 1
182 163 1
182 168 1
182 176 1
182 177 1
182 181 1
182 182 1
182 184 1
182 186 1
182 187 1
182 192 1
182 194 2
182 202 1
182 203 1
182 204 1
182 207 1
182 210 2
182 211 2
182 214 1
182 215 1
182 219 1
182 220 1
182 225 2
182 228 1
182 233 1
182 234 3
182 240 1
182 243 2
182 246 1
182 248 1
182 253 1
182 256 1
182 257 2
182 258 2
182 260 1
182 261 2
182 263 1
182 269 1
182 270 1
182 271 2
182 274 1
182 280 1
182 281 1
182 283 1
182 287 2
182 288 1
182 290 1
182 291 2
182 293 1
182 294 1
182 295 1
182 299 1
182 303 1
182 304 1
182 306 1
182 307 1
182 311 1
182 314 1
182 315 1
182 316 2
182 317 1
182 319 2
182 320 2
182 321 3
182 325 1
182 327 1
182 328 1
182 329 1
182 330 1
182 332 1
182 333 1
182 336 1
182 337 2
182 338 2
182 339 2
182 340 1
182 346 1
182 348 1
182 351 4
182 358 1
182 361 1
182 362 1
182 364 1
182 369 1
182 370 1
182 376 1
182 377 1
182 379 1
182 380 2
182 381 1
182 382 2
182 389 1
182 390 1
182 391 1
182 395 1
182 399 1
182 402 2
182 404 2
182 409 1
182 411 1
182 412 1
182 413 1
182 414 1
182 418 1
182 426 2
182 430 1
182 435 1
182 439 3
182 448 1
182 451 2
182 452 1
182 454 1
182 459 1
182 460 1
182 463 1
182 470 1
182 471 1
182 475 2
182 479 1
182 480 1
182 484 2
182 489 1
182 492 1
182 498 1
182 500 1
182 501 1
182 502 1
182 504 1
182 505 1
182 507 1
182 514 1
182 516 2
182 519 1
182 522 2
182 524 1
182 531 2
182 532 1
182 537 1
182 538 2
182 540 2
182 541 1
182 548 1
182 549 1
182 550 1
182 555 1
182 558 1
182 561 1
182 562 1
182 568 1
182 569 1
182 570 1
182 571 1
182 575 1
182 581 1
182 583 1
182 585 1
182 592 1
182 593 1
182 594 2
182 602 1
182 603 1
182 612 1
182 613 1
182 614 1
182 618 1
182 620 1
182 624 1
182 634 2
182 639 1
182 640 1
182 641 2
182 643 1
182 647 2
182 649 1
182 656 1
182 657 1
182 662 1
182 669 1
182 672 1
182 673 1
182 676 1
182 679 1
182 685 1
182 690 1
182 692 1
182 696 1
182 699 1
182 705 1
182 708 1
182 714 1
182 720 1
182 724 1
182 726 1
182 727 1
182 728 1
182 729 1
182 730 1
182 731 1
182 735 1
182 747 2
182 748 1
182 750 1
182 754 1
182 761 2
182 765 2
182 767 1
182 780 2
182 782 1
182 783 2
182 788 1
182 789 1
182 790 1
182 792 1
182 793 1
182 794 1
182 795 2
182 797 2
182 806 1
182 810 1
182 812 1
182 815 1
182 816 1
182 821 1
182 823 1
182 824 1
182 827 2
182 835 1
182 857 1
182 859 1
182 861 1
182 865 1
182 868 1
182 870 1
182 875 1
182 878 1
182 887 1
182 892 1
182 895 1
182 898 1
182 901 1
182 904 1
182 906 1
182 910 1
182 913 1
182 916 1
182 917 1
182 918 1
182 922 2
182 924 1
182 926 1
182 933 2
182 934 2
182 935 1
182 938 1
182 941 1
182 942 1
182 944 1
182 954 1
182 955 2
182 958 1
182 959 1
182 960 1
182 962 2
182 968 1
182 972 1
182 973 2
182 978 1
182 979 2
182 990 2
182 997 1
182 1010 1
182 1016 1
182 1020 2
182 1025 1
182 1030 2
182 1031 1
182 1039 1
182 1051 1
182 1055 2
182 1058 1
182 1060 1
182 1066 1
182 1067 1
182 1068 2
182 1070 1
182 1071 1
182 1072 1
182 1073 1
182 1077 1
182 1087 2
182 1089 1
182 1103 2
182 1104 3
182 1105 1
182 1106 2
182 1114 1
182 1118 1
182 1128 2
182 1132 1
182 1133 1
182 1136 1
182 1137 1
182 1150 1
182 1159 1
182 1160 2
182 1167 2
182 1172 2
182 1173 1
182 1177 2
182 1178 1
182 1184 1
182 1185 1
182 1189 1
182 1200 1
182 1201 1
182 1202 2
182 1204 1
182 1209 1
182 1210 2
182 1215 1
182 1216 1
182 1217 1
182 1220 1
182 1224 1
182 1232 1
182 1239 1
182 1245 1
182 1253 1
182 1254 1
182 1256 1
182 1261 1
182 1264 1
182 1269 1
182 1275 1
182 1281 1
182 1284 1
182 1285 1
182 1287 1
182 1288 1
182 1290 1
182 1292 1
182 1294 1
182 1299 1
182 1300 1
182 1304 1
182 1314 1
182 1322 1
182 1336 2
182 1337 2
182 1340 1
182 1343 1
182 1348 1
182 1357 1
182 1358 1
182 1369 1
182 1371 1
182 1374 1
182 1376 1
182 1384 2
182 1386 1
182 1388 1
182 1394 1
182 1395 1
182 1399 1
182 1401 1
182 1405 2
182 1407 1
182 1408 1
182 1409 1
182 1412 1
182 1414 1
182 1416 1
182 1417 2
182 1421 1
182 1422 1
182 1423 1
182 1428 1
182 1430 1
182 1432 1
182 1435 1
182 1442 1
182 1451 1
182 1468 1
182 1487 1
182 1492 1
182 1493 1
182 1498 1
182 1504 1
182 1522 1
182 1526 1
182 1527 1
182 1530 1
182 1531 2
182 1532 1
182 1533 1
182 1535 2
182 1550 1
182 1565 1
182 1567 3
182 1569 1
182 1573 1
182 1574 1
182 1578 1
182 1587 1
182 1588 1
182 1595 1
182 1596 1
182 1601 1
182 1602 1
182 1612 1
182 1617 1
182 1623 1
182 1634 1
182 1637 1
182 1643 1
182 1645 1
182 1647 1
182 1652 1
182 1667 1
182 1673 2
182 1676 1
182 1682 1
182 1689 1
182 1697 1
182 1709 1
182 1736 1
182 1743 1
182 1758 1
182 1773 1
182 1774 2
182 1805 1
182 1809 1
182 1846 1
182 1853 1
182 1863 1
182 1873 1
182 1875 1
182 1878 1
182 1880 1
182 1882 1
182 1883 1
182 1906 1
182 1907 1
182 1909 1
182 1916 1
182 1920 1
182 1922 2
182 1930 1
182 1935 1
182 1936 1
182 1941 1
182 1951 1
182 1959 1
182 1969 1
182 1974 1
182 1983 1
182 1998 1
182 2017 1
182 2019 1
182 2022 1
182 2024 1
182 2047 1
182 2067 1
182 2072 1
182 2075 2
182 2076 1
182 2081 1
182 2085 1
182 2086 1
182 2109 1
182 2113 1
182 2118 1
182 2119 1
182 2127 1
182 2129 1
182 2132 1
182 2137 2
182 2140 1
182 2148 1
182 2151 1
182 2155 1
182 2156 1
182 2157 1
182 2170 1
182 2184 1
182 2188 1
182 2201 1
182 2205 1
182 2213 1
182 2223 1
182 2229 1
182 2234 2
182 2238 2
182 2248 1
182 2271 1
182 2283 1
182 2294 35
182 2296 39
182 2297 39
182 2298 41
182 2299 19
182 2300 8
182 2302 1
182 2303 1
183 419 1
183 561 1
183 2295 12
184 33 1
184 130 1
184 1171 1
184 1770 1
184 1938 1
184 2161 1
184 2294 5
184 2296 2
184 2297 1
184 2300 8
184 2301 2
184 2302 7
184 2303 2
185 2182 1
185 2294 6
185 2295 4
185 2296 10
185 2297 8
185 2298 10
185 2299 10
185 2302 1
185 2303 2
186 1 1
186 2 37
186 3 1
186 4 6
186 5 1
186 6 1
186 7 78
186 8 11
186 9 41
186 11 1
186 12 49
186 13 16
186 14 1
186 15 2
186 16 3
186 18 29
186 19 50
186 20 1
186 21 49
186 23 7
186 24 12
186 25 3
186 26 6
186 27 4
186 28 4
186 29 4
186 30 30
186 31 3
186 32 1
186 33 7
186 35 16
186 36 2
186 37 4
186 38 3
186 39 44
186 40 5
186 41 2
186 42 3
186 43 5
186 44 1
186 45 6
186 46 3
186 47 48
186 49 9
186 50 44
186 51 12
186 52 3
186 53 48
186 54 2
186 56 3
186 57 3
186 58 3
186 59 2
186 60 4
186 61 30
186 62 20
186 63 3
186 65 5
186 66 57
186 67 3
186 68 2
186 69 31
186 70 7
186 71 2
186 72 1
186 73 3
186 74 5
186 75 11
186 76 2
186 77 7
186 78 2
186 79 23
186 81 2
186 82 3
186 83 23
186 85 14
186 86 16
186 87 1
186 88 4
186 89 2
186 90 2
186 91 11
186 92 1
186 93 13
186 94 34
186 96 3
186 97 1
186 98 18
186 99 74
186 100 6
186 101 3
186 102 20
186 103 11
186 104 8
186 105 10
186 107 4
186 108 2
186 109 1
186 110 6
186 111 21
186 112 9
186 113 6
186 115 3
186 116 1
186 117 5
186 118 2
186 119 3
186 120 61
186 121 6
186 122 9
186 123 17
186 124 1
186 125 2
186 126 49
186 127 3
186 128 9
186 129 2
186 130 1
186 131 49
186 132 1
186 133 1
186 134 2
186 135 8
186 136 4
186 137 1
186 138 12
186 140 10
186 141 23
186 142 2
186 143 5
186 144 5
186 145 36
186 146 3
186 147 23
186 148 1
186 149 2
186 150 4
186 151 19
186 153 16
186 154 37
186 155 1
186 156 8
186 157 14
186 158 6
186 159 2
186 160 70
186 162 28
186 163 17
186 164 1
186 165 25
186 166 1
186 167 2
186 168 49
186 169 1
186 170 3
186 171 1
186 172 46
186 173 1
186 174 4
186 175 6
186 176 11
186 177 3
186 178 13
186 179 1
186 180 7
186 181 54
186 182 3
186 183 2
186 184 2
186 185 2
186 186 49
186 187 5
186 188 5
186 189 2
186 190 51
186 191 24
186 192 3
186 193 7
186 194 4
186 195 2
186 196 3
186 197 2
186 198 2
186 199 6
186 200 3
186 202 51
186 203 1
186 204 5
186 206 1
186 207 4
186 208 6
186 209 3
186 210 1
186 211 3
186 212 2
186 213 3
186 214 17
186 215 5
186 216 8
186 217 2
186 218 3
186 219 5
186 220 2
186 221 1
186 222 1
186 223 6
186 224 4
186 225 5
186 226 76
186 227 3
186 228 2
186 230 1
186 231 1
186 232 4
186 233 92
186 234 2
186 235 2
186 236 2
186 237 8
186 239 5
186 240 12
186 241 5
186 243 3
186 244 2
186 245 3
186 246 2
186 247 71
186 248 1
186 249 70
186 250 4
186 251 1
186 252 4
186 253 5
186 254 3
186 255 3
186 256 1
186 257 4
186 258 5
186 259 2
186 260 6
186 261 2
186 262 4
186 263 1
186 264 34
186 266 1
186 267 4
186 270 4
186 271 6
186 272 18
186 274 7
186 275 5
186 276 2
186 277 6
186 278 1
186 279 5
186 280 2
186 281 4
186 283 40
186 284 4
186 285 3
186 286 1
186 287 14
186 288 2
186 289 9
186 290 1
186 291 1
186 292 3
186 293 3
186 294 22
186 295 5
186 296 1
186 297 25
186 298 11
186 299 96
186 300 6
186 301 9
186 302 7
186 304 1
186 305 9
186 306 7
186 307 20
186 308 2
186 309 2
186 310 3
186 312 7
186 313 6
186 314 2
186 315 2
186 316 35
186 318 4
186 319 19
186 320 4
186 321 7
186 323 2
186 324 3
186 325 3
186 326 7
186 327 2
186 328 2
186 329 3
186 330 8
186 331 14
186 332 1
186 333 2
186 334 14
186 335 24
186 336 2
186 337 2
186 338 1
186 339 8
186 340 3
186 341 7
186 342 2
186 343 1
186 345 4
186 346 1
186 347 2
186 348 18
186 351 2
186 352 1
186 353 48
186 354 21
186 355 2
186 356 4
186 357 2
186 358 1
186 359 3
186 360 1
186 361 14
186 362 41
186 363 2
186 364 5
186 365 6
186 366 1
186 367 2
186 368 3
186 369 1
186 370 11
186 371 10
186 372 1
186 373 2
186 374 7
186 376 15
186 377 6
186 378 3
186 379 2
186 380 1
186 381 2
186 383 1
186 384 2
186 385 1
186 386 4
186 387 3
186 388 3
186 389 54
186 390 5
186 391 4
186 392 15
186 393 4
186 394 4
186 395 4
186 397 3
186 398 17
186 399 2
186 400 2
186 401 4
186 402 5
186 403 50
186 404 5
186 405 22
186 406 1
186 407 4
186 408 4
186 409 1
186 411 4
186 412 16
186 413 8
186 414 8
186 415 1
186 417 2
186 418 12
186 419 5
186 420 13
186 421 1
186 422 1
186 423 3
186 425 2
186 428 2
186 429 2
186 430 10
186 431 21
186 432 4
186 433 3
186 434 2
186 435 3
186 436 4
186 438 2
186 441 23
186 442 36
186 443 3
186 444 4
186 445 29
186 446 2
186 449 2
186 452 21
186 453 1
186 454 6
186 455 2
186 456 1
186 457 1
186 458 3
186 459 1
186 462 1
186 463 19
186 464 3
186 466 10
186 467 37
186 468 8
186 469 4
186 470 5
186 471 1
186 472 1
186 473 6
186 474 1
186 475 52
186 476 12
186 477 2
186 478 1
186 479 5
186 480 1
186 481 2
186 482 35
186 483 4
186 484 2
186 485 1
186 486 56
186 487 16
186 488 1
186 489 4
186 490 1
186 491 13
186 492 25
186 493 1
186 495 1
186 496 34
186 497 1
186 498 2
186 499 1
186 500 53
186 501 3
186 502 12
186 503 10
186 504 1
186 506 1
186 507 2
186 508 3
186 509 1
186 510 5
186 512 6
186 513 3
186 514 2
186 515 30
186 516 4
186 517 3
186 518 6
186 520 4
186 521 2
186 522 4
186 524 2
186 525 12
186 526 2
186 527 1
186 528 43
186 530 3
186 531 2
186 533 2
186 534 2
186 535 7
186 536 7
186 537 3
186 538 6
186 539 4
186 540 3
186 541 4
186 542 14
186 543 11
186 544 4
186 545 1
186 546 5
186 548 1
186 549 5
186 550 9
186 551 2
186 552 15
186 554 1
186 555 8
186 556 1
186 557 3
186 558 2
186 559 1
186 561 4
186 562 1
186 563 1
186 564 20
186 565 1
186 566 6
186 568 1
186 569 1
186 570 27
186 571 1
186 572 3
186 573 2
186 574 3
186 576 1
186 577 1
186 578 6
186 579 2
186 580 4
186 583 1
186 584 17
186 585 14
186 586 2
186 587 1
186 589 3
186 590 14
186 591 3
186 592 1
186 593 3
186 594 4
186 595 4
186 596 3
186 599 7
186 600 4
186 602 5
186 605 2
186 606 18
186 607 1
186 608 2
186 609 2
186 610 5
186 611 2
186 612 2
186 613 16
186 614 5
186 615 1
186 616 1
186 617 28
186 619 1
186 621 7
186 622 22
186 623 8
186 624 3
186 625 3
186 626 11
186 627 1
186 628 3
186 629 4
186 631 10
186 632 6
186 633 30
186 634 2
186 636 2
186 637 6
186 638 2
186 639 5
186 640 21
186 641 4
186 642 22
186 643 4
186 644 1
186 645 9
186 648 6
186 649 2
186 650 7
186 651 1
186 652 3
186 653 3
186 654 1
186 656 2
186 657 6
186 658 1
186 659 5
186 661 13
186 662 2
186 663 17
186 664 2
186 665 1
186 666 29
186 668 36
186 669 32
186 670 3
186 671 56
186 672 4
186 673 2
186 674 55
186 675 20
186 676 30
186 677 2
186 678 2
186 680 23
186 681 27
186 682 6
186 683 10
186 684 4
186 685 3
186 686 1
186 687 7
186 688 1
186 689 2
186 690 3
186 692 6
186 694 7
186 695 5
186 697 4
186 700 1
186 701 2
186 702 1
186 703 2
186 704 35
186 705 6
186 706 1
186 707 5
186 708 8
186 710 18
186 711 2
186 712 2
186 713 3
186 714 2
186 715 1
186 716 1
186 717 70
186 718 1
186 719 7
186 720 5
186 721 1
186 722 2
186 723 1
186 724 6
186 725 1
186 726 6
186 727 2
186 728 40
186 729 25
186 730 21
186 731 2
186 732 5
186 733 1
186 734 1
186 735 6
186 736 1
186 738 68
186 739 1
186 740 2
186 741 2
186 742 2
186 743 3
186 744 1
186 745 2
186 746 1
186 747 1
186 748 1
186 750 2
186 752 1
186 753 2
186 755 7
186 757 5
186 758 3
186 759 1
186 760 2
186 761 3
186 762 51
186 763 44
186 764 6
186 765 4
186 766 53
186 767 2
186 768 2
186 769 4
186 770 2
186 771 42
186 772 4
186 773 4
186 774 2
186 775 7
186 776 2
186 778 1
186 780 1
186 781 1
186 783 12
186 784 2
186 785 23
186 786 3
186 787 65
186 788 1
186 789 6
186 790 2
186 791 21
186 792 1
186 793 2
186 794 4
186 795 2
186 796 1
186 797 2
186 798 1
186 799 2
186 800 5
186 801 1
186 802 11
186 803 5
186 804 2
186 805 1
186 806 1
186 807 1
186 808 6
186 809 11
186 810 12
186 811 1
186 812 64
186 813 10
186 814 1
186 815 3
186 816 16
186 817 3
186 818 2
186 820 2
186 821 10
186 825 1
186 826 1
186 827 1
186 828 1
186 829 12
186 831 4
186 832 6
186 833 4
186 834 1
186 835 4
186 836 38
186 839 4
186 840 6
186 842 4
186 843 12
186 844 2
186 845 33
186 846 2
186 847 1
186 848 2
186 849 3
186 851 17
186 853 3
186 854 4
186 855 12
186 856 3
186 857 8
186 858 4
186 859 4
186 860 2
186 861 1
186 863 23
186 864 2
186 865 7
186 867 3
186 868 4
186 869 3
186 870 9
186 872 2
186 873 3
186 874 2
186 875 24
186 877 2
186 878 58
186 879 2
186 880 3
186 881 1
186 882 4
186 884 2
186 885 1
186 886 3
186 888 4
186 890 11
186 891 1
186 892 4
186 893 22
186 894 1
186 895 5
186 897 4
186 898 2
186 899 1
186 900 3
186 901 3
186 902 1
186 903 7
186 904 5
186 905 3
186 906 5
186 907 20
186 908 4
186 909 22
186 910 1
186 911 5
186 912 3
186 913 1
186 914 18
186 915 2
186 916 4
186 917 3
186 918 3
186 919 1
186 920 2
186 921 1
186 922 7
186 923 5
186 925 13
186 926 19
186 927 4
186 928 37
186 929 1
186 930 4
186 931 10
186 932 3
186 933 64
186 934 10
186 935 2
186 936 5
186 937 36
186 938 15
186 939 1
186 940 3
186 941 40
186 942 10
186 943 1
186 944 24
186 946 2
186 947 4
186 948 2
186 949 2
186 950 3
186 952 26
186 953 11
186 954 2
186 955 32
186 957 7
186 958 1
186 959 3
186 960 3
186 962 2
186 963 4
186 964 1
186 965 2
186 966 7
186 967 28
186 968 6
186 970 1
186 971 1
186 973 5
186 974 1
186 975 3
186 976 2
186 977 1
186 978 2
186 979 3
186 981 50
186 983 32
186 984 4
186 985 7
186 986 5
186 987 9
186 988 5
186 989 1
186 990 4
186 991 2
186 992 10
186 993 1
186 994 3
186 995 6
186 996 2
186 997 5
186 999 1
186 1000 13
186 1001 1
186 1002 2
186 1004 34
186 1005 11
186 1006 2
186 1007 3
186 1008 3
186 1009 3
186 1010 4
186 1011 2
186 1013 1
186 1014 2
186 1015 1
186 1016 2
186 1017 2
186 1018 15
186 1019 3
186 1020 19
186 1022 2
186 1023 4
186 1024 1
186 1025 14
186 1026 1
186 1027 1
186 1028 21
186 1031 10
186 1032 31
186 1033 5
186 1034 12
186 1035 1
186 1036 2
186 1037 3
186 1038 1
186 1039 3
186 1040 6
186 1041 23
186 1042 3
186 1044 2
186 1045 2
186 1046 1
186 1047 1
186 1048 1
186 1049 10
186 1050 24
186 1052 16
186 1053 1
186 1054 1
186 1055 2
186 1056 1
186 1057 1
186 1058 34
186 1059 1
186 1060 1
186 1061 1
186 1062 2
186 1064 2
186 1065 4
186 1066 38
186 1067 23
186 1068 7
186 1069 2
186 1070 10
186 1071 1
186 1073 1
186 1074 9
186 1075 5
186 1076 3
186 1077 10
186 1078 8
186 1079 2
186 1080 63
186 1081 1
186 1082 6
186 1083 3
186 1085 2
186 1087 38
186 1088 1
186 1090 1
186 1091 14
186 1092 2
186 1093 3
186 1094 4
186 1095 2
186 1096 54
186 1097 7
186 1098 1
186 1099 1
186 1100 4
186 1101 3
186 1102 28
186 1103 2
186 1104 13
186 1105 34
186 1106 8
186 1107 1
186 1108 3
186 1110 34
186 1111 4
186 1112 12
186 1113 2
186 1114 5
186 1115 3
186 1117 14
186 1118 21
186 1119 1
186 1120 4
186 1121 51
186 1123 1
186 1125 30
186 1126 1
186 1127 3
186 1128 1
186 1129 2
186 1130 9
186 1132 7
186 1133 19
186 1134 3
186 1135 3
186 1136 2
186 1137 13
186 1138 2
186 1139 6
186 1140 4
186 1142 2
186 1144 2
186 1145 17
186 1146 23
186 1147 12
186 1148 4
186 1150 48
186 1151 2
186 1152 1
186 1154 1
186 1155 1
186 1156 33
186 1158 26
186 1159 2
186 1160 17
186 1161 2
186 1162 1
186 1164 2
186 1165 3
186 1167 1
186 1168 2
186 1169 2
186 1172 17
186 1173 8
186 1174 4
186 1175 1
186 1176 1
186 1177 16
186 1178 7
186 1180 4
186 1181 2
186 1182 5
186 1183 1
186 1184 1
186 1185 1
186 1186 1
186 1187 2
186 1188 1
186 1189 2
186 1190 1
186 1191 9
186 1192 2
186 1193 1
186 1194 5
186 1195 1
186 1196 1
186 1197 9
186 1198 4
186 1199 1
186 1200 6
186 1201 6
186 1202 4
186 1203 1
186 1204 19
186 1205 7
186 1206 3
186 1208 3
186 1209 1
186 1210 2
186 1211 1
186 1212 3
186 1213 1
186 1215 2
186 1216 3
186 1217 7
186 1218 5
186 1219 5
186 1220 1
186 1221 2
186 1223 2
186 1224 3
186 1225 22
186 1226 28
186 1227 3
186 1228 3
186 1229 2
186 1230 3
186 1231 6
186 1232 21
186 1233 40
186 1234 9
186 1235 23
186 1236 1
186 1237 2
186 1238 4
186 1239 4
186 1240 1
186 1241 9
186 1242 4
186 1244 1
186 1245 1
186 1246 2
186 1247 7
186 1248 2
186 1249 13
186 1251 35
186 1252 2
186 1253 31
186 1254 3
186 1255 4
186 1256 3
186 1257 31
186 1258 1
186 1259 14
186 1260 1
186 1261 3
186 1263 2
186 1264 2
186 1266 11
186 1268 1
186 1270 1
186 1271 8
186 1272 14
186 1273 46
186 1274 2
186 1275 11
186 1276 5
186 1277 1
186 1278 6
186 1279 1
186 1280 1
186 1281 5
186 1283 4
186 1284 1
186 1285 4
186 1286 1
186 1287 1
186 1288 2
186 1289 1
186 1290 43
186 1291 13
186 1292 2
186 1293 9
186 1294 1
186 1295 1
186 1296 17
186 1299 3
186 1300 3
186 1301 25
186 1302 1
186 1303 3
186 1306 4
186 1307 4
186 1308 21
186 1309 28
186 1310 3
186 1311 2
186 1313 2
186 1315 31
186 1317 1
186 1318 40
186 1319 1
186 1320 36
186 1321 4
186 1322 1
186 1325 3
186 1326 19
186 1327 10
186 1330 1
186 1332 7
186 1333 1
186 1334 4
186 1335 7
186 1336 4
186 1337 2
186 1339 4
186 1340 2
186 1341 20
186 1343 6
186 1345 18
186 1346 2
186 1347 2
186 1348 2
186 1349 3
186 1350 2
186 1351 1
186 1353 1
186 1354 2
186 1356 6
186 1357 1
186 1358 2
186 1359 1
186 1360 8
186 1363 9
186 1364 1
186 1365 1
186 1366 1
186 1368 2
186 1369 5
186 1372 23
186 1373 2
186 1374 1
186 1375 3
186 1376 1
186 1377 6
186 1378 2
186 1379 2
186 1381 16
186 1382 7
186 1383 5
186 1385 41
186 1386 1
186 1387 3
186 1389 17
186 1390 5
186 1393 1
186 1394 3
186 1395 11
186 1396 3
186 1397 2
186 1398 27
186 1399 7
186 1400 2
186 1401 10
186 1402 6
186 1404 1
186 1405 14
186 1406 2
186 1407 8
186 1408 2
186 1409 2
186 1410 5
186 1411 2
186 1412 22
186 1413 14
186 1414 2
186 1415 5
186 1416 2
186 1417 2
186 1418 1
186 1419 4
186 1420 2
186 1421 4
186 1422 3
186 1423 3
186 1424 1
186 1425 3
186 1426 5
186 1427 1
186 1428 2
186 1429 17
186 1430 1
186 1431 5
186 1432 1
186 1433 1
186 1434 3
186 1436 29
186 1437 2
186 1439 24
186 1441 3
186 1442 1
186 1443 2
186 1445 1
186 1446 2
186 1447 1
186 1450 18
186 1451 5
186 1452 4
186 1453 14
186 1455 1
186 1456 1
186 1457 7
186 1458 2
186 1460 2
186 1461 1
186 1462 5
186 1463 2
186 1464 9
186 1466 1
186 1467 3
186 1469 2
186 1470 1
186 1471 2
186 1472 40
186 1474 1
186 1475 1
186 1476 2
186 1477 1
186 1478 3
186 1479 2
186 1480 7
186 1481 2
186 1482 42
186 1483 5
186 1486 3
186 1487 1
186 1488 4
186 1489 2
186 1492 2
186 1494 6
186 1495 1
186 1496 5
186 1497 3
186 1498 23
186 1500 21
186 1501 3
186 1502 5
186 1503 1
186 1505 12
186 1506 15
186 1507 15
186 1510 4
186 1511 2
186 1512 4
186 1514 2
186 1515 1
186 1516 2
186 1517 8
186 1519 8
186 1520 1
186 1521 1
186 1522 8
186 1523 10
186 1524 55
186 1525 2
186 1526 3
186 1527 7
186 1528 1
186 1529 15
186 1530 20
186 1531 1
186 1532 3
186 1533 29
186 1534 1
186 1535 11
186 1536 34
186 1537 4
186 1539 28
186 1541 11
186 1543 11
186 1544 11
186 1545 1
186 1546 27
186 1547 1
186 1548 1
186 1549 9
186 1551 2
186 1552 2
186 1554 4
186 1555 4
186 1556 8
186 1557 9
186 1558 5
186 1559 59
186 1562 1
186 1563 11
186 1564 24
186 1565 2
186 1567 26
186 1568 2
186 1569 1
186 1570 8
186 1573 6
186 1574 18
186 1575 1
186 1576 2
186 1578 1
186 1579 2
186 1580 5
186 1583 13
186 1584 2
186 1585 1
186 1586 4
186 1587 1
186 1588 3
186 1589 6
186 1590 2
186 1591 4
186 1592 1
186 1593 5
186 1594 30
186 1595 1
186 1596 1
186 1598 5
186 1599 1
186 1601 2
186 1602 1
186 1603 17
186 1604 2
186 1605 2
186 1606 3
186 1607 22
186 1608 2
186 1609 13
186 1610 11
186 1611 3
186 1612 1
186 1614 2
186 1615 2
186 1616 5
186 1618 2
186 1619 2
186 1620 3
186 1621 1
186 1622 17
186 1623 2
186 1624 4
186 1625 17
186 1626 2
186 1627 2
186 1628 1
186 1629 23
186 1630 1
186 1632 14
186 1633 1
186 1634 37
186 1635 3
186 1636 1
186 1639 3
186 1640 2
186 1641 2
186 1642 1
186 1643 2
186 1644 3
186 1645 2
186 1646 4
186 1647 8
186 1649 1
186 1650 3
186 1651 1
186 1652 25
186 1653 5
186 1655 2
186 1656 1
186 1657 2
186 1658 20
186 1659 1
186 1660 2
186 1661 1
186 1662 1
186 1663 25
186 1664 2
186 1665 4
186 1667 1
186 1670 1
186 1671 1
186 1672 4
186 1674 3
186 1675 3
186 1676 28
186 1677 1
186 1679 1
186 1681 4
186 1682 3
186 1684 3
186 1685 38
186 1686 16
186 1687 14
186 1688 9
186 1690 2
186 1691 5
186 1692 11
186 1695 3
186 1697 3
186 1698 7
186 1699 1
186 1700 4
186 1701 2
186 1702 2
186 1703 5
186 1705 1
186 1706 2
186 1707 5
186 1708 4
186 1709 17
186 1710 1
186 1711 1
186 1713 3
186 1714 6
186 1715 2
186 1717 2
186 1718 1
186 1719 3
186 1720 9
186 1721 1
186 1722 1
186 1723 9
186 1724 3
186 1726 18
186 1727 4
186 1728 10
186 1729 2
186 1731 18
186 1732 1
186 1733 11
186 1734 2
186 1735 36
186 1736 1
186 1737 19
186 1739 2
186 1740 5
186 1741 1
186 1742 1
186 1743 1
186 1744 1
186 1745 3
186 1746 15
186 1747 3
186 1750 3
186 1751 1
186 1752 2
186 1753 7
186 1754 15
186 1755 2
186 1757 19
186 1759 29
186 1760 3
186 1763 2
186 1765 3
186 1766 2
186 1767 2
186 1769 1
186 1770 2
186 1771 1
186 1772 6
186 1774 5
186 1775 3
186 1777 2
186 1778 19
186 1779 3
186 1780 1
186 1782 4
186 1784 2
186 1785 3
186 1786 1
186 1787 1
186 1788 28
186 1789 8
186 1790 1
186 1791 4
186 1792 2
186 1793 26
186 1794 6
186 1795 3
186 1796 2
186 1797 3
186 1798 1
186 1799 1
186 1800 24
186 1801 1
186 1802 2
186 1803 2
186 1804 32
186 1805 1
186 1806 1
186 1807 10
186 1808 2
186 1809 2
186 1810 3
186 1811 1
186 1812 3
186 1813 11
186 1814 7
186 1815 1
186 1816 6
186 1817 2
186 1818 47
186 1819 3
186 1820 2
186 1821 2
186 1822 1
186 1823 11
186 1824 14
186 1825 3
186 1826 3
186 1828 17
186 1829 16
186 1830 1
186 1831 4
186 1832 2
186 1833 2
186 1834 14
186 1835 4
186 1836 9
186 1840 37
186 1841 1
186 1842 2
186 1843 7
186 1844 5
186 1845 21
186 1846 3
186 1847 2
186 1849 2
186 1850 8
186 1851 10
186 1852 4
186 1857 1
186 1858 1
186 1859 2
186 1860 2
186 1861 24
186 1863 2
186 1864 2
186 1867 4
186 1868 2
186 1869 3
186 1871 1
186 1872 11
186 1873 32
186 1874 2
186 1875 19
186 1877 1
186 1879 3
186 1880 4
186 1881 1
186 1882 3
186 1883 1
186 1885 6
186 1886 1
186 1888 4
186 1890 4
186 1891 1
186 1893 1
186 1894 16
186 1895 4
186 1896 43
186 1897 3
186 1899 4
186 1900 1
186 1901 2
186 1902 2
186 1903 1
186 1904 2
186 1905 1
186 1908 1
186 1909 6
186 1910 1
186 1911 3
186 1912 3
186 1913 16
186 1914 1
186 1915 14
186 1916 1
186 1917 6
186 1919 5
186 1920 3
186 1921 23
186 1923 2
186 1926 8
186 1927 1
186 1929 3
186 1931 1
186 1932 2
186 1933 2
186 1934 3
186 1936 14
186 1937 2
186 1938 2
186 1939 24
186 1940 5
186 1941 4
186 1942 1
186 1943 2
186 1944 22
186 1945 1
186 1946 6
186 1947 5
186 1948 4
186 1950 14
186 1952 4
186 1953 1
186 1954 2
186 1955 12
186 1956 20
186 1957 1
186 1959 10
186 1960 1
186 1962 2
186 1963 18
186 1964 1
186 1965 1
186 1967 11
186 1969 3
186 1970 2
186 1971 1
186 1972 4
186 1973 6
186 1974 8
186 1975 9
186 1978 1
186 1979 6
186 1980 41
186 1981 2
186 1983 7
186 1984 1
186 1985 2
186 1986 21
186 1987 12
186 1988 1
186 1989 3
186 1990 1
186 1992 8
186 1993 8
186 1994 1
186 1995 5
186 1996 13
186 1998 4
186 1999 1
186 2000 2
186 2001 2
186 2002 22
186 2003 1
186 2004 1
186 2005 1
186 2007 9
186 2008 5
186 2009 3
186 2010 1
186 2011 2
186 2012 1
186 2013 1
186 2014 2
186 2015 2
186 2016 14
186 2018 22
186 2019 9
186 2021 1
186 2023 20
186 2025 1
186 2026 27
186 2027 3
186 2028 21
186 2029 1
186 2030 20
186 2031 7
186 2032 1
186 2033 2
186 2034 9
186 2036 33
186 2037 17
186 2038 2
186 2039 8
186 2040 1
186 2041 29
186 2044 2
186 2045 41
186 2046 5
186 2050 3
186 2051 2
186 2052 3
186 2053 1
186 2058 1
186 2059 1
186 2065 2
186 2066 1
186 2067 20
186 2071 13
186 2075 1
186 2076 13
186 2078 21
186 2079 2
186 2080 2
186 2081 1
186 2082 2
186 2084 2
186 2085 20
186 2087 1
186 2088 10
186 2089 2
186 2090 5
186 2092 33
186 2093 1
186 2094 1
186 2095 1
186 2096 1
186 2097 2
186 2098 2
186 2099 2
186 2101 22
186 2102 15
186 2103 26
186 2104 12
186 2105 17
186 2106 32
186 2107 4
186 2108 20
186 2111 8
186 2116 1
186 2117 1
186 2119 2
186 2120 1
186 2121 16
186 2122 6
186 2124 3
186 2125 2
186 2127 30
186 2128 5
186 2129 17
186 2130 22
186 2131 5
186 2133 2
186 2134 16
186 2136 9
186 2139 1
186 2140 7
186 2141 2
186 2142 9
186 2144 15
186 2147 1
186 2149 11
186 2150 1
186 2151 5
186 2152 2
186 2153 1
186 2154 1
186 2155 1
186 2156 7
186 2157 1
186 2158 18
186 2160 1
186 2161 4
186 2162 2
186 2163 3
186 2164 41
186 2165 18
186 2167 1
186 2168 16
186 2169 1
186 2170 29
186 2172 1
186 2174 3
186 2175 15
186 2176 33
186 2177 29
186 2179 1
186 2180 5
186 2181 1
186 2183 12
186 2184 1
186 2185 2
186 2186 53
186 2190 19
186 2191 1
186 2192 12
186 2193 1
186 2194 3
186 2195 1
186 2196 21
186 2197 1
186 2198 12
186 2199 1
186 2201 2
186 2202 1
186 2203 1
186 2207 3
186 2208 2
186 2211 2
186 2213 3
186 2217 2
186 2218 7
186 2219 1
186 2222 1
186 2224 20
186 2226 3
186 2229 10
186 2230 1
186 2231 1
186 2232 1
186 2235 25
186 2236 16
186 2238 3
186 2240 2
186 2242 2
186 2243 22
186 2244 1
186 2245 1
186 2246 1
186 2247 2
186 2248 3
186 2249 7
186 2251 4
186 2254 9
186 2255 1
186 2256 2
186 2257 3
186 2258 1
186 2259 1
186 2261 1
186 2262 3
186 2263 1
186 2265 1
186 2267 1
186 2270 1
186 2271 2
186 2272 1
186 2276 1
186 2277 22
186 2278 8
186 2279 1
186 2281 3
186 2282 1
186 2283 2
186 2284 2
186 2286 9
186 2287 1
186 2288 1
186 2289 1
186 2290 1
186 2291 1
186 2295 1
186 2297 1
186 2301 1
187 1388 1
187 1569 1
187 1691 1
187 2294 5
187 2295 15
187 2296 9
187 2297 11
187 2298 11
187 2299 7
187 2300 7
187 2302 2
187 2303 1
188 3 2
188 4 1
188 6 3
188 9 2
188 12 1
188 13 1
188 14 1
188 15 1
188 21 1
188 22 1
188 31 1
188 32 2
188 33 2
188 36 1
188 42 2
188 48 1
188 56 1
188 62 1
188 63 2
188 64 1
188 70 1
188 72 1
188 76 2
188 78 2
188 87 1
188 91 1
188 94 1
188 96 1
188 97 1
188 101 1
188 103 2
188 107 1
188 113 1
188 116 2
188 120 1
188 124 1
188 125 1
188 131 1
188 133 1
188 134 1
188 139 1
188 140 1
188 142 2
188 146 1
188 150 1
188 151 1
188 152 1
188 153 1
188 156 1
188 157 1
188 162 1
188 169 1
188 174 1
188 183 2
188 186 1
188 192 1
188 199 1
188 203 1
188 218 1
188 226 1
188 228 1
188 229 1
188 233 2
188 242 1
188 248 1
188 250 2
188 256 1
188 258 1
188 263 1
188 265 1
188 268 1
188 271 1
188 274 2
188 275 1
188 276 1
188 283 1
188 287 1
188 289 1
188 290 1
188 302 1
188 303 1
188 309 1
188 314 1
188 322 1
188 328 1
188 330 1
188 332 2
188 337 1
188 340 1
188 342 1
188 344 1
188 346 1
188 348 1
188 349 1
188 355 1
188 356 1
188 360 2
188 362 1
188 363 1
188 364 1
188 365 1
188 366 1
188 369 1
188 374 1
188 383 1
188 387 1
188 390 1
188 392 1
188 398 1
188 404 2
188 410 1
188 412 2
188 414 1
188 416 1
188 417 1
188 418 2
188 420 1
188 421 1
188 425 1
188 426 1
188 427 1
188 431 1
188 433 2
188 434 1
188 440 1
188 441 1
188 442 1
188 444 1
188 450 1
188 453 1
188 457 1
188 465 1
188 467 1
188 471 1
188 474 1
188 476 2
188 480 2
188 481 1
188 490 1
188 492 1
188 493 1
188 500 1
188 507 1
188 509 1
188 516 1
188 520 1
188 524 1
188 529 2
188 531 2
188 539 1
188 542 1
188 545 1
188 551 1
188 561 1
188 567 1
188 568 1
188 575 2
188 578 1
188 579 1
188 582 1
188 584 1
188 588 1
188 589 1
188 602 2
188 603 1
188 607 1
188 613 1
188 625 1
188 630 273
188 631 1
188 634 1
188 644 1
188 645 1
188 647 3
188 654 1
188 655 1
188 657 1
188 659 1
188 660 1
188 665 1
188 668 1
188 669 1
188 676 2
188 679 1
188 683 1
188 691 2
188 695 2
188 696 2
188 701 1
188 702 1
188 705 1
188 706 1
188 710 1
188 714 1
188 717 1
188 724 1
188 726 1
188 731 1
188 733 1
188 734 1
188 739 1
188 741 1
188 742 1
188 747 1
188 748 1
188 749 1
188 751 1
188 754 1
188 763 1
188 767 1
188 768 1
188 772 1
188 773 1
188 782 1
188 797 1
188 805 1
188 808 1
188 811 1
188 812 1
188 814 2
188 816 1
188 818 1
188 820 1
188 822 1
188 825 1
188 831 1
188 838 1
188 846 1
188 849 1
188 856 1
188 857 2
188 858 1
188 859 1
188 865 1
188 866 1
188 870 1
188 872 1
188 873 1
188 878 1
188 879 2
188 881 1
188 882 2
188 883 2
188 892 1
188 895 2
188 897 1
188 898 1
188 903 1
188 914 1
188 917 2
188 918 1
188 925 3
188 927 1
188 932 3
188 938 1
188 941 1
188 943 1
188 944 1
188 946 2
188 948 1
188 950 1
188 952 1
188 953 2
188 963 1
188 968 1
188 972 1
188 977 1
188 980 1
188 982 2
188 986 2
188 987 2
188 994 1
188 996 1
188 997 1
188 1011 1
188 1013 1
188 1014 2
188 1015 1
188 1017 1
188 1019 1
188 1023 1
188 1024 1
188 1026 3
188 1036 1
188 1047 1
188 1048 1
188 1049 1
188 1057 1
188 1068 1
188 1073 1
188 1081 1
188 1085 1
188 1093 1
188 1094 1
188 1104 1
188 1109 1
188 1117 1
188 1127 1
188 1133 1
188 1136 1
188 1146 2
188 1159 1
188 1160 1
188 1161 1
188 1181 1
188 1186 1
188 1190 1
188 1192 1
188 1196 1
188 1200 2
188 1204 1
188 1206 1
188 1212 1
188 1219 1
188 1224 1
188 1226 1
188 1229 1
188 1234 1
188 1240 1
188 1241 1
188 1244 1
188 1245 1
188 1246 1
188 1250 1
188 1258 1
188 1263 2
188 1265 1
188 1271 1
188 1272 1
188 1279 2
188 1281 1
188 1284 1
188 1285 1
188 1286 1
188 1287 2
188 1289 2
188 1293 1
188 1297 1
188 1298 1
188 1302 1
188 1305 1
188 1309 1
188 1315 1
188 1318 1
188 1319 1
188 1326 2
188 1328 1
188 1332 1
188 1333 1
188 1337 1
188 1338 1
188 1345 1
188 1348 1
188 1352 1
188 1353 1
188 1355 2
188 1361 1
188 1375 1
188 1384 1
188 1392 2
188 1405 1
188 1411 1
188 1416 1
188 1418 1
188 1429 1
188 1430 1
188 1435 1
188 1443 1
188 1447 3
188 1448 1
188 1470 1
188 1477 1
188 1483 1
188 1487 1
188 1489 1
188 1493 1
188 1511 2
188 1512 2
188 1514 1
188 1526 2
188 1533 2
188 1534 1
188 1539 1
188 1542 1
188 1547 1
188 1554 1
188 1555 1
188 1560 1
188 1564 1
188 1574 1
188 1585 2
188 1590 1
188 1592 1
188 1601 1
188 1603 1
188 1607 1
188 1608 1
188 1609 1
188 1613 1
188 1619 1
188 1620 1
188 1627 1
188 1660 2
188 1661 1
188 1667 2
188 1669 1
188 1675 1
188 1677 1
188 1678 2
188 1693 1
188 1700 1
188 1703 1
188 1719 1
188 1722 1
188 1723 1
188 1729 1
188 1736 1
188 1740 1
188 1756 2
188 1761 1
188 1772 2
188 1775 1
188 1791 1
188 1793 1
188 1795 1
188 1799 1
188 1807 1
188 1809 1
188 1810 1
188 1815 1
188 1817 1
188 1828 1
188 1834 1
188 1837 1
188 1838 2
188 1842 1
188 1845 1
188 1849 2
188 1854 2
188 1856 2
188 1864 1
188 1866 1
188 1874 1
188 1890 1
188 1899 2
188 1900 1
188 1913 1
188 1922 1
188 1923 1
188 1924 1
188 1932 1
188 1941 1
188 1944 1
188 1950 1
188 1956 1
188 1959 1
188 1960 1
188 1968 1
188 1981 1
188 1992 1
188 2009 1
188 2010 1
188 2011 1
188 2021 1
188 2034 1
188 2039 1
188 2046 2
188 2057 3
188 2066 1
188 2076 1
188 2080 1
188 2086 1
188 2092 1
188 2101 1
188 2105 1
188 2107 1
188 2112 1
188 2116 1
188 2124 2
188 2128 1
188 2146 1
188 2148 1
188 2156 1
188 2159 1
188 2162 1
188 2163 1
188 2165 1
188 2182 1
188 2184 1
188 2192 1
188 2196 1
188 2200 1
188 2202 1
188 2203 1
188 2204 1
188 2212 1
188 2216 1
188 2226 1
188 2229 1
188 2230 1
188 2233 1
188 2237 1
188 2253 1
188 2258 1
188 2265 1
188 2294 3
188 2295 9
188 2297 1
188 2298 1
188 2299 1
188 2300 2
188 2301 1
188 2302 2
188 2303 1
189 513 1
189 1137 1
189 2294 3
189 2295 5
189 2296 9
189 2297 15
189 2298 9
189 2299 2
189 2300 3
189 2301 1
189 2302 5
190 114 1
190 180 1
190 276 1
190 318 1
190 362 1
190 397 1
190 524 1
190 1033 1
190 1301 1
190 2041 1
190 2193 1
190 2295 6
190 2296 10
190 2297 15
190 2298 13
190 2299 3
190 2300 4
190 2302 1
191 214 1
192 2294 5
192 2296 7
192 2297 7
192 2298 12
192 2299 6
193 260 1
193 354 1
193 407 1
193 690 1
193 2134 1
193 2295 1
194 137 1
194 309 1
194 754 1
194 902 1
194 2113 1
194 2146 1
194 2294 10
194 2296 14
194 2297 7
194 2298 2
194 2299 5
194 2300 3
194 2301 1
195 2 1
195 7 7
195 15 1
195 25 1
195 30 6
195 61 1
195 67 2
195 111 1
195 125 1
195 145 1
195 162 2
195 175 1
195 188 1
195 214 2
195 252 2
195 270 1
195 276 1
195 278 1
195 326 1
195 335 5
195 336 1
195 354 1
195 355 1
195 391 1
195 400 1
195 423 1
195 433 1
195 445 5
195 507 1
195 514 1
195 519 1
195 596 1
195 614 1
195 617 1
195 618 1
195 652 1
195 676 1
195 701 1
195 712 1
195 733 1
195 757 1
195 822 1
195 890 1
195 921 1
195 936 1
195 937 1
195 1084 1
195 1086 1
195 1093 1
195 1094 1
195 1125 1
195 1178 1
195 1291 1
195 1296 1
195 1306 1
195 1321 1
195 1349 1
195 1352 1
195 1363 1
195 1381 1
195 1428 1
195 1464 1
195 1664 1
195 1682 1
195 1735 1
195 1746 1
195 1802 1
195 1874 1
195 1895 1
195 1906 1
195 1966 1
195 1974 1
195 2007 1
195 2054 1
195 2080 1
195 2139 1
195 2237 1
195 2294 1
195 2295 4
196 1 1
196 43 1
196 45 1
196 84 1
196 94 1
196 111 1
196 145 1
196 173 1
196 231 1
196 255 1
196 259 1
196 268 1
196 273 1
196 275 1
196 304 1
196 342 1
196 368 1
196 376 1
196 434 1
196 447 1
196 462 1
196 509 1
196 581 1
196 583 1
196 598 1
196 636 1
196 717 2
196 720 1
196 733 1
196 821 1
196 850 1
196 896 1
196 1072 1
196 1086 1
196 1093 1
196 1120 1
196 1352 1
196 1409 1
196 1432 1
196 1466 1
196 1525 1
196 1568 1
196 1581 1
196 1776 1
196 1810 1
196 1846 1
196 1883 1
196 1893 1
196 1897 1
196 2057 1
196 2171 1
196 2195 1
196 2294 1
196 2295 1
196 2296 5
196 2297 4
196 2298 1
196 2299 4
196 2300 1
196 2301 1
196 2302 1
197 2294 14
197 2296 2
197 2297 6
197 2298 2
197 2299 3
197 2300 9
197 2301 2
197 2302 2
198 1 1
198 3 1
198 6 1
198 14 1
198 15 1
198 18 1
198 22 2
198 32 1
198 36 1
198 37 1
198 38 1
198 39 1
198 41 1
198 45 2
198 56 1
198 62 9
198 73 1
198 82 1
198 93 1
198 117 1
198 128 1
198 133 1
198 139 2
198 152 1
198 154 1
198 155 1
198 171 2
198 176 2
198 178 1
198 200 1
198 204 3
198 205 1
198 229 1
198 231 1
198 245 1
198 248 2
198 272 1
198 273 1
198 276 1
198 283 1
198 285 1
198 311 1
198 329 1
198 340 1
198 345 1
198 348 1
198 349 1
198 350 3
198 367 1
198 368 5
198 369 2
198 372 1
198 373 1
198 378 1
198 381 1
198 390 2
198 400 1
198 404 2
198 415 1
198 420 1
198 422 1
198 443 1
198 445 2
198 447 3
198 463 1
198 473 1
198 485 1
198 495 1
198 496 1
198 497 1
198 501 1
198 518 2
198 522 1
198 528 1
198 534 2
198 535 1
198 541 1
198 544 2
198 589 1
198 599 3
198 602 2
198 603 7
198 606 1
198 616 1
198 624 2
198 635 1
198 654 3
198 659 1
198 661 1
198 675 1
198 676 1
198 679 1
198 692 2
198 709 1
198 713 1
198 726 3
198 733 3
198 734 1
198 735 1
198 737 1
198 751 1
198 752 1
198 755 1
198 765 1
198 768 1
198 783 1
198 790 1
198 798 2
198 801 1
198 818 1
198 824 1
198 825 1
198 833 1
198 839 1
198 917 1
198 959 1
198 1005 2
198 1065 2
198 1075 1
198 1093 3
198 1112 1
198 1138 1
198 1144 1
198 1152 1
198 1161 1
198 1170 1
198 1204 1
198 1205 1
198 1212 1
198 1225 1
198 1240 1
198 1243 1
198 1255 1
198 1261 1
198 1265 1
198 1269 1
198 1277 1
198 1278 1
198 1279 1
198 1316 2
198 1317 1
198 1326 1
198 1338 1
198 1355 1
198 1394 2
198 1398 2
198 1411 1
198 1443 1
198 1449 1
198 1503 1
198 1572 1
198 1600 2
198 1637 1
198 1696 2
198 1715 1
198 1724 1
198 1728 1
198 1730 1
198 1740 1
198 1755 2
198 1768 1
198 1806 1
198 1810 1
198 1850 1
198 1852 1
198 1859 2
198 1868 1
198 1873 2
198 1877 2
198 1888 1
198 1926 2
198 1937 1
198 1940 1
198 1979 1
198 1982 1
198 2016 1
198 2024 1
198 2025 1
198 2029 1
198 2145 2
198 2210 1
198 2252 1
198 2295 24
199 142 1
199 165 1
199 344 1
199 381 1
199 604 1
199 662 1
199 690 1
199 743 1
199 770 1
199 835 1
199 981 1
199 1239 1
199 1249 1
199 1277 1
199 1805 1
199 1950 1
199 2083 1
199 2295 1
200 13 1
200 14 1
200 43 1
200 70 1
200 75 1
200 90 1
200 95 1
200 97 1
200 105 1
200 106 1
200 111 1
200 142 1
200 146 1
200 177 1
200 198 1
200 209 1
200 228 1
200 240 1
200 260 1
200 273 1
200 307 1
200 312 1
200 316 1
200 325 1
200 356 1
200 361 1
200 377 1
200 422 1
200 427 1
200 441 1
200 452 1
200 453 1
200 464 1
200 489 1
200 522 1
200 561 1
200 575 1
200 692 1
200 705 1
200 754 1
200 772 1
200 823 1
200 827 1
200 887 1
200 896 1
200 989 1
200 993 1
200 1035 1
200 1298 1
200 1312 1
200 1341 1
200 1439 1
200 1463 1
200 1612 1
200 1685 1
200 1720 1
200 1828 1
200 1864 1
200 1943 1
200 2101 1
200 2122 1
200 2128 1
200 2162 1
200 2294 2
200 2298 1
200 2299 1
200 2303 1
201 1 4
201 3 2
201 4 1
201 7 1
201 9 1
201 12 1
201 14 1
201 15 1
201 17 1
201 20 1
201 21 1
201 22 2
201 23 1
201 26 1
201 27 2
201 28 1
201 31 1
201 32 2
201 37 1
201 39 4
201 41 2
201 42 1
201 43 1
201 45 1
201 47 1
201 48 1
201 51 1
201 52 2
201 53 2
201 54 1
201 56 2
201 57 1
201 58 2
201 59 2
201 61 2
201 63 1
201 64 1
201 65 2
201 69 3
201 71 1
201 72 2
201 77 1
201 79 1
201 81 1
201 83 1
201 87 3
201 88 1
201 89 1
201 90 1
201 91 1
201 92 1
201 94 1
201 96 1
201 99 1
201 100 1
201 101 3
201 102 3
201 107 2
201 109 3
201 110 1
201 112 2
201 113 1
201 114 1
201 115 1
201 116 2
201 117 1
201 120 1
201 123 1
201 124 1
201 126 1
201 127 1
201 129 1
201 131 1
201 132 1
201 134 1
201 136 2
201 137 1
201 138 1
201 141 1
201 145 1
201 149 2
201 150 1
201 156 1
201 161 1
201 162 2
201 164 1
201 169 1
201 171 1
201 174 2
201 177 1
201 182 2
201 183 2
201 185 1
201 193 2
201 197 1
201 199 2
201 201 1
201 203 1
201 204 1
201 205 1
201 206 1
201 207 1
201 208 1
201 209 2
201 213 1
201 215 1
201 216 1
201 218 1
201 223 1
201 226 1
201 227 1
201 229 1
201 234 2
201 236 1
201 237 1
201 240 1
201 241 1
201 243 1
201 244 1
201 247 2
201 248 2
201 250 1
201 252 4
201 253 1
201 256 1
201 261 1
201 264 1
201 266 1
201 267 1
201 268 1
201 271 1
201 272 1
201 275 1
201 277 2
201 278 1
201 280 1
201 281 2
201 284 1
201 285 1
201 287 1
201 288 1
201 289 1
201 290 2
201 291 1
201 292 1
201 295 1
201 296 1
201 299 1
201 303 1
201 306 2
201 308 2
201 309 2
201 311 1
201 312 1
201 313 1
201 314 1
201 315 2
201 318 1
201 319 2
201 320 1
201 321 1
201 323 2
201 327 2
201 331 2
201 337 1
201 338 2
201 340 1
201 347 1
201 348 2
201 351 1
201 352 1
201 355 1
201 356 1
201 358 1
201 359 1
201 362 1
201 363 1
201 365 1
201 371 2
201 372 1
201 374 1
201 375 1
201 379 1
201 380 2
201 382 1
201 383 2
201 385 1
201 386 1
201 388 1
201 390 1
201 393 1
201 394 1
201 396 2
201 400 2
201 403 1
201 407 2
201 409 2
201 410 1
201 411 1
201 421 1
201 422 1
201 423 2
201 427 1
201 435 1
201 438 1
201 440 1
201 442 2
201 443 1
201 444 1
201 446 1
201 447 1
201 448 1
201 449 1
201 450 1
201 454 1
201 456 1
201 459 1
201 460 2
201 475 1
201 476 1
201 477 1
201 480 3
201 484 1
201 492 1
201 495 1
201 498 2
201 499 1
201 500 1
201 501 1
201 504 1
201 505 2
201 506 1
201 507 1
201 508 1
201 509 1
201 518 1
201 519 3
201 521 1
201 524 1
201 525 2
201 528 1
201 529 1
201 530 1
201 531 1
201 532 1
201 536 1
201 541 1
201 542 1
201 545 3
201 552 1
201 553 1
201 559 1
201 564 2
201 565 1
201 570 1
201 571 1
201 572 1
201 574 1
201 576 1
201 581 1
201 584 1
201 585 1
201 587 1
201 590 1
201 592 1
201 595 1
201 597 1
201 600 1
201 603 1
201 609 1
201 610 1
201 611 2
201 613 2
201 614 1
201 616 1
201 617 1
201 628 1
201 630 353
201 631 1
201 633 1
201 637 1
201 638 1
201 639 1
201 640 1
201 641 3
201 643 3
201 645 3
201 646 1
201 647 1
201 648 1
201 652 1
201 654 1
201 656 1
201 662 1
201 668 1
201 673 2
201 675 1
201 681 2
201 684 1
201 687 3
201 689 1
201 690 2
201 692 1
201 693 2
201 694 1
201 695 3
201 697 1
201 699 1
201 700 2
201 703 1
201 706 1
201 708 1
201 709 2
201 711 2
201 713 1
201 717 1
201 719 2
201 724 1
201 726 1
201 733 1
201 736 1
201 741 1
201 742 1
201 749 1
201 754 2
201 756 2
201 758 4
201 761 1
201 762 1
201 766 1
201 767 1
201 769 1
201 772 1
201 773 1
201 774 1
201 776 1
201 777 1
201 778 1
201 779 1
201 780 1
201 782 2
201 783 1
201 784 1
201 786 1
201 788 1
201 793 1
201 804 1
201 805 2
201 812 1
201 817 1
201 818 2
201 822 2
201 823 1
201 830 1
201 836 1
201 837 1
201 839 1
201 841 1
201 843 1
201 844 1
201 848 1
201 849 1
201 850 1
201 855 1
201 856 1
201 859 1
201 860 1
201 861 2
201 863 1
201 867 1
201 871 1
201 879 1
201 883 1
201 884 1
201 885 1
201 886 1
201 887 2
201 888 1
201 889 2
201 890 1
201 894 1
201 900 2
201 907 1
201 912 1
201 914 1
201 924 1
201 925 1
201 927 1
201 928 2
201 934 3
201 943 1
201 947 1
201 948 1
201 949 1
201 952 1
201 953 1
201 958 1
201 959 2
201 961 1
201 963 1
201 969 1
201 972 1
201 975 1
201 978 2
201 979 1
201 980 1
201 982 2
201 984 1
201 985 2
201 986 1
201 989 1
201 990 4
201 994 2
201 997 2
201 999 1
201 1001 1
201 1005 1
201 1008 1
201 1016 2
201 1018 1
201 1020 2
201 1024 1
201 1026 1
201 1029 1
201 1034 1
201 1035 1
201 1038 1
201 1039 1
201 1042 1
201 1044 2
201 1049 1
201 1051 1
201 1054 1
201 1058 1
201 1060 1
201 1061 1
201 1069 1
201 1070 2
201 1072 1
201 1073 1
201 1084 1
201 1092 1
201 1096 1
201 1097 1
201 1098 1
201 1101 1
201 1104 1
201 1105 1
201 1107 1
201 1110 1
201 1112 3
201 1118 1
201 1122 2
201 1123 2
201 1125 1
201 1126 1
201 1129 1
201 1131 1
201 1135 1
201 1136 2
201 1137 2
201 1139 1
201 1145 1
201 1146 2
201 1147 1
201 1153 1
201 1154 1
201 1160 4
201 1164 1
201 1165 1
201 1172 1
201 1176 1
201 1177 2
201 1178 1
201 1180 1
201 1181 1
201 1182 1
201 1185 1
201 1188 1
201 1191 2
201 1192 1
201 1200 1
201 1203 1
201 1205 1
201 1206 1
201 1207 2
201 1209 1
201 1213 1
201 1217 1
201 1218 1
201 1219 1
201 1220 1
201 1223 1
201 1224 1
201 1227 2
201 1231 1
201 1232 2
201 1236 1
201 1238 1
201 1239 1
201 1249 1
201 1250 1
201 1255 1
201 1257 1
201 1258 1
201 1262 1
201 1264 1
201 1266 1
201 1270 1
201 1275 1
201 1283 1
201 1284 1
201 1286 1
201 1288 1
201 1293 2
201 1297 1
201 1301 2
201 1303 1
201 1307 1
201 1310 2
201 1314 2
201 1316 1
201 1318 1
201 1324 1
201 1325 1
201 1326 1
201 1337 3
201 1338 1
201 1341 2
201 1348 1
201 1349 1
201 1353 1
201 1360 1
201 1365 3
201 1373 1
201 1377 2
201 1378 1
201 1384 2
201 1386 1
201 1389 2
201 1392 1
201 1395 3
201 1396 1
201 1397 1
201 1399 1
201 1400 2
201 1401 1
201 1403 1
201 1409 1
201 1410 1
201 1414 1
201 1417 1
201 1418 1
201 1419 1
201 1420 1
201 1421 1
201 1423 1
201 1424 1
201 1427 2
201 1428 2
201 1434 1
201 1437 1
201 1439 1
201 1442 1
201 1444 1
201 1445 2
201 1447 2
201 1450 1
201 1475 1
201 1480 1
201 1481 2
201 1482 1
201 1486 1
201 1488 1
201 1490 1
201 1493 1
201 1494 1
201 1495 1
201 1497 1
201 1500 2
201 1501 1
201 1505 1
201 1511 1
201 1514 1
201 1516 1
201 1522 1
201 1528 1
201 1529 1
201 1531 1
201 1539 1
201 1546 1
201 1547 1
201 1548 1
201 1551 1
201 1554 1
201 1558 1
201 1560 1
201 1568 1
201 1569 1
201 1572 1
201 1573 1
201 1586 1
201 1589 1
201 1591 1
201 1596 2
201 1598 2
201 1610 1
201 1611 1
201 1614 1
201 1621 1
201 1623 1
201 1632 1
201 1633 1
201 1634 1
201 1635 1
201 1638 1
201 1646 1
201 1647 1
201 1653 1
201 1657 1
201 1663 1
201 1665 1
201 1667 1
201 1668 1
201 1670 1
201 1672 1
201 1676 2
201 1681 1
201 1686 1
201 1688 1
201 1692 1
201 1695 1
201 1696 1
201 1700 2
201 1701 1
201 1715 2
201 1717 1
201 1728 1
201 1731 1
201 1732 1
201 1745 1
201 1747 3
201 1752 2
201 1753 1
201 1755 2
201 1757 3
201 1762 1
201 1766 1
201 1767 1
201 1776 1
201 1777 1
201 1789 1
201 1796 1
201 1804 1
201 1808 2
201 1813 1
201 1814 1
201 1828 1
201 1830 2
201 1841 1
201 1842 1
201 1846 1
201 1861 1
201 1867 1
201 1871 2
201 1882 2
201 1886 1
201 1888 1
201 1889 1
201 1892 1
201 1899 3
201 1903 1
201 1912 1
201 1913 1
201 1919 2
201 1922 1
201 1924 1
201 1927 1
201 1929 1
201 1931 1
201 1943 1
201 1946 1
201 1959 1
201 1960 1
201 1961 1
201 1964 1
201 1965 2
201 1966 1
201 1969 1
201 1971 1
201 1972 1
201 1973 1
201 1976 1
201 1979 1
201 1983 1
201 1987 1
201 1988 1
201 1989 1
201 1991 1
201 1998 1
201 2002 1
201 2011 1
201 2017 1
201 2030 1
201 2031 1
201 2032 1
201 2037 1
201 2039 1
201 2040 1
201 2049 1
201 2050 1
201 2052 1
201 2057 1
201 2060 2
201 2071 1
201 2073 1
201 2075 2
201 2078 1
201 2079 1
201 2096 1
201 2101 1
201 2108 1
201 2109 2
201 2112 1
201 2116 1
201 2119 2
201 2120 1
201 2121 1
201 2125 1
201 2128 1
201 2131 1
201 2133 1
201 2136 1
201 2142 2
201 2147 1
201 2149 1
201 2166 1
201 2167 1
201 2168 1
201 2169 1
201 2180 1
201 2181 1
201 2188 1
201 2191 1
201 2194 1
201 2201 1
201 2217 1
201 2218 1
201 2221 2
201 2222 1
201 2224 3
201 2225 1
201 2226 1
201 2228 1
201 2230 2
201 2232 1
201 2236 1
201 2246 1
201 2257 1
201 2261 1
201 2264 1
201 2270 1
201 2279 1
201 2281 1
201 2285 1
201 2294 7
201 2295 3
201 2296 2
201 2297 2
201 2298 1
201 2299 2
201 2300 1
201 2301 3
201 2302 1
202 9 1
202 119 1
202 880 1
202 927 1
202 996 1
202 1000 1
202 1111 1
202 1365 1
202 1430 1
202 1458 1
202 1492 1
202 1621 1
202 1661 1
202 1706 1
202 2078 1
202 2139 1
202 2155 1
202 2240 1
202 2294 6
202 2296 21
202 2297 19
202 2298 3
202 2299 7
202 2300 11
202 2301 1
202 2302 3
203 304 1
203 1054 1
203 2295 3
204 400 1
204 1233 1
205 210 1
205 1509 1
205 1622 1
205 1985 1
205 2294 13
205 2295 3
205 2296 7
205 2297 6
205 2298 2
205 2299 13
205 2300 5
205 2301 6
205 2302 6
205 2303 2
206 2295 15
206 2300 1
206 2301 3
206 2302 2
206 2303 2
207 1 1
207 4 1
207 6 1
207 9 1
207 31 1
207 38 1
207 39 1
207 50 1
207 68 1
207 72 1
207 78 1
207 87 1
207 88 1
207 95 1
207 104 1
207 122 1
207 131 1
207 142 1
207 156 1
207 182 1
207 189 1
207 193 1
207 205 1
207 225 1
207 278 1
207 289 1
207 305 1
207 313 1
207 327 1
207 350 1
207 357 1
207 367 1
207 368 1
207 396 1
207 404 1
207 430 1
207 435 1
207 440 1
207 442 1
207 467 1
207 468 1
207 482 1
207 487 1
207 489 1
207 490 1
207 537 1
207 548 1
207 592 1
207 597 1
207 602 1
207 603 2
207 604 1
207 608 1
207 624 1
207 625 1
207 632 1
207 644 1
207 648 1
207 670 1
207 672 1
207 683 1
207 689 1
207 703 1
207 707 1
207 743 1
207 769 1
207 776 2
207 790 1
207 796 1
207 813 1
207 827 1
207 855 1
207 861 1
207 870 1
207 871 1
207 875 1
207 876 1
207 883 1
207 884 1
207 925 1
207 930 1
207 941 1
207 948 2
207 953 1
207 970 1
207 980 1
207 998 1
207 1006 1
207 1073 1
207 1074 1
207 1083 1
207 1088 2
207 1092 1
207 1109 1
207 1115 1
207 1149 1
207 1162 1
207 1199 1
207 1218 1
207 1223 1
207 1226 1
207 1235 1
207 1265 1
207 1271 1
207 1281 1
207 1282 1
207 1308 1
207 1376 1
207 1393 1
207 1408 1
207 1417 1
207 1435 1
207 1482 1
207 1483 1
207 1508 1
207 1511 1
207 1531 2
207 1557 1
207 1625 1
207 1670 1
207 1688 1
207 1757 1
207 1762 1
207 1781 1
207 1787 1
207 1796 1
207 1821 1
207 1878 1
207 1899 1
207 1901 1
207 1914 1
207 1916 1
207 1918 1
207 1924 1
207 1928 1
207 1947 1
207 1954 1
207 2068 1
207 2100 2
207 2104 1
207 2112 1
207 2133 1
207 2135 1
207 2154 1
207 2185 1
207 2189 1
207 2294 2
207 2295 1
207 2297 1
207 2299 1
207 2300 1
207 2302 3
207 2303 1
208 3 1
208 5 2
208 8 1
208 10 1
208 11 1
208 14 1
208 15 1
208 42 1
208 46 1
208 53 1
208 72 1
208 81 1
208 82 1
208 85 1
208 92 1
208 94 1
208 95 3
208 97 1
208 110 3
208 112 1
208 138 1
208 139 1
208 166 1
208 170 1
208 181 1
208 186 1
208 196 1
208 202 1
208 205 1
208 211 2
208 212 1
208 217 1
208 221 1
208 244 1
208 246 1
208 256 1
208 267 1
208 278 1
208 281 1
208 284 1
208 288 1
208 303 4
208 323 1
208 327 1
208 332 1
208 362 1
208 376 1
208 391 1
208 428 1
208 429 1
208 432 2
208 434 1
208 439 2
208 444 1
208 447 1
208 452 1
208 455 1
208 480 2
208 497 1
208 507 1
208 515 1
208 524 2
208 529 2
208 538 1
208 589 1
208 593 2
208 594 1
208 598 1
208 610 1
208 660 1
208 698 1
208 703 1
208 705 1
208 711 1
208 723 2
208 737 1
208 742 1
208 745 1
208 753 1
208 764 1
208 815 1
208 817 1
208 821 1
208 822 1
208 823 1
208 840 1
208 844 2
208 849 1
208 854 1
208 890 1
208 896 1
208 903 1
208 914 1
208 917 1
208 928 1
208 934 1
208 943 1
208 951 1
208 956 1
208 973 1
208 991 1
208 1021 1
208 1057 1
208 1070 1
208 1082 1
208 1097 1
208 1123 1
208 1136 1
208 1154 1
208 1163 1
208 1224 1
208 1226 1
208 1237 1
208 1245 2
208 1260 1
208 1261 1
208 1349 1
208 1389 1
208 1394 1
208 1444 1
208 1445 1
208 1454 1
208 1463 1
208 1475 1
208 1482 1
208 1489 1
208 1493 1
208 1496 1
208 1502 1
208 1510 1
208 1513 1
208 1518 1
208 1545 1
208 1546 1
208 1562 1
208 1576 1
208 1591 1
208 1615 1
208 1622 1
208 1626 1
208 1665 1
208 1667 2
208 1670 1
208 1680 2
208 1682 1
208 1727 1
208 1740 1
208 1848 1
208 1870 1
208 1895 1
208 1896 1
208 1913 1
208 1918 1
208 1928 1
208 1977 1
208 2016 1
208 2024 1
208 2027 1
208 2043 1
208 2066 1
208 2155 1
208 2166 1
208 2179 1
208 2228 1
208 2277 1
208 2294 14
208 2295 3
208 2296 27
208 2297 25
208 2298 13
208 2299 21
208 2300 6
208 2301 5
208 2302 7
208 2303 4
209 9 1
209 26 1
209 28 1
209 29 2
209 31 1
209 39 1
209 44 1
209 54 1
209 57 1
209 58 1
209 77 1
209 90 1
209 99 1
209 103 1
209 110 1
209 116 1
209 122 2
209 138 1
209 145 2
209 174 1
209 187 1
209 190 1
209 194 1
209 195 1
209 205 1
209 233 1
209 235 2
209 244 2
209 259 1
209 268 1
209 275 1
209 282 1
209 296 2
209 305 1
209 310 1
209 313 1
209 317 1
209 329 1
209 360 2
209 363 1
209 366 1
209 372 1
209 377 1
209 384 1
209 410 1
209 413 2
209 422 1
209 447 1
209 470 1
209 500 1
209 504 2
209 525 1
209 540 1
209 542 1
209 543 1
209 544 1
209 564 1
209 567 1
209 574 1
209 584 1
209 587 1
209 588 1
209 617 1
209 627 1
209 702 1
209 724 1
209 802 1
209 803 1
209 824 1
209 840 1
209 847 1
209 858 1
209 872 1
209 879 1
209 892 1
209 895 1
209 902 1
209 904 1
209 907 1
209 920 1
209 934 1
209 938 1
209 944 1
209 951 1
209 996 2
209 1004 1
209 1009 1
209 1010 1
209 1052 1
209 1054 1
209 1077 1
209 1100 1
209 1113 1
209 1132 1
209 1160 1
209 1190 1
209 1227 1
209 1243 1
209 1247 1
209 1279 1
209 1281 1
209 1310 1
209 1314 1
209 1320 1
209 1329 1
209 1330 1
209 1347 1
209 1366 1
209 1369 1
209 1390 1
209 1438 1
209 1483 1
209 1484 1
209 1517 1
209 1529 1
209 1580 1
209 1614 1
209 1669 1
209 1671 1
209 1696 1
209 1719 1
209 1787 1
209 1815 1
209 1862 1
209 1962 1
209 1966 1
209 1974 1
209 2016 1
209 2026 1
209 2110 1
209 2123 1
209 2170 1
209 2176 1
209 2180 1
209 2191 1
209 2247 1
209 2267 1
209 2289 1
209 2294 17
209 2296 21
209 2297 24
209 2298 12
209 2299 14
209 2300 6
209 2301 1
209 2302 1
210 504 1
210 538 1
210 862 1
210 2295 9
210 2296 2
210 2298 4
210 2301 2
211 103 1
211 681 1
211 733 1
211 842 1
211 1363 1
211 2295 3
211 2296 9
211 2297 10
211 2298 10
211 2299 3
211 2302 1
212 1 2
212 2 5
212 3 2
212 4 5
212 6 1
212 8 2
212 9 1
212 11 2
212 13 4
212 14 2
212 15 1
212 16 1
212 17 1
212 21 2
212 23 3
212 25 3
212 27 1
212 29 2
212 31 2
212 33 4
212 35 1
212 37 3
212 38 2
212 39 1
212 40 1
212 42 1
212 43 3
212 44 2
212 46 1
212 48 1
212 49 1
212 51 1
212 53 2
212 54 1
212 55 1
212 56 2
212 57 1
212 58 2
212 59 2
212 60 2
212 61 1
212 65 2
212 66 1
212 70 1
212 74 2
212 75 3
212 77 1
212 78 1
212 79 2
212 80 1
212 81 2
212 82 1
212 83 2
212 86 1
212 88 2
212 89 1
212 90 1
212 92 1
212 95 2
212 96 3
212 97 3
212 99 1
212 100 1
212 101 1
212 102 4
212 103 2
212 104 2
212 105 1
212 106 2
212 108 1
212 109 1
212 112 2
212 113 3
212 114 1
212 117 1
212 118 2
212 120 3
212 124 2
212 125 4
212 126 1
212 129 1
212 130 1
212 131 3
212 133 2
212 134 1
212 135 1
212 136 2
212 137 1
212 139 1
212 140 1
212 143 4
212 145 3
212 146 1
212 148 1
212 151 1
212 152 4
212 154 3
212 156 2
212 159 1
212 160 2
212 161 1
212 162 2
212 165 1
212 167 1
212 170 2
212 173 1
212 174 2
212 175 1
212 178 1
212 180 2
212 181 1
212 182 1
212 184 3
212 185 2
212 188 1
212 189 1
212 190 1
212 192 2
212 194 1
212 195 1
212 197 3
212 198 1
212 201 2
212 203 1
212 206 1
212 207 1
212 209 2
212 211 3
212 212 1
212 214 1
212 216 1
212 217 2
212 224 1
212 225 1
212 226 2
212 228 2
212 230 1
212 231 1
212 232 1
212 233 1
212 237 3
212 238 3
212 239 2
212 241 1
212 242 1
212 243 1
212 244 2
212 246 1
212 247 2
212 248 1
212 250 3
212 252 1
212 253 1
212 254 1
212 257 2
212 258 1
212 259 3
212 260 2
212 261 2
212 264 1
212 267 2
212 269 4
212 271 1
212 275 1
212 276 1
212 279 1
212 280 5
212 283 1
212 284 1
212 287 1
212 288 1
212 289 1
212 291 1
212 292 1
212 293 1
212 295 1
212 296 1
212 302 1
212 306 2
212 307 1
212 309 2
212 312 2
212 313 2
212 314 2
212 316 1
212 317 2
212 318 1
212 319 3
212 320 1
212 321 1
212 322 3
212 323 3
212 325 3
212 326 2
212 328 2
212 329 2
212 331 1
212 332 1
212 333 2
212 334 1
212 336 1
212 337 2
212 338 1
212 341 2
212 342 2
212 343 1
212 345 3
212 346 1
212 348 1
212 352 1
212 354 2
212 355 3
212 357 1
212 359 2
212 360 1
212 361 1
212 363 2
212 364 1
212 366 2
212 369 1
212 372 1
212 373 1
212 375 2
212 376 1
212 378 2
212 382 1
212 383 3
212 384 1
212 386 1
212 387 4
212 388 1
212 392 1
212 394 4
212 397 1
212 398 1
212 400 1
212 401 1
212 402 1
212 403 1
212 404 1
212 405 3
212 407 1
212 408 3
212 414 2
212 418 1
212 419 1
212 421 2
212 422 1
212 430 1
212 433 1
212 434 2
212 435 1
212 436 1
212 437 3
212 438 1
212 439 1
212 441 1
212 442 2
212 445 1
212 446 1
212 448 1
212 450 2
212 453 2
212 454 1
212 455 1
212 459 1
212 460 1
212 461 1
212 462 1
212 464 1
212 465 1
212 466 1
212 468 1
212 469 1
212 470 1
212 471 4
212 472 1
212 473 2
212 474 1
212 476 3
212 477 2
212 478 1
212 479 1
212 480 3
212 481 2
212 482 1
212 483 2
212 484 2
212 485 1
212 486 3
212 487 1
212 488 2
212 490 1
212 491 1
212 493 1
212 495 1
212 501 1
212 503 2
212 507 2
212 513 1
212 514 2
212 515 3
212 516 1
212 517 1
212 519 1
212 520 1
212 521 4
212 522 1
212 526 2
212 527 2
212 528 1
212 529 2
212 531 1
212 532 1
212 533 5
212 534 2
212 535 1
212 536 3
212 538 4
212 540 2
212 542 1
212 544 2
212 545 1
212 546 2
212 547 2
212 548 1
212 550 2
212 558 2
212 560 1
212 562 2
212 565 1
212 567 1
212 568 2
212 570 3
212 575 1
212 576 1
212 577 1
212 579 4
212 581 1
212 582 1
212 583 1
212 585 1
212 586 2
212 588 1
212 589 1
212 592 2
212 596 1
212 598 1
212 599 1
212 600 1
212 601 2
212 604 2
212 605 3
212 606 1
212 607 1
212 608 1
212 610 1
212 611 2
212 614 2
212 615 2
212 616 2
212 617 2
212 618 1
212 619 1
212 622 2
212 624 1
212 626 2
212 628 2
212 629 3
212 630 1
212 631 1
212 632 2
212 633 1
212 636 3
212 639 2
212 640 2
212 642 1
212 643 4
212 645 1
212 647 3
212 649 1
212 650 3
212 651 2
212 652 1
212 657 2
212 666 3
212 668 1
212 670 2
212 673 2
212 674 1
212 676 2
212 678 1
212 679 1
212 680 1
212 682 2
212 684 1
212 686 1
212 687 1
212 689 2
212 691 1
212 693 1
212 694 4
212 697 3
212 699 1
212 701 3
212 704 1
212 707 1
212 708 1
212 709 1
212 710 2
212 711 2
212 713 2
212 715 2
212 716 1
212 717 2
212 718 2
212 719 2
212 720 1
212 721 1
212 722 3
212 723 1
212 724 2
212 726 1
212 727 1
212 728 1
212 731 1
212 733 1
212 734 2
212 736 1
212 738 1
212 739 1
212 740 2
212 741 1
212 742 1
212 744 3
212 746 1
212 749 1
212 752 1
212 753 1
212 754 1
212 755 1
212 757 3
212 758 2
212 760 1
212 763 2
212 764 1
212 765 1
212 766 2
212 768 1
212 770 2
212 771 1
212 772 1
212 774 2
212 779 3
212 780 1
212 783 1
212 784 1
212 789 3
212 791 2
212 795 2
212 796 1
212 797 4
212 798 1
212 799 1
212 801 2
212 802 1
212 803 2
212 804 1
212 807 2
212 808 1
212 809 1
212 810 1
212 812 3
212 813 4
212 814 2
212 817 1
212 819 2
212 821 1
212 823 2
212 824 2
212 826 1
212 827 1
212 828 3
212 829 1
212 830 1
212 831 6
212 832 1
212 836 1
212 838 1
212 839 1
212 840 2
212 841 1
212 842 3
212 843 1
212 845 2
212 846 1
212 848 1
212 850 1
212 853 1
212 857 1
212 859 1
212 861 1
212 862 2
212 863 1
212 864 3
212 868 1
212 870 2
212 872 1
212 873 4
212 875 1
212 876 1
212 877 1
212 878 1
212 879 1
212 880 1
212 881 2
212 884 1
212 885 2
212 886 3
212 887 1
212 888 3
212 890 2
212 892 1
212 894 2
212 895 1
212 898 2
212 899 1
212 902 1
212 903 1
212 905 2
212 907 1
212 908 1
212 909 1
212 912 2
212 913 1
212 914 2
212 917 1
212 920 3
212 921 2
212 922 2
212 923 1
212 924 1
212 926 3
212 928 1
212 930 1
212 931 2
212 933 1
212 934 1
212 936 1
212 938 1
212 939 1
212 940 1
212 942 2
212 945 2
212 948 1
212 949 1
212 950 1
212 952 1
212 954 2
212 955 1
212 956 1
212 957 1
212 958 1
212 960 1
212 962 1
212 964 1
212 966 2
212 969 1
212 971 2
212 972 2
212 973 3
212 974 1
212 975 1
212 976 3
212 977 1
212 979 1
212 980 1
212 981 1
212 982 1
212 985 2
212 986 4
212 990 1
212 991 1
212 992 2
212 993 1
212 994 3
212 995 1
212 1002 1
212 1003 1
212 1005 1
212 1009 2
212 1010 1
212 1012 1
212 1015 2
212 1016 2
212 1018 1
212 1019 1
212 1020 1
212 1022 1
212 1023 1
212 1024 2
212 1025 1
212 1026 1
212 1028 1
212 1029 4
212 1031 2
212 1033 4
212 1034 1
212 1038 2
212 1039 1
212 1041 2
212 1042 2
212 1043 1
212 1046 1
212 1048 1
212 1049 2
212 1050 1
212 1051 1
212 1052 2
212 1053 3
212 1054 1
212 1055 2
212 1056 1
212 1057 1
212 1059 1
212 1060 2
212 1063 2
212 1066 1
212 1067 1
212 1069 1
212 1070 1
212 1071 1
212 1073 1
212 1074 1
212 1075 2
212 1076 1
212 1078 1
212 1080 2
212 1082 2
212 1084 1
212 1086 3
212 1088 3
212 1089 1
212 1091 2
212 1092 1
212 1095 1
212 1098 3
212 1099 1
212 1100 1
212 1105 2
212 1106 1
212 1108 1
212 1109 1
212 1111 2
212 1112 1
212 1115 1
212 1117 1
212 1119 3
212 1122 1
212 1126 1
212 1128 1
212 1129 1
212 1130 1
212 1133 1
212 1134 3
212 1135 1
212 1137 1
212 1140 1
212 1141 1
212 1143 2
212 1145 1
212 1146 2
212 1150 2
212 1152 2
212 1153 1
212 1160 1
212 1164 4
212 1166 1
212 1167 1
212 1168 2
212 1176 1
212 1177 2
212 1178 2
212 1179 3
212 1180 1
212 1181 1
212 1183 1
212 1184 1
212 1186 1
212 1188 1
212 1191 1
212 1195 3
212 1200 1
212 1201 1
212 1203 1
212 1204 2
212 1205 2
212 1208 2
212 1211 2
212 1219 1
212 1224 1
212 1225 2
212 1228 1
212 1233 3
212 1235 1
212 1237 2
212 1239 2
212 1240 2
212 1243 1
212 1248 2
212 1250 1
212 1251 1
212 1253 2
212 1254 1
212 1256 1
212 1258 1
212 1259 1
212 1262 5
212 1263 1
212 1264 1
212 1265 1
212 1267 1
212 1268 1
212 1269 2
212 1273 2
212 1275 3
212 1276 1
212 1278 1
212 1279 2
212 1283 1
212 1286 2
212 1287 1
212 1289 1
212 1294 3
212 1296 2
212 1299 1
212 1300 3
212 1301 1
212 1302 1
212 1303 1
212 1304 1
212 1305 2
212 1306 1
212 1308 2
212 1312 2
212 1315 1
212 1317 1
212 1319 2
212 1320 2
212 1322 4
212 1324 2
212 1325 1
212 1327 2
212 1328 1
212 1329 1
212 1330 2
212 1331 1
212 1332 1
212 1333 1
212 1335 2
212 1336 3
212 1339 2
212 1342 1
212 1345 1
212 1350 2
212 1352 1
212 1353 1
212 1357 1
212 1358 1
212 1360 1
212 1361 1
212 1362 2
212 1366 2
212 1368 1
212 1370 1
212 1372 2
212 1373 2
212 1374 4
212 1378 1
212 1380 3
212 1381 1
212 1383 1
212 1384 2
212 1387 2
212 1388 2
212 1389 1
212 1390 1
212 1394 1
212 1395 1
212 1396 1
212 1397 2
212 1399 1
212 1401 1
212 1402 1
212 1407 1
212 1409 1
212 1411 1
212 1412 2
212 1423 1
212 1425 2
212 1428 1
212 1429 1
212 1431 3
212 1434 1
212 1435 1
212 1436 3
212 1438 1
212 1439 1
212 1440 1
212 1441 1
212 1442 1
212 1443 2
212 1446 1
212 1447 1
212 1458 1
212 1463 1
212 1464 1
212 1465 2
212 1468 2
212 1469 2
212 1471 1
212 1472 1
212 1475 3
212 1477 1
212 1478 1
212 1480 2
212 1482 1
212 1484 1
212 1485 1
212 1486 2
212 1487 1
212 1489 1
212 1494 3
212 1495 1
212 1497 1
212 1498 2
212 1500 1
212 1504 1
212 1505 2
212 1507 1
212 1508 1
212 1509 2
212 1510 1
212 1512 1
212 1513 1
212 1516 1
212 1517 1
212 1520 1
212 1521 1
212 1522 1
212 1526 1
212 1527 3
212 1528 1
212 1532 1
212 1534 2
212 1542 1
212 1543 2
212 1544 1
212 1546 1
212 1547 1
212 1551 1
212 1552 1
212 1553 1
212 1554 2
212 1556 1
212 1559 1
212 1560 1
212 1561 1
212 1562 1
212 1563 2
212 1564 1
212 1565 1
212 1568 1
212 1569 1
212 1571 1
212 1573 2
212 1574 3
212 1575 1
212 1576 1
212 1578 1
212 1580 1
212 1581 2
212 1582 1
212 1583 2
212 1586 3
212 1587 1
212 1590 1
212 1592 1
212 1593 2
212 1595 1
212 1600 1
212 1602 1
212 1603 1
212 1605 2
212 1607 2
212 1610 3
212 1611 1
212 1613 1
212 1617 2
212 1618 1
212 1620 2
212 1622 3
212 1623 2
212 1624 1
212 1625 1
212 1626 1
212 1629 3
212 1630 1
212 1632 1
212 1633 1
212 1635 1
212 1637 2
212 1638 1
212 1639 1
212 1640 1
212 1641 2
212 1642 1
212 1645 1
212 1646 4
212 1650 1
212 1652 2
212 1657 4
212 1658 3
212 1665 1
[truncated: 2,985,739 more chars]
