# Supplementary material for: Deep generative model embedding of single-cell RNA-Seq profiles on hyperspheres and hyperbolic spaces
Source: Nat Commun. 2021 May 5;12:2554. doi: 10.1038/s41467-021-22851-4 (PMC8099904; doi:10.1038/s41467-021-22851-4)
Supplement: Supplementary file 9 — Supplementary Software 1 [file 41467_2021_22851_MOESM9_ESM.zip › scPhere/setup.py]

#!/usr/bin/env python
# -*- coding: utf-8 -*-

from setuptools import setup, find_packages

setup(
    name='scPhere',
    description="Deep generative model embedding single-cell RNA-Seq profiles on hyperspheres or hyperbolic spaces",
    version='0.1.0',
    author='Jiarui Ding and Aviv Regev',
    author_email='jding@broadinstitue.org',
    keywords="scPhere",
    license='BSD 3-clause',
    url="https://github.com/klarman-cell-observatory/scPhere",
    install_requires=['numpy >= 1.16.4',
                      'tensorflow == 1.14.0',
                      'scipy >= 1.3.0',
                      'pandas >= 0.21.0',
                      'matplotlib >= 3.1.0',
                      'tensorflow_probability == 0.7.0',
                      ],
    packages=find_packages(),
    python_requires='>=3.6',
)
