# Supplementary material for: Deep generative model embedding of single-cell RNA-Seq profiles on hyperspheres and hyperbolic spaces
Source: Nat Commun. 2021 May 5;12:2554. doi: 10.1038/s41467-021-22851-4 (PMC8099904; doi:10.1038/s41467-021-22851-4)
Supplement: Supplementary file 9 — Supplementary Software 1 [file 41467_2021_22851_MOESM9_ESM.zip › scPhere/scphere/util/plot.py]

from matplotlib import pyplot as plt
from matplotlib.ticker import MaxNLocator


# ==============================================================================
def plot_trace(x, y, y_label=None, x_label="Iteration"):
    num_plot = len(x)
    fig, ax = plt.subplots(num_plot, figsize=(16, 12.5))
    if num_plot == 1:
        ax = [ax]

    # plt.rc('axes', prop_cycle=(cycler('color', ['r', 'g', 'b', 'y'])))
    plt.tight_layout()
    plt.subplots_adjust(wspace=0.1, hspace=0.08, left=0.1)

    for i, x_i in enumerate(x):
        ax[i].plot(x_i, y[i])
        ax[i].set_ylabel(y_label[i])
        ax[i].tick_params(axis='x', which='both',
                          bottom='off', top='off', right='off',
                          labelbottom='off')
        ax[i].xaxis.set_major_locator(MaxNLocator(integer=True))
        ax[i].grid()

    plt.subplots_adjust(wspace=0.1, hspace=0.08, left=0.1, bottom=0.1)

    ax[-1].tick_params(axis='x', which='both',
                       bottom='on', top='off', right='off',
                       labelbottom='on')
    ax[-1].xaxis.set_major_locator(MaxNLocator(integer=True))

    ax[-1].set_xlabel("{}".format(x_label))
