# Supplementary material for: Deep generative model embedding of single-cell RNA-Seq profiles on hyperspheres and hyperbolic spaces
Source: Nat Commun. 2021 May 5;12:2554. doi: 10.1038/s41467-021-22851-4 (PMC8099904; doi:10.1038/s41467-021-22851-4)
Supplement: Supplementary file 9 — Supplementary Software 1 [file 41467_2021_22851_MOESM9_ESM.zip › scPhere/scphere/util/util.py]

import numpy as np
import scipy.sparse as sparse
import tensorflow as tf
import logging

from scphere.distributions import VonMisesFisher

logging.basicConfig(
    level=logging.INFO,
    format='%(asctime)s: %(levelname)s: %(message)s')
logger = logging.getLogger(__name__)


# ==============================================================================
def log_likelihood_student(x, mu, sigma_square, df=2.0):
    sigma = tf.sqrt(sigma_square)

    dist = tf.contrib.distributions.StudentT(df=df,
                                             loc=mu,
                                             scale=sigma)
    return tf.reduce_sum(dist.log_prob(x), reduction_indices=1)


def log_likelihood_vmf(x, mu, sigma_square):
    dist = VonMisesFisher(loc=mu, scale=sigma_square)
    return tf.reduce_sum(dist.log_prob(x), reduction_indices=1)


def log_likelihood_nb(x, mu, sigma, eps=1e-16):

    log_mu_sigma = tf.math.log(mu + sigma + eps)

    ll = tf.math.lgamma(x + sigma) - tf.math.lgamma(sigma) - \
        tf.math.lgamma(x + 1) + sigma * tf.math.log(sigma + eps) - \
        sigma * log_mu_sigma + x * tf.math.log(mu + eps) - x * log_mu_sigma

    return tf.reduce_sum(ll, axis=-1)


def transform_mtx(x, transform_type='log'):
    if type(x) is not sparse.coo_matrix:
        x = sparse.coo_matrix(x)

    if transform_type == 'log':
        x.data = np.log(x.data + 1)
    elif transform_type == 'log2':
        x.data = np.log2(x.data + 1)
    elif transform_type == 'log10':
        x.data = np.log10(x.data + 1)
    else:
        logger.error(f'transform_type should be either log, log2, or log10')

    return x


def read_mtx(filename, dtype='int32'):
    from scipy.io import mmread

    x = mmread(filename).astype(dtype)

    return x
