# Supplementary material for: Deep generative model embedding of single-cell RNA-Seq profiles on hyperspheres and hyperbolic spaces
Source: Nat Commun. 2021 May 5;12:2554. doi: 10.1038/s41467-021-22851-4 (PMC8099904; doi:10.1038/s41467-021-22851-4)
Supplement: Supplementary file 9 — Supplementary Software 1 [file 41467_2021_22851_MOESM9_ESM.zip › scPhere/scphere/util/data.py]

import numpy as np

MAX_VALUE = 1
LABEL = None

np.random.seed(0)


# ==============================================================================
class DataSet(object):
    def __init__(self, x, y=LABEL, max_value=MAX_VALUE):
        if y is not None:
            assert x.shape[0] == y.shape[0], \
                ('x.shape: %s, y.shape: %s' % (x.shape, y.shape))

        self._num_data = x.shape[0]
        x = x.astype(np.float32)
        x /= max_value

        self._x = x
        self._y = y
        self._epoch = 0
        self._index_in_epoch = 0

        index = np.arange(self._num_data)
        np.random.shuffle(index)
        self._index = index

    @property
    def all_data(self):
        return self._x

    @property
    def label(self):
        return self._y

    @property
    def num_of_data(self):
        return self._num_data

    @property
    def completed_epoch(self):
        return self._epoch

    def next_batch(self, batch_size):
        start = self._index_in_epoch
        self._index_in_epoch += batch_size

        if self._index_in_epoch > self._num_data:
            assert batch_size <= self._num_data, \
                ('batch_size: %s, num_data: %s' % (batch_size, self._num_data))

            self._epoch += 1
            np.random.shuffle(self._index)

            start = 0
            self._index_in_epoch = batch_size

        end = self._index_in_epoch

        index = self._index[start:end]
        if self._y is not None:
            y = self._y[index]
        else:
            y = self._y

        return self._x[index], y


def prepare_data(data):
    class Data(object):
        pass
    data_set = Data()

    assert isinstance(data, tuple), ('Data should be a tuple: %s' % type(data))
    for item in data:
        assert isinstance(item, tuple), ('Each element of data should be a tuple: %s' % type(item))

    num_dataset = data.__len__()
    data_set.len = num_dataset

    assert data_set.len <= 3 & data_set.len >= 1, \
        ('Number of datasets: %s' % num_dataset)

    if len(data[0]) == 2:
        data_set.train = DataSet(data[0][0], data[0][1])
    else:
        data_set.train = DataSet(data[0][0])

    if num_dataset > 1:
        if len(data[1]) == 2:
            data_set.validation = DataSet(data[1][0], data[1][1])
        else:
            data_set.validation = DataSet(data[1][0])

    if num_dataset == 3:
        if len(data[2]) == 2:
            data_set.test = DataSet(data[2][0], data[2][1])
        else:
            data_set.test = DataSet(data[2][0])

    return data_set
