# Supplementary material for: Deep generative model embedding of single-cell RNA-Seq profiles on hyperspheres and hyperbolic spaces
Source: Nat Commun. 2021 May 5;12:2554. doi: 10.1038/s41467-021-22851-4 (PMC8099904; doi:10.1038/s41467-021-22851-4)
Supplement: Supplementary file 9 — Supplementary Software 1 [file 41467_2021_22851_MOESM9_ESM.zip › scPhere/scphere/distributions/__init__.py]

from scphere.distributions.von_mises_fisher import VonMisesFisher
from scphere.distributions.hyperbolic_wrapped_norm import HyperbolicWrappedNorm
from scphere.distributions.hyperspherical_uniform import HypersphericalUniform
