# Supplementary material for: Deep generative model embedding of single-cell RNA-Seq profiles on hyperspheres and hyperbolic spaces
Source: Nat Commun. 2021 May 5;12:2554. doi: 10.1038/s41467-021-22851-4 (PMC8099904; doi:10.1038/s41467-021-22851-4)
Supplement: Supplementary file 9 — Supplementary Software 1 [file 41467_2021_22851_MOESM9_ESM.zip › scPhere/scphere/distributions/von_mises_fisher.py]

# ==============================================================================
"""The von-Mises-Fisher distribution modified from the hyperspherical_vae package"""

from __future__ import absolute_import
from __future__ import division
from __future__ import print_function

import math

import tensorflow as tf
from tensorflow.python.framework import constant_op
from tensorflow.python.framework import dtypes
from tensorflow.python.framework import ops
from tensorflow.python.framework import tensor_shape
from tensorflow.python.ops import array_ops
from tensorflow.python.ops import check_ops
from tensorflow.python.ops import math_ops
from tensorflow.python.ops import random_ops
from tensorflow_probability.python import distributions
from tensorflow_probability.python.distributions import kullback_leibler

from tensorflow.python.ops import control_flow_ops
from tensorflow.python.ops import gen_math_ops
from tensorflow.python.ops import gen_array_ops
from tensorflow.python.ops import linalg_ops
from tensorflow.python.ops import nn_impl

from scphere.ops.ive import ive
from scphere.distributions.hyperspherical_uniform import HypersphericalUniform


__all__ = [
    "VonMisesFisher",
]


class VonMisesFisher(distributions.Distribution):
    """The von-Mises-Fisher distribution with location `loc` and `scale` parameters.
    #### Mathematical details
    
    The probability density function (pdf) is,
    
    ```none
    pdf(x; mu, k) = exp(k mu^T x) / Z
    Z = (k ** (m / 2 - 1)) / ((2pi ** m / 2) * besseli(m / 2 - 1, k))
    ```
    where `loc = mu` is the mean, `scale = k` is the concentration,
    `m` is the dimensionality, and, `Z` is the normalization constant.
    
    See https://en.wikipedia.org/wiki/Von_Mises-Fisher distribution
    for more details on the Von Mises-Fiser distribution.
    
    """

    def __init__(self, loc, scale, validate_args=False, allow_nan_stats=True,
                 name="von-Mises-Fisher"):
        """Construct von-Mises-Fisher distributions with mean
        and concentration `loc` and `scale`.

        Args:
          loc: Floating point tensor; the mean of the distribution(s).
          scale: Floating point tensor; the concentration of the distribution(s).
            Must contain only non-negative values.
          validate_args: Python `bool`, default `False`. When `True` distribution
            parameters are checked for validity despite possibly degrading runtime
            performance. When `False` invalid inputs may silently render incorrect
            outputs.
          allow_nan_stats: Python `bool`, default `True`. When `True`,
            statistics (e.g., mean, mode, variance) use the value "`NaN`" to
            indicate the result is undefined. When `False`, an exception is raised
            if one or more of the statistic's batch members are undefined.
          name: Python `str` name prefixed to Ops created by this class.

        Raises:
          TypeError: if `loc` and `scale` have different `dtype`.
        """
        parameters = locals()
        with ops.name_scope(name, values=[loc, scale]):
            with ops.control_dependencies(
                    [check_ops.assert_positive(scale),
                     check_ops.assert_near(linalg_ops.norm(loc, axis=-1),
                                           1, atol=1e-5)] if validate_args else []):
                self._loc = array_ops.identity(loc, name="loc")
                self._scale = array_ops.identity(scale, name="scale")
                check_ops.assert_same_float_dtype([self._loc, self._scale])

        super(VonMisesFisher, self).__init__(
            dtype=self._scale.dtype,
            reparameterization_type=distributions.FULLY_REPARAMETERIZED,
            validate_args=validate_args,
            allow_nan_stats=allow_nan_stats,
            parameters=parameters,
            graph_parents=[self._loc, self._scale],
            name=name)

        self.__m = math_ops.cast(self._loc.shape[-1], dtypes.int32)
        self.__mf = math_ops.cast(self.__m, dtype=self.dtype)
        self.__e1 = array_ops.one_hot([0], self.__m, dtype=self.dtype,
                                      name='standard-direction')

    @staticmethod
    def _param_shapes(sample_shape):
        return dict(zip(("loc", "scale"),
                        ([ops.convert_to_tensor(sample_shape, dtype=dtypes.int32),
                          ops.convert_to_tensor(sample_shape[:-1].concatenate([1]),
                                                dtype=dtypes.int32)])))

    @property
    def loc(self):
        """Distribution parameter for the mean."""
        return self._loc

    @property
    def scale(self):
        """Distribution parameter for concentration."""
        return self._scale

    def _batch_shape_tensor(self):
        return array_ops.broadcast_dynamic_shape(
            array_ops.shape(self._loc),
            array_ops.shape(self._scale))

    def _batch_shape(self):
        return array_ops.broadcast_static_shape(
            self._loc.get_shape(),
            self._scale.get_shape())

    def _event_shape_tensor(self):
        return constant_op.constant([], dtype=dtypes.int32)

    def _event_shape(self):
        return tensor_shape.scalar()

    def _sample_n(self, n, seed=0):
        shape = array_ops.concat([[n], self.batch_shape_tensor()], 0)
        w = control_flow_ops.cond(gen_math_ops.equal(self.__m, 3),
                                  lambda: self.__sample_w3(n, seed),
                                  lambda: self.__sample_w_rej(n, seed))

        w = tf.clip_by_value(w, -1 + 1e-6, 1 - 1e-6)
        v = nn_impl.l2_normalize(array_ops.transpose(
            array_ops.transpose(
                random_ops.random_normal(shape, dtype=self.dtype, seed=seed))[1:]),
            axis=-1)

        tmp = math_ops.sqrt(1.0 + w) * math_ops.sqrt(1.0 - w)
        x = array_ops.concat((w, tmp * v), axis=-1)
        z = self.__householder_rotation(x)

        return z

    def __sample_w3(self, n, seed=0):
        shape = array_ops.concat(([n], self.batch_shape_tensor()[:-1], [1]), 0)
        u = random_ops.random_uniform(shape, dtype=self.dtype, seed=seed)
        u = tf.clip_by_value(u, 1e-16, 1 - 1e-16)

        self.__w = 1 + math_ops.reduce_logsumexp([math_ops.log(u),
                                                  math_ops.log(1 - u) -
                                                  2 * self.scale],
                                                 axis=0) / self.scale
        return self.__w

    def __sample_w_rej(self, n, seed=0):
        tmp = math_ops.sqrt((4 * (self.scale ** 2)) + (self.__mf - 1) ** 2)
        b = (self.__mf - 1.0) / (2.0 * self.scale + tmp)

        self.__b, (self.__e, self.__w) = b, self.__while_loop(b, n, seed)
        return self.__w

    def __while_loop(self, b0, n, seed=0):
        def __cond(_w, _e, mask, _b):
            return math_ops.reduce_any(mask)

        def __body(w_, e_, mask, b):
            e = math_ops.cast(distributions.Beta((self.__mf - 1.0) / 2.0,
                                                 (self.__mf - 1.0) / 2.0).
                              sample(shape, seed=seed), dtype=self.dtype)

            u = random_ops.random_uniform(shape, dtype=self.dtype, seed=seed)
            w = (1.0 - (1.0 + b) * e) / (1.0 - (1.0 - b) * e)
            x = (1.0 - b) / (1.0 + b)
            c = self.scale * x + (self.__mf - 1) * math_ops.log1p(-x**2)

            tmp = tf.clip_by_value(x * w, 0, 1 - 1e-16)
            reject = gen_math_ops.less(((self.__mf - 1.0) * math_ops.log(1.0 - tmp) +
                                        self.scale * w - c),
                                       math_ops.log(u))
            accept = gen_math_ops.logical_not(reject)

            w_ = array_ops.where(gen_math_ops.logical_and(mask, accept), w, w_)
            e_ = array_ops.where(gen_math_ops.logical_and(mask, accept), e, e_)
            mask = array_ops.where(gen_math_ops.logical_and(mask, accept),
                                   reject, mask)

            return w_, e_, mask, b

        shape = array_ops.concat([[n], self.batch_shape_tensor()[:-1], [1]], 0)
        b0 = gen_array_ops.tile(array_ops.expand_dims(b0, axis=0),
                                [n] + [1] * len(b0.shape))

        w1, e1, bool_mask, b0 = \
            control_flow_ops.while_loop(__cond, __body,
                                        [array_ops.zeros_like(b0, dtype=self.dtype),
                                         array_ops.zeros_like(b0, dtype=self.dtype),
                                         array_ops.ones_like(b0, dtypes.bool),
                                         b0])

        return e1, w1

    def __householder_rotation(self, x):
        u = nn_impl.l2_normalize(self.__e1 - self._loc, axis=-1)
        z = x - 2 * math_ops.reduce_sum(u * x, axis=-1, keepdims=True) * u
        return z

    def _log_prob(self, x):
        return self._log_unnormalized_prob(x) - self._log_normalization()

    def _prob(self, x):
        return math_ops.exp(self._log_prob(x))

    def _log_unnormalized_prob(self, x):
        with ops.control_dependencies(
                [check_ops.assert_near(linalg_ops.norm(x, axis=-1), 1, atol=1e-3)]
                if self.validate_args else []):
            output = self.scale * math_ops.reduce_sum(self._loc * x,
                                                      axis=-1, keepdims=True)

        return array_ops.reshape(output,
                                 ops.convert_to_tensor(array_ops.shape(output)[:-1]))

    # Add self.scale, because of the exponentially scaled modified Bessel function
    def _log_normalization(self):
        output = ((self.__mf / 2.0 - 1) * math_ops.log(self.scale) -
                  (self.__mf / 2.0) * math.log(2 * math.pi) -
                  (self.scale + math_ops.log(ive(self.__mf / 2.0 - 1, self.scale)))
                  )

        return array_ops.reshape(output,
                                 ops.convert_to_tensor(array_ops.shape(output)[:-1]))

    def _entropy(self):
        return - array_ops.reshape(self.scale * ive(self.__mf / 2.0, self.scale) /
                                   ive(self.__mf / 2.0 - 1, self.scale),
                                   ops.convert_to_tensor(
                                       array_ops.shape(self.scale)[:-1])) - \
               self._log_normalization()

    def _mean(self):
        return self._loc * (ive(self.__mf / 2.0, self.scale) /
                            ive(self.__mf / 2.0 - 1, self.scale))

    def _mode(self):
        return self._mean()


@kullback_leibler.RegisterKL(VonMisesFisher, HypersphericalUniform)
def _kl_vmf_uniform(vmf, hyu, name=None):
    with ops.control_dependencies([check_ops.assert_equal(vmf.loc.shape[-1] - 1,
                                                          hyu.dim)]):
        with ops.name_scope(name, "_kl_vmf_uniform", [vmf.scale]):
            output = - vmf.entropy() + hyu.entropy()

            return output
