# Supplementary material for: Deep generative model embedding of single-cell RNA-Seq profiles on hyperspheres and hyperbolic spaces
Source: Nat Commun. 2021 May 5;12:2554. doi: 10.1038/s41467-021-22851-4 (PMC8099904; doi:10.1038/s41467-021-22851-4)
Supplement: Supplementary file 9 — Supplementary Software 1 [file 41467_2021_22851_MOESM9_ESM.zip › scPhere/scphere/distributions/hyperspherical_uniform.py]

# ==============================================================================
"""Hyperspherical Uniform distribution modified from the hyperspherical_vae package ."""

from __future__ import absolute_import
from __future__ import division
from __future__ import print_function

import math

from tensorflow.python.framework import constant_op
from tensorflow.python.framework import dtypes
from tensorflow.python.framework import ops
from tensorflow.python.framework import tensor_shape
from tensorflow.python.ops import array_ops
from tensorflow.python.ops import check_ops
from tensorflow.python.ops import math_ops
from tensorflow.python.ops import random_ops
from tensorflow.python.ops import nn_impl
from tensorflow.python.framework.tensor_shape import TensorShape
from tensorflow.python.ops import gen_math_ops

from tensorflow_probability.python import distributions


class HypersphericalUniform(distributions.Distribution):
    """Hyperspherical Uniform distribution with `dim` parameter.

    #### Mathematical Details

    """

    def __init__(self, dim, dtype=dtypes.float32, validate_args=False,
                 allow_nan_stats=True, name="HypersphericalUniform"):
        """Initialize a batch of Hyperspherical Uniform distributions.

        Args:
          dim: Integer tensor, dimensionality of the distribution(s). Must
            be `dim > 0`.
          validate_args: Python `bool`, default `False`. When `True` distribution
            parameters are checked for validity despite possibly degrading runtime
            performance. When `False` invalid inputs may silently render incorrect
            outputs.
          allow_nan_stats: Python `bool`, default `True`. When `True`, statistics
            (e.g., mean, mode, variance) use the value "`NaN`" to indicate the
            result is undefined. When `False`, an exception is raised if one or
            more of the statistic's batch members are undefined.
          name: Python `str` name prefixed to Ops created by this class.

        Raises:
          InvalidArgumentError: if `dim > 0` and `validate_args=False`.
        """
        parameters = locals()
        with ops.name_scope(name, values=[dim]):
            with ops.control_dependencies([check_ops.assert_positive(dim),
                                           check_ops.assert_integer(dim),
                                           check_ops.assert_scalar(dim)]
                                          if validate_args else []):
                self._dim = dim

            super(HypersphericalUniform, self).__init__(
                dtype=dtype,
                reparameterization_type=distributions.FULLY_REPARAMETERIZED,
                validate_args=validate_args,
                allow_nan_stats=allow_nan_stats,
                parameters=parameters,
                graph_parents=[],
                name=name)

    @staticmethod
    def _param_shapes(sample_shape):
        return {}

    @property
    def dim(self):
        """Dimensionality of the distribution(s)."""
        return self._dim

    def _batch_shape_tensor(self):
        return constant_op.constant([self._dim + 1], dtype=dtypes.int32)

    def _batch_shape(self):
        return TensorShape(self._dim + 1)

    def _event_shape_tensor(self):
        return constant_op.constant([], dtype=dtypes.int32)

    def _event_shape(self):
        return tensor_shape.scalar()

    def _sample_n(self, n, seed=0):
        return nn_impl.l2_normalize(random_ops.random_normal(
            shape=array_ops.concat(([n], [self._dim + 1]), 0),
            dtype=self.dtype, seed=seed), axis=-1)

    def _log_prob(self, x):
        return - array_ops.ones(shape=array_ops.shape(x)[:-1],
                                dtype=self.dtype) * self.__log_surface_area()

    def _prob(self, x):
        return math_ops.exp(self._log_prob(x))

    def _entropy(self):
        return self.__log_surface_area()

    def __log_surface_area(self):
        return math.log(2) + ((self._dim + 1) / 2) * \
               math.log(math.pi) - gen_math_ops.lgamma(
            math_ops.cast((self._dim + 1) / 2, dtype=self.dtype))
